# Supplementary material for: Urinary peptidomics and bioinformatics for the detection of diabetic kidney disease
Source: Sci Rep. 2020 Jan 27;10:1242. doi: 10.1038/s41598-020-58067-7 (PMC6985249; doi:10.1038/s41598-020-58067-7)
Supplement: Supplementary file 1 — Supplementary information. [file 41598_2020_58067_MOESM1_ESM.xlsx]

## Sheet: Proteasix_VR1_saida_NCterminus.
DEAGSEADHEGTHSTKR	P02671	605	621	N-terminus	PGA3 (P0DJD8; PEPA3_HUMAN)	YKMADEAG	MEROPS:A01.001	Endopeptidase (input)	-23.53	MEROPS score threshold (-24.17)	72	49.97
DEAGSEADHEGTHSTKRG	P02671	605	622	N-terminus	PGA3 (P0DJD8; PEPA3_HUMAN)	YKMADEAG	MEROPS:A01.001	Endopeptidase (input)	-23.53	MEROPS score threshold (-24.17)	72	49.97
KVTDADAPNTPAWEAVY	P12830	397	413	N-terminus	PGA3 (P0DJD8; PEPA3_HUMAN)	ITTLKVTD	MEROPS:A01.001	Endopeptidase (input)	-21.07	MEROPS score threshold (-24.17)	72	49.97
KVTDADAPNTPAWEAVY	P12830	397	413	N-terminus	CTSD (P07339; CATD_HUMAN). Ctsd (P18242; CATD_MOUSE). Ctsd (P24268; CATD_RAT)	ITTLKVTD	MEROPS:A01.009	Endopeptidase (input)	-19.99	MEROPS score threshold (-22.64)	79	84.74
TIDEKGTEAAGAMFL	P01009	363	377	N-terminus	PGA3 (P0DJD8; PEPA3_HUMAN)	KAVLTIDE	MEROPS:A01.001	Endopeptidase (input)	-20.78	MEROPS score threshold (-24.17)	72	49.97
TIDEKGTEAAGAMFL	P01009	363	377	N-terminus	CTSD (P07339; CATD_HUMAN). Ctsd (P18242; CATD_MOUSE). Ctsd (P24268; CATD_RAT)	KAVLTIDE	MEROPS:A01.009	Endopeptidase (input)	-20.58	MEROPS score threshold (-22.64)	79	84.74
EAIPMSIPPEVKFNKPF	P01009	378	394	N-terminus	PGA3 (P0DJD8; PEPA3_HUMAN)	AMFLEAIP	MEROPS:A01.001	Endopeptidase (input)	-23.32	MEROPS score threshold (-24.17)	72	49.97
EAIPMSIPPEVKFNKPF	P01009	378	394	N-terminus	CTSD (P07339; CATD_HUMAN). Ctsd (P18242; CATD_MOUSE). Ctsd (P24268; CATD_RAT)	AMFLEAIP	MEROPS:A01.009	Endopeptidase (input)	-21.08	MEROPS score threshold (-22.64)	79	84.74
EAIPMSIPPEVKFNKPFV	P01009	378	395	N-terminus	PGA3 (P0DJD8; PEPA3_HUMAN)	AMFLEAIP	MEROPS:A01.001	Endopeptidase (input)	-23.32	MEROPS score threshold (-24.17)	72	49.97
EAIPMSIPPEVKFNKPFV	P01009	378	395	N-terminus	CTSD (P07339; CATD_HUMAN). Ctsd (P18242; CATD_MOUSE). Ctsd (P24268; CATD_RAT)	AMFLEAIP	MEROPS:A01.009	Endopeptidase (input)	-21.08	MEROPS score threshold (-22.64)	79	84.74
EAIPMSIPPEVKFNKPFVF	P01009	378	396	N-terminus	PGA3 (P0DJD8; PEPA3_HUMAN)	AMFLEAIP	MEROPS:A01.001	Endopeptidase (input)	-23.32	MEROPS score threshold (-24.17)	72	49.97
EAIPMSIPPEVKFNKPFVF	P01009	378	396	N-terminus	CTSD (P07339; CATD_HUMAN). Ctsd (P18242; CATD_MOUSE). Ctsd (P24268; CATD_RAT)	AMFLEAIP	MEROPS:A01.009	Endopeptidase (input)	-21.08	MEROPS score threshold (-22.64)	79	84.74
LNQPDSQLQLTTGNGLF	P01009	127	143	N-terminus	PGA3 (P0DJD8; PEPA3_HUMAN)	LLRTLNQP	MEROPS:A01.001	Endopeptidase (input)	-23.85	MEROPS score threshold (-24.17)	72	49.97
LRTLNQPDSQLQLTTGNGL	P01009	124	142	N-terminus	PGA3 (P0DJD8; PEPA3_HUMAN)	FQELLRTL	MEROPS:A01.001	Endopeptidase (input)	-20.64	MEROPS score threshold (-24.17)	72	49.97
LRTLNQPDSQLQLTTGNGL	P01009	124	142	N-terminus	Pgc (P04073; PEPC_RAT). PGC (P20142; PEPC_HUMAN). Pgc (Q9D7R7; PEPC_MOUSE)	FQELLRTL	MEROPS:A01.003	Endopeptidase (input)	-19.34	99th percentile (-20.44)	100	99.53
LRTLNQPDSQLQLTTGNGL	P01009	124	142	N-terminus	CTSD (P07339; CATD_HUMAN). Ctsd (P18242; CATD_MOUSE). Ctsd (P24268; CATD_RAT)	FQELLRTL	MEROPS:A01.009	Endopeptidase (input)	-20.03	MEROPS score threshold (-22.64)	79	84.74
SNGADLSGVTEEAPLKL	P01009	337	353	N-terminus	PGA3 (P0DJD8; PEPA3_HUMAN)	TKVFSNGA	MEROPS:A01.001	Endopeptidase (input)	-22.23	MEROPS score threshold (-24.17)	72	49.97
SNGADLSGVTEEAPLKL	P01009	337	353	N-terminus	CTSD (P07339; CATD_HUMAN). Ctsd (P18242; CATD_MOUSE). Ctsd (P24268; CATD_RAT)	TKVFSNGA	MEROPS:A01.009	Endopeptidase (input)	-21.8	MEROPS score threshold (-22.64)	79	84.74
TETGVEAAAASAISVARTL	P05155	450	468	N-terminus	PGA3 (P0DJD8; PEPA3_HUMAN)	VLELTETG	MEROPS:A01.001	Endopeptidase (input)	-20.93	MEROPS score threshold (-24.17)	72	49.97
TETGVEAAAASAISVARTL	P05155	450	468	N-terminus	CTSD (P07339; CATD_HUMAN). Ctsd (P18242; CATD_MOUSE). Ctsd (P24268; CATD_RAT)	VLELTETG	MEROPS:A01.009	Endopeptidase (input)	-18.42	MEROPS score threshold (-22.64)	79	84.74
ELTETGVEAAAASAISVAR	P05155	448	466	N-terminus	PGA3 (P0DJD8; PEPA3_HUMAN)	QTVLELTE	MEROPS:A01.001	Endopeptidase (input)	-21.69	MEROPS score threshold (-24.17)	72	49.97
ELTETGVEAAAASAISVAR	P05155	448	466	N-terminus	CTSD (P07339; CATD_HUMAN). Ctsd (P18242; CATD_MOUSE). Ctsd (P24268; CATD_RAT)	QTVLELTE	MEROPS:A01.009	Endopeptidase (input)	-19.06	MEROPS score threshold (-22.64)	79	84.74
IDQSRVLNLGPITR	P07911	593	606	N-terminus	PGA3 (P0DJD8; PEPA3_HUMAN)	SGSVIDQS	MEROPS:A01.001	Endopeptidase (input)	-23.57	MEROPS score threshold (-24.17)	72	49.97
DTYPNDETTERVFPYIS	Q12907	162	178	N-terminus	PGA3 (P0DJD8; PEPA3_HUMAN)	AIFLDTYP	MEROPS:A01.001	Endopeptidase (input)	-22.65	MEROPS score threshold (-24.17)	72	49.97
LDTYPNDETTERVFPY	Q12907	161	176	N-terminus	PGA3 (P0DJD8; PEPA3_HUMAN)	LAIFLDTY	MEROPS:A01.001	Endopeptidase (input)	-21.29	MEROPS score threshold (-24.17)	72	49.97
LDTYPNDETTERVFPY	Q12907	161	176	N-terminus	CTSD (P07339; CATD_HUMAN). Ctsd (P18242; CATD_MOUSE). Ctsd (P24268; CATD_RAT)	LAIFLDTY	MEROPS:A01.009	Endopeptidase (input)	-21	MEROPS score threshold (-22.64)	79	84.74
APGDRGEPGPPGP	P02452	798	810	N-terminus	PGA3 (P0DJD8; PEPA3_HUMAN)	GARGAPGD	MEROPS:A01.001	Endopeptidase (input)	-24.01	MEROPS score threshold (-24.17)	72	49.97
APGDRGEPGPPGPA	P02452	798	811	N-terminus	PGA3 (P0DJD8; PEPA3_HUMAN)	GARGAPGD	MEROPS:A01.001	Endopeptidase (input)	-24.01	MEROPS score threshold (-24.17)	72	49.97
GSPGSPGPDGKTGPPGPAG	P02452	542	560	N-terminus	PGA3 (P0DJD8; PEPA3_HUMAN)	KGLTGSPG	MEROPS:A01.001	Endopeptidase (input)	-23.46	MEROPS score threshold (-24.17)	72	49.97
DEAGSEADHEGTHSTKR	P02671	605	621	N-terminus	Ctss (O70370; CATS_MOUSE). CTSS (P25774; CATS_HUMAN). Ctss (Q02765; CATS_RAT)	YKMADEAG	MEROPS:C01.034	Endopeptidase (input)	-23.66	MEROPS score threshold (-25.53)	60	61.46
DEAGSEADHEGTHSTKR	P02671	605	621	N-terminus	Ctsk (O35186; CATK_RAT). CTSK (P43235; CATK_HUMAN). Ctsk (P55097; CATK_MOUSE)	YKMADEAG	MEROPS:C01.036	Endopeptidase (input)	-24.83	MEROPS score threshold (-25.77)	57	76.57
DEAGSEADHEGTHSTKRG	P02671	605	622	N-terminus	Ctss (O70370; CATS_MOUSE). CTSS (P25774; CATS_HUMAN). Ctss (Q02765; CATS_RAT)	YKMADEAG	MEROPS:C01.034	Endopeptidase (input)	-23.66	MEROPS score threshold (-25.53)	60	61.46
DEAGSEADHEGTHSTKRG	P02671	605	622	N-terminus	Ctsk (O35186; CATK_RAT). CTSK (P43235; CATK_HUMAN). Ctsk (P55097; CATK_MOUSE)	YKMADEAG	MEROPS:C01.036	Endopeptidase (input)	-24.83	MEROPS score threshold (-25.77)	57	76.57
KVTDADAPNTPAWEAVY	P12830	397	413	N-terminus	CTSE (P14091; CATE_HUMAN). Ctse (P16228; CATE_RAT). Ctse (P70269; CATE_MOUSE)	ITTLKVTD	MEROPS:A01.010	Endopeptidase (input)	-21.64	MEROPS score threshold (-22.27)	71	87.48
TIDEKGTEAAGAMFL	P01009	363	377	N-terminus	CTSE (P14091; CATE_HUMAN). Ctse (P16228; CATE_RAT). Ctse (P70269; CATE_MOUSE)	KAVLTIDE	MEROPS:A01.010	Endopeptidase (input)	-20.28	MEROPS score threshold (-22.27)	71	87.48
TIDEKGTEAAGAMFL	P01009	363	377	N-terminus	Ctsl (P06797; CATL1_MOUSE). Ctsl (P07154; CATL1_RAT). CTSL (P07711; CATL1_HUMAN)	KAVLTIDE	MEROPS:C01.032	Endopeptidase (input)	-22.31	MEROPS score threshold (-25.1)	68	62.99
TIDEKGTEAAGAMFL	P01009	363	377	N-terminus	Ctss (O70370; CATS_MOUSE). CTSS (P25774; CATS_HUMAN). Ctss (Q02765; CATS_RAT)	KAVLTIDE	MEROPS:C01.034	Endopeptidase (input)	-22.04	MEROPS score threshold (-25.53)	60	61.46
EAIPMSIPPEVKFNKPF	P01009	378	394	N-terminus	CTSE (P14091; CATE_HUMAN). Ctse (P16228; CATE_RAT). Ctse (P70269; CATE_MOUSE)	AMFLEAIP	MEROPS:A01.010	Endopeptidase (input)	-21.81	MEROPS score threshold (-22.27)	71	87.48
EAIPMSIPPEVKFNKPF	P01009	378	394	N-terminus	Ctsl (P06797; CATL1_MOUSE). Ctsl (P07154; CATL1_RAT). CTSL (P07711; CATL1_HUMAN)	AMFLEAIP	MEROPS:C01.032	Endopeptidase (input)	-21.41	MEROPS score threshold (-25.1)	68	62.99
EAIPMSIPPEVKFNKPF	P01009	378	394	N-terminus	Ctss (O70370; CATS_MOUSE). CTSS (P25774; CATS_HUMAN). Ctss (Q02765; CATS_RAT)	AMFLEAIP	MEROPS:C01.034	Endopeptidase (input)	-21.65	MEROPS score threshold (-25.53)	60	61.46
EAIPMSIPPEVKFNKPF	P01009	378	394	N-terminus	Ctsk (O35186; CATK_RAT). CTSK (P43235; CATK_HUMAN). Ctsk (P55097; CATK_MOUSE)	AMFLEAIP	MEROPS:C01.036	Endopeptidase (input)	-25.02	MEROPS score threshold (-25.77)	57	76.57
EAIPMSIPPEVKFNKPFV	P01009	378	395	N-terminus	CTSE (P14091; CATE_HUMAN). Ctse (P16228; CATE_RAT). Ctse (P70269; CATE_MOUSE)	AMFLEAIP	MEROPS:A01.010	Endopeptidase (input)	-21.81	MEROPS score threshold (-22.27)	71	87.48
EAIPMSIPPEVKFNKPFV	P01009	378	395	N-terminus	Ctsl (P06797; CATL1_MOUSE). Ctsl (P07154; CATL1_RAT). CTSL (P07711; CATL1_HUMAN)	AMFLEAIP	MEROPS:C01.032	Endopeptidase (input)	-21.41	MEROPS score threshold (-25.1)	68	62.99
EAIPMSIPPEVKFNKPFV	P01009	378	395	N-terminus	Ctss (O70370; CATS_MOUSE). CTSS (P25774; CATS_HUMAN). Ctss (Q02765; CATS_RAT)	AMFLEAIP	MEROPS:C01.034	Endopeptidase (input)	-21.65	MEROPS score threshold (-25.53)	60	61.46
EAIPMSIPPEVKFNKPFV	P01009	378	395	N-terminus	Ctsk (O35186; CATK_RAT). CTSK (P43235; CATK_HUMAN). Ctsk (P55097; CATK_MOUSE)	AMFLEAIP	MEROPS:C01.036	Endopeptidase (input)	-25.02	MEROPS score threshold (-25.77)	57	76.57
EAIPMSIPPEVKFNKPFVF	P01009	378	396	N-terminus	CTSE (P14091; CATE_HUMAN). Ctse (P16228; CATE_RAT). Ctse (P70269; CATE_MOUSE)	AMFLEAIP	MEROPS:A01.010	Endopeptidase (input)	-21.81	MEROPS score threshold (-22.27)	71	87.48
EAIPMSIPPEVKFNKPFVF	P01009	378	396	N-terminus	Ctsl (P06797; CATL1_MOUSE). Ctsl (P07154; CATL1_RAT). CTSL (P07711; CATL1_HUMAN)	AMFLEAIP	MEROPS:C01.032	Endopeptidase (input)	-21.41	MEROPS score threshold (-25.1)	68	62.99
EAIPMSIPPEVKFNKPFVF	P01009	378	396	N-terminus	Ctss (O70370; CATS_MOUSE). CTSS (P25774; CATS_HUMAN). Ctss (Q02765; CATS_RAT)	AMFLEAIP	MEROPS:C01.034	Endopeptidase (input)	-21.65	MEROPS score threshold (-25.53)	60	61.46
EAIPMSIPPEVKFNKPFVF	P01009	378	396	N-terminus	Ctsk (O35186; CATK_RAT). CTSK (P43235; CATK_HUMAN). Ctsk (P55097; CATK_MOUSE)	AMFLEAIP	MEROPS:C01.036	Endopeptidase (input)	-25.02	MEROPS score threshold (-25.77)	57	76.57
LRTLNQPDSQLQLTTGNGL	P01009	124	142	N-terminus	CTSE (P14091; CATE_HUMAN). Ctse (P16228; CATE_RAT). Ctse (P70269; CATE_MOUSE)	FQELLRTL	MEROPS:A01.010	Endopeptidase (input)	-21.94	MEROPS score threshold (-22.27)	71	87.48
SNGADLSGVTEEAPLKL	P01009	337	353	N-terminus	CTSE (P14091; CATE_HUMAN). Ctse (P16228; CATE_RAT). Ctse (P70269; CATE_MOUSE)	TKVFSNGA	MEROPS:A01.010	Endopeptidase (input)	-21.58	MEROPS score threshold (-22.27)	71	87.48
SNGADLSGVTEEAPLKL	P01009	337	353	N-terminus	Ctsl (P06797; CATL1_MOUSE). Ctsl (P07154; CATL1_RAT). CTSL (P07711; CATL1_HUMAN)	TKVFSNGA	MEROPS:C01.032	Endopeptidase (input)	-23.27	MEROPS score threshold (-25.1)	68	62.99
SNGADLSGVTEEAPLKL	P01009	337	353	N-terminus	Ctss (O70370; CATS_MOUSE). CTSS (P25774; CATS_HUMAN). Ctss (Q02765; CATS_RAT)	TKVFSNGA	MEROPS:C01.034	Endopeptidase (input)	-23.68	MEROPS score threshold (-25.53)	60	61.46
TETGVEAAAASAISVARTL	P05155	450	468	N-terminus	CTSE (P14091; CATE_HUMAN). Ctse (P16228; CATE_RAT). Ctse (P70269; CATE_MOUSE)	VLELTETG	MEROPS:A01.010	Endopeptidase (input)	-18.92	MEROPS score threshold (-22.27)	71	87.48
TETGVEAAAASAISVARTL	P05155	450	468	N-terminus	Ctsl (P06797; CATL1_MOUSE). Ctsl (P07154; CATL1_RAT). CTSL (P07711; CATL1_HUMAN)	VLELTETG	MEROPS:C01.032	Endopeptidase (input)	-24.55	MEROPS score threshold (-25.1)	68	62.99
TETGVEAAAASAISVARTL	P05155	450	468	N-terminus	Ctss (O70370; CATS_MOUSE). CTSS (P25774; CATS_HUMAN). Ctss (Q02765; CATS_RAT)	VLELTETG	MEROPS:C01.034	Endopeptidase (input)	-24.91	MEROPS score threshold (-25.53)	60	61.46
ELTETGVEAAAASAISVAR	P05155	448	466	N-terminus	CTSE (P14091; CATE_HUMAN). Ctse (P16228; CATE_RAT). Ctse (P70269; CATE_MOUSE)	QTVLELTE	MEROPS:A01.010	Endopeptidase (input)	-19.73	MEROPS score threshold (-22.27)	71	87.48
ELTETGVEAAAASAISVAR	P05155	448	466	N-terminus	Ctsl (P06797; CATL1_MOUSE). Ctsl (P07154; CATL1_RAT). CTSL (P07711; CATL1_HUMAN)	QTVLELTE	MEROPS:C01.032	Endopeptidase (input)	-22.01	MEROPS score threshold (-25.1)	68	62.99
ELTETGVEAAAASAISVAR	P05155	448	466	N-terminus	Ctss (O70370; CATS_MOUSE). CTSS (P25774; CATS_HUMAN). Ctss (Q02765; CATS_RAT)	QTVLELTE	MEROPS:C01.034	Endopeptidase (input)	-21.04	MEROPS score threshold (-25.53)	60	61.46
SGSVIDQSRVLNLGPI	P07911	589	604	N-terminus	Ctsl (P06797; CATL1_MOUSE). Ctsl (P07154; CATL1_RAT). CTSL (P07711; CATL1_HUMAN)	TRFRSGSV	MEROPS:C01.032	Endopeptidase (input)	-23.33	MEROPS score threshold (-25.1)	68	62.99
SGSVIDQSRVLNLGPI	P07911	589	604	N-terminus	Ctss (O70370; CATS_MOUSE). CTSS (P25774; CATS_HUMAN). Ctss (Q02765; CATS_RAT)	TRFRSGSV	MEROPS:C01.034	Endopeptidase (input)	-24.55	MEROPS score threshold (-25.53)	60	61.46
SGSVIDQSRVLNLGPI	P07911	589	604	N-terminus	Ctsk (O35186; CATK_RAT). CTSK (P43235; CATK_HUMAN). Ctsk (P55097; CATK_MOUSE)	TRFRSGSV	MEROPS:C01.036	Endopeptidase (input)	-24.52	MEROPS score threshold (-25.77)	57	76.57
IDQSRVLNLGPITR	P07911	593	606	N-terminus	Ctsk (O35186; CATK_RAT). CTSK (P43235; CATK_HUMAN). Ctsk (P55097; CATK_MOUSE)	SGSVIDQS	MEROPS:C01.036	Endopeptidase (input)	-25.4	MEROPS score threshold (-25.77)	57	76.57
SGSVIDQSRVLNLGPITR	P07911	589	606	N-terminus	Ctsl (P06797; CATL1_MOUSE). Ctsl (P07154; CATL1_RAT). CTSL (P07711; CATL1_HUMAN)	TRFRSGSV	MEROPS:C01.032	Endopeptidase (input)	-23.33	MEROPS score threshold (-25.1)	68	62.99
SGSVIDQSRVLNLGPITR	P07911	589	606	N-terminus	Ctss (O70370; CATS_MOUSE). CTSS (P25774; CATS_HUMAN). Ctss (Q02765; CATS_RAT)	TRFRSGSV	MEROPS:C01.034	Endopeptidase (input)	-24.55	MEROPS score threshold (-25.53)	60	61.46
SGSVIDQSRVLNLGPITR	P07911	589	606	N-terminus	Ctsk (O35186; CATK_RAT). CTSK (P43235; CATK_HUMAN). Ctsk (P55097; CATK_MOUSE)	TRFRSGSV	MEROPS:C01.036	Endopeptidase (input)	-24.52	MEROPS score threshold (-25.77)	57	76.57
SVIDQSRVLNLGPI	P07911	591	604	N-terminus	Ctsl (P06797; CATL1_MOUSE). Ctsl (P07154; CATL1_RAT). CTSL (P07711; CATL1_HUMAN)	FRSGSVID	MEROPS:C01.032	Endopeptidase (input)	-24.14	MEROPS score threshold (-25.1)	68	62.99
SVIDQSRVLNLGPI	P07911	591	604	N-terminus	Ctss (O70370; CATS_MOUSE). CTSS (P25774; CATS_HUMAN). Ctss (Q02765; CATS_RAT)	FRSGSVID	MEROPS:C01.034	Endopeptidase (input)	-24.47	MEROPS score threshold (-25.53)	60	61.46
SVIDQSRVLNLGPI	P07911	591	604	N-terminus	Ctsk (O35186; CATK_RAT). CTSK (P43235; CATK_HUMAN). Ctsk (P55097; CATK_MOUSE)	FRSGSVID	MEROPS:C01.036	Endopeptidase (input)	-24.33	MEROPS score threshold (-25.77)	57	76.57
DTYPNDETTERVFPYIS	Q12907	162	178	N-terminus	Ctsl (P06797; CATL1_MOUSE). Ctsl (P07154; CATL1_RAT). CTSL (P07711; CATL1_HUMAN)	AIFLDTYP	MEROPS:C01.032	Endopeptidase (input)	-22.46	MEROPS score threshold (-25.1)	68	62.99
DTYPNDETTERVFPYIS	Q12907	162	178	N-terminus	Ctss (O70370; CATS_MOUSE). CTSS (P25774; CATS_HUMAN). Ctss (Q02765; CATS_RAT)	AIFLDTYP	MEROPS:C01.034	Endopeptidase (input)	-22.09	MEROPS score threshold (-25.53)	60	61.46
LDTYPNDETTERVFPY	Q12907	161	176	N-terminus	CTSE (P14091; CATE_HUMAN). Ctse (P16228; CATE_RAT). Ctse (P70269; CATE_MOUSE)	LAIFLDTY	MEROPS:A01.010	Endopeptidase (input)	-21.27	MEROPS score threshold (-22.27)	71	87.48
LDTYPNDETTERVFPY	Q12907	161	176	N-terminus	Ctsl (P06797; CATL1_MOUSE). Ctsl (P07154; CATL1_RAT). CTSL (P07711; CATL1_HUMAN)	LAIFLDTY	MEROPS:C01.032	Endopeptidase (input)	-24.77	MEROPS score threshold (-25.1)	68	62.99
APGDRGEPGPPGP	P02452	798	810	N-terminus	Ctsl (P06797; CATL1_MOUSE). Ctsl (P07154; CATL1_RAT). CTSL (P07711; CATL1_HUMAN)	GARGAPGD	MEROPS:C01.032	Endopeptidase (input)	-21.89	MEROPS score threshold (-25.1)	68	62.99
APGDRGEPGPPGP	P02452	798	810	N-terminus	Ctss (O70370; CATS_MOUSE). CTSS (P25774; CATS_HUMAN). Ctss (Q02765; CATS_RAT)	GARGAPGD	MEROPS:C01.034	Endopeptidase (input)	-22.51	MEROPS score threshold (-25.53)	60	61.46
APGDRGEPGPPGPA	P02452	798	811	N-terminus	Ctsl (P06797; CATL1_MOUSE). Ctsl (P07154; CATL1_RAT). CTSL (P07711; CATL1_HUMAN)	GARGAPGD	MEROPS:C01.032	Endopeptidase (input)	-21.89	MEROPS score threshold (-25.1)	68	62.99
APGDRGEPGPPGPA	P02452	798	811	N-terminus	Ctss (O70370; CATS_MOUSE). CTSS (P25774; CATS_HUMAN). Ctss (Q02765; CATS_RAT)	GARGAPGD	MEROPS:C01.034	Endopeptidase (input)	-22.51	MEROPS score threshold (-25.53)	60	61.46
GSPGSPGPDGKTGPPGPAG	P02452	542	560	N-terminus	Ctsl (P06797; CATL1_MOUSE). Ctsl (P07154; CATL1_RAT). CTSL (P07711; CATL1_HUMAN)	KGLTGSPG	MEROPS:C01.032	Endopeptidase (input)	-18.59	MEROPS score threshold (-25.1)	68	62.99
GSPGSPGPDGKTGPPGPAG	P02452	542	560	N-terminus	Ctss (O70370; CATS_MOUSE). CTSS (P25774; CATS_HUMAN). Ctss (Q02765; CATS_RAT)	KGLTGSPG	MEROPS:C01.034	Endopeptidase (input)	-18.89	MEROPS score threshold (-25.53)	60	61.46
SPGPDGKTGPPGP	P02452	546	558	N-terminus	Ctsl (P06797; CATL1_MOUSE). Ctsl (P07154; CATL1_RAT). CTSL (P07711; CATL1_HUMAN)	GSPGSPGP	MEROPS:C01.032	Endopeptidase (input)	-18.8	MEROPS score threshold (-25.1)	68	62.99
SPGPDGKTGPPGP	P02452	546	558	N-terminus	Ctss (O70370; CATS_MOUSE). CTSS (P25774; CATS_HUMAN). Ctss (Q02765; CATS_RAT)	GSPGSPGP	MEROPS:C01.034	Endopeptidase (input)	-20.9	MEROPS score threshold (-25.53)	60	61.46
SPGPDGKTGPPGP	P02452	546	558	N-terminus	Ctsk (O35186; CATK_RAT). CTSK (P43235; CATK_HUMAN). Ctsk (P55097; CATK_MOUSE)	GSPGSPGP	MEROPS:C01.036	Endopeptidase (input)	-19.95	MEROPS score threshold (-25.77)	57	76.57
SPGSPGPDGKTGPPGP	P02452	543	558	N-terminus	Ctsl (P06797; CATL1_MOUSE). Ctsl (P07154; CATL1_RAT). CTSL (P07711; CATL1_HUMAN)	GLTGSPGS	MEROPS:C01.032	Endopeptidase (input)	-19.78	MEROPS score threshold (-25.1)	68	62.99
SPGSPGPDGKTGPPGP	P02452	543	558	N-terminus	Ctss (O70370; CATS_MOUSE). CTSS (P25774; CATS_HUMAN). Ctss (Q02765; CATS_RAT)	GLTGSPGS	MEROPS:C01.034	Endopeptidase (input)	-19.9	MEROPS score threshold (-25.53)	60	61.46
SPGSPGPDGKTGPPGP	P02452	543	558	N-terminus	Ctsk (O35186; CATK_RAT). CTSK (P43235; CATK_HUMAN). Ctsk (P55097; CATK_MOUSE)	GLTGSPGS	MEROPS:C01.036	Endopeptidase (input)	-22.01	MEROPS score threshold (-25.77)	57	76.57
SPGSPGPDGKTGPPGPAG	P02452	543	560	N-terminus	Ctsl (P06797; CATL1_MOUSE). Ctsl (P07154; CATL1_RAT). CTSL (P07711; CATL1_HUMAN)	GLTGSPGS	MEROPS:C01.032	Endopeptidase (input)	-19.78	MEROPS score threshold (-25.1)	68	62.99
SPGSPGPDGKTGPPGPAG	P02452	543	560	N-terminus	Ctss (O70370; CATS_MOUSE). CTSS (P25774; CATS_HUMAN). Ctss (Q02765; CATS_RAT)	GLTGSPGS	MEROPS:C01.034	Endopeptidase (input)	-19.9	MEROPS score threshold (-25.53)	60	61.46
SPGSPGPDGKTGPPGPAG	P02452	543	560	N-terminus	Ctsk (O35186; CATK_RAT). CTSK (P43235; CATK_HUMAN). Ctsk (P55097; CATK_MOUSE)	GLTGSPGS	MEROPS:C01.036	Endopeptidase (input)	-22.01	MEROPS score threshold (-25.77)	57	76.57
PPGEAGKPGEQGVPGDLG	P02452	651	668	N-terminus	Ctsl (P06797; CATL1_MOUSE). Ctsl (P07154; CATL1_RAT). CTSL (P07711; CATL1_HUMAN)	GPAGPPGE	MEROPS:C01.032	Endopeptidase (input)	-24.77	MEROPS score threshold (-25.1)	68	62.99
SPGNIGPAGKEGPVGLPG	P08123	455	472	N-terminus	Ctsl (P06797; CATL1_MOUSE). Ctsl (P07154; CATL1_RAT). CTSL (P07711; CATL1_HUMAN)	GLPGSPGN	MEROPS:C01.032	Endopeptidase (input)	-19.55	MEROPS score threshold (-25.1)	68	62.99
SPGNIGPAGKEGPVGLPG	P08123	455	472	N-terminus	Ctss (O70370; CATS_MOUSE). CTSS (P25774; CATS_HUMAN). Ctss (Q02765; CATS_RAT)	GLPGSPGN	MEROPS:C01.034	Endopeptidase (input)	-21.65	MEROPS score threshold (-25.53)	60	61.46
SPGNIGPAGKEGPVGLPG	P08123	455	472	N-terminus	Ctsk (O35186; CATK_RAT). CTSK (P43235; CATK_HUMAN). Ctsk (P55097; CATK_MOUSE)	GLPGSPGN	MEROPS:C01.036	Endopeptidase (input)	-21.07	MEROPS score threshold (-25.77)	57	76.57
EEAPSLRPAPPPISGGG	P02675	54	70	N-terminus	Capn1 (O35350; CAN1_MOUSE). CAPN1 (P07384; CAN1_HUMAN). Capn1 (P97571; CAN1_RAT)	DKKREEAP	MEROPS:C02.001	Endopeptidase (input)	-22.38	MEROPS score threshold (-24.18)	84	58.33
EEAPSLRPAPPPISGGG	P02675	54	70	N-terminus	Capn2 (O08529; CAN2_MOUSE). CAPN2 (P17655; CAN2_HUMAN). Capn2 (Q07009; CAN2_RAT)	DKKREEAP	MEROPS:C02.002	Endopeptidase (input)	-21.89	MEROPS score threshold (-24.15)	57	57.87
TIDEKGTEAAGAMFL	P01009	363	377	N-terminus	Capn1 (O35350; CAN1_MOUSE). CAPN1 (P07384; CAN1_HUMAN). Capn1 (P97571; CAN1_RAT)	KAVLTIDE	MEROPS:C02.001	Endopeptidase (input)	-23.91	MEROPS score threshold (-24.18)	84	58.33
TIDEKGTEAAGAMFL	P01009	363	377	N-terminus	Capn2 (O08529; CAN2_MOUSE). CAPN2 (P17655; CAN2_HUMAN). Capn2 (Q07009; CAN2_RAT)	KAVLTIDE	MEROPS:C02.002	Endopeptidase (input)	-23.17	MEROPS score threshold (-24.15)	57	57.87
LNQPDSQLQLTTGNGLF	P01009	127	143	N-terminus	Ctsb (P00787; CATB_RAT). CTSB (P07858; CATB_HUMAN). Ctsb (P10605; CATB_MOUSE)	LLRTLNQP	MEROPS:C01.060	Endopeptidase (input)	-22.81	MEROPS score threshold (-23.76)	79	80.99
LNQPDSQLQLTTGNGLF	P01009	127	143	N-terminus	Capn1 (O35350; CAN1_MOUSE). CAPN1 (P07384; CAN1_HUMAN). Capn1 (P97571; CAN1_RAT)	LLRTLNQP	MEROPS:C02.001	Endopeptidase (input)	-22	MEROPS score threshold (-24.18)	84	58.33
LNQPDSQLQLTTGNGLF	P01009	127	143	N-terminus	Capn2 (O08529; CAN2_MOUSE). CAPN2 (P17655; CAN2_HUMAN). Capn2 (Q07009; CAN2_RAT)	LLRTLNQP	MEROPS:C02.002	Endopeptidase (input)	-22.96	MEROPS score threshold (-24.15)	57	57.87
SNGADLSGVTEEAPLKL	P01009	337	353	N-terminus	Ctsb (P00787; CATB_RAT). CTSB (P07858; CATB_HUMAN). Ctsb (P10605; CATB_MOUSE)	TKVFSNGA	MEROPS:C01.060	Endopeptidase (input)	-22.38	MEROPS score threshold (-23.76)	79	80.99
SNGADLSGVTEEAPLKL	P01009	337	353	N-terminus	Capn1 (O35350; CAN1_MOUSE). CAPN1 (P07384; CAN1_HUMAN). Capn1 (P97571; CAN1_RAT)	TKVFSNGA	MEROPS:C02.001	Endopeptidase (input)	-21.65	MEROPS score threshold (-24.18)	84	58.33
SNGADLSGVTEEAPLKL	P01009	337	353	N-terminus	Capn2 (O08529; CAN2_MOUSE). CAPN2 (P17655; CAN2_HUMAN). Capn2 (Q07009; CAN2_RAT)	TKVFSNGA	MEROPS:C02.002	Endopeptidase (input)	-22	MEROPS score threshold (-24.15)	57	57.87
TETGVEAAAASAISVARTL	P05155	450	468	N-terminus	Capn1 (O35350; CAN1_MOUSE). CAPN1 (P07384; CAN1_HUMAN). Capn1 (P97571; CAN1_RAT)	VLELTETG	MEROPS:C02.001	Endopeptidase (input)	-23.22	MEROPS score threshold (-24.18)	84	58.33
TETGVEAAAASAISVARTL	P05155	450	468	N-terminus	Capn2 (O08529; CAN2_MOUSE). CAPN2 (P17655; CAN2_HUMAN). Capn2 (Q07009; CAN2_RAT)	VLELTETG	MEROPS:C02.002	Endopeptidase (input)	-22.65	MEROPS score threshold (-24.15)	57	57.87
ELTETGVEAAAASAISVAR	P05155	448	466	N-terminus	Capn1 (O35350; CAN1_MOUSE). CAPN1 (P07384; CAN1_HUMAN). Capn1 (P97571; CAN1_RAT)	QTVLELTE	MEROPS:C02.001	Endopeptidase (input)	-24.03	MEROPS score threshold (-24.18)	84	58.33
ELTETGVEAAAASAISVAR	P05155	448	466	N-terminus	Capn2 (O08529; CAN2_MOUSE). CAPN2 (P17655; CAN2_HUMAN). Capn2 (Q07009; CAN2_RAT)	QTVLELTE	MEROPS:C02.002	Endopeptidase (input)	-22.57	MEROPS score threshold (-24.15)	57	57.87
SGSVIDQSRVLNLGPI	P07911	589	604	N-terminus	Ctsb (P00787; CATB_RAT). CTSB (P07858; CATB_HUMAN). Ctsb (P10605; CATB_MOUSE)	TRFRSGSV	MEROPS:C01.060	Endopeptidase (input)	-22.76	MEROPS score threshold (-23.76)	79	80.99
SGSVIDQSRVLNLGPI	P07911	589	604	N-terminus	Capn1 (O35350; CAN1_MOUSE). CAPN1 (P07384; CAN1_HUMAN). Capn1 (P97571; CAN1_RAT)	TRFRSGSV	MEROPS:C02.001	Endopeptidase (input)	-22.45	MEROPS score threshold (-24.18)	84	58.33
SGSVIDQSRVLNLGPI	P07911	589	604	N-terminus	Capn2 (O08529; CAN2_MOUSE). CAPN2 (P17655; CAN2_HUMAN). Capn2 (Q07009; CAN2_RAT)	TRFRSGSV	MEROPS:C02.002	Endopeptidase (input)	-22.49	MEROPS score threshold (-24.15)	57	57.87
SGSVIDQSRVLNLGPITR	P07911	589	606	N-terminus	Ctsb (P00787; CATB_RAT). CTSB (P07858; CATB_HUMAN). Ctsb (P10605; CATB_MOUSE)	TRFRSGSV	MEROPS:C01.060	Endopeptidase (input)	-22.76	MEROPS score threshold (-23.76)	79	80.99
SGSVIDQSRVLNLGPITR	P07911	589	606	N-terminus	Capn1 (O35350; CAN1_MOUSE). CAPN1 (P07384; CAN1_HUMAN). Capn1 (P97571; CAN1_RAT)	TRFRSGSV	MEROPS:C02.001	Endopeptidase (input)	-22.45	MEROPS score threshold (-24.18)	84	58.33
SGSVIDQSRVLNLGPITR	P07911	589	606	N-terminus	Capn2 (O08529; CAN2_MOUSE). CAPN2 (P17655; CAN2_HUMAN). Capn2 (Q07009; CAN2_RAT)	TRFRSGSV	MEROPS:C02.002	Endopeptidase (input)	-22.49	MEROPS score threshold (-24.15)	57	57.87
SVIDQSRVLNLGPI	P07911	591	604	N-terminus	Ctsb (P00787; CATB_RAT). CTSB (P07858; CATB_HUMAN). Ctsb (P10605; CATB_MOUSE)	FRSGSVID	MEROPS:C01.060	Endopeptidase (input)	-22.78	MEROPS score threshold (-23.76)	79	80.99
SVIDQSRVLNLGPI	P07911	591	604	N-terminus	Capn1 (O35350; CAN1_MOUSE). CAPN1 (P07384; CAN1_HUMAN). Capn1 (P97571; CAN1_RAT)	FRSGSVID	MEROPS:C02.001	Endopeptidase (input)	-23.77	MEROPS score threshold (-24.18)	84	58.33
SVIDQSRVLNLGPI	P07911	591	604	N-terminus	Capn2 (O08529; CAN2_MOUSE). CAPN2 (P17655; CAN2_HUMAN). Capn2 (Q07009; CAN2_RAT)	FRSGSVID	MEROPS:C02.002	Endopeptidase (input)	-23.64	MEROPS score threshold (-24.15)	57	57.87
VGPPGPPGPPGPPGPPS	P02452	1177	1193	N-terminus	Capn1 (O35350; CAN1_MOUSE). CAPN1 (P07384; CAN1_HUMAN). Capn1 (P97571; CAN1_RAT)	DAGPVGPP	MEROPS:C02.001	Endopeptidase (input)	-23.23	MEROPS score threshold (-24.18)	84	58.33
VGPPGPPGPPGPPGPPS	P02452	1177	1193	N-terminus	Capn2 (O08529; CAN2_MOUSE). CAPN2 (P17655; CAN2_HUMAN). Capn2 (Q07009; CAN2_RAT)	DAGPVGPP	MEROPS:C02.002	Endopeptidase (input)	-23.25	MEROPS score threshold (-24.15)	57	57.87
VGPPGPPGPPGPPGPPSAG	P02452	1177	1195	N-terminus	Capn1 (O35350; CAN1_MOUSE). CAPN1 (P07384; CAN1_HUMAN). Capn1 (P97571; CAN1_RAT)	DAGPVGPP	MEROPS:C02.001	Endopeptidase (input)	-23.23	MEROPS score threshold (-24.18)	84	58.33
VGPPGPPGPPGPPGPPSAG	P02452	1177	1195	N-terminus	Capn2 (O08529; CAN2_MOUSE). CAPN2 (P17655; CAN2_HUMAN). Capn2 (Q07009; CAN2_RAT)	DAGPVGPP	MEROPS:C02.002	Endopeptidase (input)	-23.25	MEROPS score threshold (-24.15)	57	57.87
APGDRGEPGPPGP	P02452	798	810	N-terminus	Ctsb (P00787; CATB_RAT). CTSB (P07858; CATB_HUMAN). Ctsb (P10605; CATB_MOUSE)	GARGAPGD	MEROPS:C01.060	Endopeptidase (input)	-19.04	MEROPS score threshold (-23.76)	79	80.99
APGDRGEPGPPGP	P02452	798	810	N-terminus	Capn1 (O35350; CAN1_MOUSE). CAPN1 (P07384; CAN1_HUMAN). Capn1 (P97571; CAN1_RAT)	GARGAPGD	MEROPS:C02.001	Endopeptidase (input)	-22.63	MEROPS score threshold (-24.18)	84	58.33
APGDRGEPGPPGP	P02452	798	810	N-terminus	Capn2 (O08529; CAN2_MOUSE). CAPN2 (P17655; CAN2_HUMAN). Capn2 (Q07009; CAN2_RAT)	GARGAPGD	MEROPS:C02.002	Endopeptidase (input)	-22.64	MEROPS score threshold (-24.15)	57	57.87
APGDRGEPGPPGPA	P02452	798	811	N-terminus	Ctsb (P00787; CATB_RAT). CTSB (P07858; CATB_HUMAN). Ctsb (P10605; CATB_MOUSE)	GARGAPGD	MEROPS:C01.060	Endopeptidase (input)	-19.04	MEROPS score threshold (-23.76)	79	80.99
APGDRGEPGPPGPA	P02452	798	811	N-terminus	Capn1 (O35350; CAN1_MOUSE). CAPN1 (P07384; CAN1_HUMAN). Capn1 (P97571; CAN1_RAT)	GARGAPGD	MEROPS:C02.001	Endopeptidase (input)	-22.63	MEROPS score threshold (-24.18)	84	58.33
APGDRGEPGPPGPA	P02452	798	811	N-terminus	Capn2 (O08529; CAN2_MOUSE). CAPN2 (P17655; CAN2_HUMAN). Capn2 (Q07009; CAN2_RAT)	GARGAPGD	MEROPS:C02.002	Endopeptidase (input)	-22.64	MEROPS score threshold (-24.15)	57	57.87
GSPGSPGPDGKTGPPGPAG	P02452	542	560	N-terminus	Ctsb (P00787; CATB_RAT). CTSB (P07858; CATB_HUMAN). Ctsb (P10605; CATB_MOUSE)	KGLTGSPG	MEROPS:C01.060	Endopeptidase (input)	-20.27	MEROPS score threshold (-23.76)	79	80.99
GSPGSPGPDGKTGPPGPAG	P02452	542	560	N-terminus	Capn1 (O35350; CAN1_MOUSE). CAPN1 (P07384; CAN1_HUMAN). Capn1 (P97571; CAN1_RAT)	KGLTGSPG	MEROPS:C02.001	Endopeptidase (input)	-18.44	MEROPS score threshold (-24.18)	84	58.33
GSPGSPGPDGKTGPPGPAG	P02452	542	560	N-terminus	Capn2 (O08529; CAN2_MOUSE). CAPN2 (P17655; CAN2_HUMAN). Capn2 (Q07009; CAN2_RAT)	KGLTGSPG	MEROPS:C02.002	Endopeptidase (input)	-18.14	MEROPS score threshold (-24.15)	57	57.87
SPGPDGKTGPPGP	P02452	546	558	N-terminus	Ctsb (P00787; CATB_RAT). CTSB (P07858; CATB_HUMAN). Ctsb (P10605; CATB_MOUSE)	GSPGSPGP	MEROPS:C01.060	Endopeptidase (input)	-19.71	MEROPS score threshold (-23.76)	79	80.99
SPGPDGKTGPPGP	P02452	546	558	N-terminus	Capn1 (O35350; CAN1_MOUSE). CAPN1 (P07384; CAN1_HUMAN). Capn1 (P97571; CAN1_RAT)	GSPGSPGP	MEROPS:C02.001	Endopeptidase (input)	-21.38	MEROPS score threshold (-24.18)	84	58.33
SPGPDGKTGPPGP	P02452	546	558	N-terminus	Capn2 (O08529; CAN2_MOUSE). CAPN2 (P17655; CAN2_HUMAN). Capn2 (Q07009; CAN2_RAT)	GSPGSPGP	MEROPS:C02.002	Endopeptidase (input)	-21.57	MEROPS score threshold (-24.15)	57	57.87
SPGSPGPDGKTGPPGP	P02452	543	558	N-terminus	Ctsb (P00787; CATB_RAT). CTSB (P07858; CATB_HUMAN). Ctsb (P10605; CATB_MOUSE)	GLTGSPGS	MEROPS:C01.060	Endopeptidase (input)	-18.05	MEROPS score threshold (-23.76)	79	80.99
SPGSPGPDGKTGPPGP	P02452	543	558	N-terminus	Capn1 (O35350; CAN1_MOUSE). CAPN1 (P07384; CAN1_HUMAN). Capn1 (P97571; CAN1_RAT)	GLTGSPGS	MEROPS:C02.001	Endopeptidase (input)	-21.06	MEROPS score threshold (-24.18)	84	58.33
SPGSPGPDGKTGPPGP	P02452	543	558	N-terminus	Capn2 (O08529; CAN2_MOUSE). CAPN2 (P17655; CAN2_HUMAN). Capn2 (Q07009; CAN2_RAT)	GLTGSPGS	MEROPS:C02.002	Endopeptidase (input)	-20.68	MEROPS score threshold (-24.15)	57	57.87
SPGSPGPDGKTGPPGPAG	P02452	543	560	N-terminus	Ctsb (P00787; CATB_RAT). CTSB (P07858; CATB_HUMAN). Ctsb (P10605; CATB_MOUSE)	GLTGSPGS	MEROPS:C01.060	Endopeptidase (input)	-18.05	MEROPS score threshold (-23.76)	79	80.99
SPGSPGPDGKTGPPGPAG	P02452	543	560	N-terminus	Capn1 (O35350; CAN1_MOUSE). CAPN1 (P07384; CAN1_HUMAN). Capn1 (P97571; CAN1_RAT)	GLTGSPGS	MEROPS:C02.001	Endopeptidase (input)	-21.06	MEROPS score threshold (-24.18)	84	58.33
SPGSPGPDGKTGPPGPAG	P02452	543	560	N-terminus	Capn2 (O08529; CAN2_MOUSE). CAPN2 (P17655; CAN2_HUMAN). Capn2 (Q07009; CAN2_RAT)	GLTGSPGS	MEROPS:C02.002	Endopeptidase (input)	-20.68	MEROPS score threshold (-24.15)	57	57.87
PPGEAGKPGEQGVPGDLG	P02452	651	668	N-terminus	Ctsb (P00787; CATB_RAT). CTSB (P07858; CATB_HUMAN). Ctsb (P10605; CATB_MOUSE)	GPAGPPGE	MEROPS:C01.060	Endopeptidase (input)	-20.04	MEROPS score threshold (-23.76)	79	80.99
PPGEAGKPGEQGVPGDLG	P02452	651	668	N-terminus	Capn1 (O35350; CAN1_MOUSE). CAPN1 (P07384; CAN1_HUMAN). Capn1 (P97571; CAN1_RAT)	GPAGPPGE	MEROPS:C02.001	Endopeptidase (input)	-23.08	MEROPS score threshold (-24.18)	84	58.33
PPGEAGKPGEQGVPGDLG	P02452	651	668	N-terminus	Capn2 (O08529; CAN2_MOUSE). CAPN2 (P17655; CAN2_HUMAN). Capn2 (Q07009; CAN2_RAT)	GPAGPPGE	MEROPS:C02.002	Endopeptidase (input)	-23.26	MEROPS score threshold (-24.15)	57	57.87
SPGNIGPAGKEGPVGLPG	P08123	455	472	N-terminus	Ctsb (P00787; CATB_RAT). CTSB (P07858; CATB_HUMAN). Ctsb (P10605; CATB_MOUSE)	GLPGSPGN	MEROPS:C01.060	Endopeptidase (input)	-19.8	MEROPS score threshold (-23.76)	79	80.99
SPGNIGPAGKEGPVGLPG	P08123	455	472	N-terminus	Capn1 (O35350; CAN1_MOUSE). CAPN1 (P07384; CAN1_HUMAN). Capn1 (P97571; CAN1_RAT)	GLPGSPGN	MEROPS:C02.001	Endopeptidase (input)	-22.75	MEROPS score threshold (-24.18)	84	58.33
SPGNIGPAGKEGPVGLPG	P08123	455	472	N-terminus	Capn2 (O08529; CAN2_MOUSE). CAPN2 (P17655; CAN2_HUMAN). Capn2 (Q07009; CAN2_RAT)	GLPGSPGN	MEROPS:C02.002	Endopeptidase (input)	-22.94	MEROPS score threshold (-24.15)	57	57.87
SVIDQSRVLNLGPI	P07911	591	604	N-terminus	Casp1 (P29452; CASP1_MOUSE). CASP1 (P29466; CASP1_HUMAN). Casp1 (P43527; CASP1_RAT)	FRSGSVID	MEROPS:C14.001	Endopeptidase (input)	-21.97	MEROPS score threshold (-22.04)	95	96.19
SPGSPGPDGKTGPPGP	P02452	543	558	N-terminus	Casp1 (P29452; CASP1_MOUSE). CASP1 (P29466; CASP1_HUMAN). Casp1 (P43527; CASP1_RAT)	GLTGSPGS	MEROPS:C14.001	Endopeptidase (input)	-21.85	MEROPS score threshold (-22.04)	95	96.19
SPGSPGPDGKTGPPGPAG	P02452	543	560	N-terminus	Casp1 (P29452; CASP1_MOUSE). CASP1 (P29466; CASP1_HUMAN). Casp1 (P43527; CASP1_RAT)	GLTGSPGS	MEROPS:C14.001	Endopeptidase (input)	-21.85	MEROPS score threshold (-22.04)	95	96.19
LNQPDSQLQLTTGNGLF	P01009	127	143	N-terminus	Mmp8 (O70138; MMP8_MOUSE). Mmp8 (O88766; MMP8_RAT). MMP8 (P22894; MMP8_HUMAN)	LLRTLNQP	MEROPS:M10.002	Endopeptidase (input)	-20.89	MEROPS score threshold (-22.73)	38	906
LRTLNQPDSQLQLTTGNGL	P01009	124	142	N-terminus	Mmp8 (O70138; MMP8_MOUSE). Mmp8 (O88766; MMP8_RAT). MMP8 (P22894; MMP8_HUMAN)	FQELLRTL	MEROPS:M10.002	Endopeptidase (input)	-20.91	MEROPS score threshold (-22.73)	38	906
SNGADLSGVTEEAPLKL	P01009	337	353	N-terminus	Mmp8 (O70138; MMP8_MOUSE). Mmp8 (O88766; MMP8_RAT). MMP8 (P22894; MMP8_HUMAN)	TKVFSNGA	MEROPS:M10.002	Endopeptidase (input)	-22.29	MEROPS score threshold (-22.73)	38	906
APGDRGEPGPPGP	P02452	798	810	N-terminus	Mmp8 (O70138; MMP8_MOUSE). Mmp8 (O88766; MMP8_RAT). MMP8 (P22894; MMP8_HUMAN)	GARGAPGD	MEROPS:M10.002	Endopeptidase (input)	-17.56	MEROPS score threshold (-22.73)	38	906
APGDRGEPGPPGPA	P02452	798	811	N-terminus	Mmp8 (O70138; MMP8_MOUSE). Mmp8 (O88766; MMP8_RAT). MMP8 (P22894; MMP8_HUMAN)	GARGAPGD	MEROPS:M10.002	Endopeptidase (input)	-17.56	MEROPS score threshold (-22.73)	38	906
SPGPDGKTGPPGP	P02452	546	558	N-terminus	Mmp8 (O70138; MMP8_MOUSE). Mmp8 (O88766; MMP8_RAT). MMP8 (P22894; MMP8_HUMAN)	GSPGSPGP	MEROPS:M10.002	Endopeptidase (input)	-17.67	MEROPS score threshold (-22.73)	38	906
SPGSPGPDGKTGPPGP	P02452	543	558	N-terminus	Mmp8 (O70138; MMP8_MOUSE). Mmp8 (O88766; MMP8_RAT). MMP8 (P22894; MMP8_HUMAN)	GLTGSPGS	MEROPS:M10.002	Endopeptidase (input)	-21.3	MEROPS score threshold (-22.73)	38	906
SPGSPGPDGKTGPPGPAG	P02452	543	560	N-terminus	Mmp8 (O70138; MMP8_MOUSE). Mmp8 (O88766; MMP8_RAT). MMP8 (P22894; MMP8_HUMAN)	GLTGSPGS	MEROPS:M10.002	Endopeptidase (input)	-21.3	MEROPS score threshold (-22.73)	38	906
PPGEAGKPGEQGVPGDLG	P02452	651	668	N-terminus	MMP1 (P03956; MMP1_HUMAN)	GPAGPPGE	MEROPS:M10.001	Endopeptidase (input)	-19.3	99th percentile (-19.87)	31	98.45
SPGNIGPAGKEGPVGLPG	P08123	455	472	N-terminus	Mmp8 (O70138; MMP8_MOUSE). Mmp8 (O88766; MMP8_RAT). MMP8 (P22894; MMP8_HUMAN)	GLPGSPGN	MEROPS:M10.002	Endopeptidase (input)	-19.28	MEROPS score threshold (-22.73)	38	906
EEAPSLRPAPPPISGGG	P02675	54	70	N-terminus	MMP7 (P09237; MMP7_HUMAN). Mmp7 (P50280; MMP7_RAT). Mmp7 (Q10738; MMP7_MOUSE)	DKKREEAP	MEROPS:M10.008	Endopeptidase (input)	-26.02	MEROPS score threshold (-26.58)	54	53.97
DEAGSEADHEGTHSTKR	P02671	605	621	N-terminus	MMP7 (P09237; MMP7_HUMAN). Mmp7 (P50280; MMP7_RAT). Mmp7 (Q10738; MMP7_MOUSE)	YKMADEAG	MEROPS:M10.008	Endopeptidase (input)	-25.92	MEROPS score threshold (-26.58)	54	53.97
DEAGSEADHEGTHSTKRG	P02671	605	622	N-terminus	MMP7 (P09237; MMP7_HUMAN). Mmp7 (P50280; MMP7_RAT). Mmp7 (Q10738; MMP7_MOUSE)	YKMADEAG	MEROPS:M10.008	Endopeptidase (input)	-25.92	MEROPS score threshold (-26.58)	54	53.97
EAIPMSIPPEVKFNKPF	P01009	378	394	N-terminus	MMP7 (P09237; MMP7_HUMAN). Mmp7 (P50280; MMP7_RAT). Mmp7 (Q10738; MMP7_MOUSE)	AMFLEAIP	MEROPS:M10.008	Endopeptidase (input)	-26.15	MEROPS score threshold (-26.58)	54	53.97
EAIPMSIPPEVKFNKPFV	P01009	378	395	N-terminus	MMP7 (P09237; MMP7_HUMAN). Mmp7 (P50280; MMP7_RAT). Mmp7 (Q10738; MMP7_MOUSE)	AMFLEAIP	MEROPS:M10.008	Endopeptidase (input)	-26.15	MEROPS score threshold (-26.58)	54	53.97
EAIPMSIPPEVKFNKPFVF	P01009	378	396	N-terminus	MMP7 (P09237; MMP7_HUMAN). Mmp7 (P50280; MMP7_RAT). Mmp7 (Q10738; MMP7_MOUSE)	AMFLEAIP	MEROPS:M10.008	Endopeptidase (input)	-26.15	MEROPS score threshold (-26.58)	54	53.97
LNQPDSQLQLTTGNGLF	P01009	127	143	N-terminus	MMP2 (P08253; MMP2_HUMAN). Mmp2 (P33434; MMP2_MOUSE). Mmp2 (P33436; MMP2_RAT)	LLRTLNQP	MEROPS:M10.003	Endopeptidase (input)	-21.32	MEROPS score threshold (-22.7)	76	86.88
LNQPDSQLQLTTGNGLF	P01009	127	143	N-terminus	MMP9 (P14780; MMP9_HUMAN). Mmp9 (P41245; MMP9_MOUSE). Mmp9 (P50282; MMP9_RAT)	LLRTLNQP	MEROPS:M10.004	Endopeptidase (input)	-21.69	MEROPS score threshold (-24.54)	63	63.68
LNQPDSQLQLTTGNGLF	P01009	127	143	N-terminus	Mmp3 (P03957; MMP3_RAT). MMP3 (P08254; MMP3_HUMAN). Mmp3 (P28862; MMP3_MOUSE)	LLRTLNQP	MEROPS:M10.005	Endopeptidase (input)	-22.22	MEROPS score threshold (-23.35)	70	79.35
LNQPDSQLQLTTGNGLF	P01009	127	143	N-terminus	MMP7 (P09237; MMP7_HUMAN). Mmp7 (P50280; MMP7_RAT). Mmp7 (Q10738; MMP7_MOUSE)	LLRTLNQP	MEROPS:M10.008	Endopeptidase (input)	-23.28	MEROPS score threshold (-26.58)	54	53.97
LRTLNQPDSQLQLTTGNGL	P01009	124	142	N-terminus	MMP9 (P14780; MMP9_HUMAN). Mmp9 (P41245; MMP9_MOUSE). Mmp9 (P50282; MMP9_RAT)	FQELLRTL	MEROPS:M10.004	Endopeptidase (input)	-23	MEROPS score threshold (-24.54)	63	63.68
LRTLNQPDSQLQLTTGNGL	P01009	124	142	N-terminus	Mmp3 (P03957; MMP3_RAT). MMP3 (P08254; MMP3_HUMAN). Mmp3 (P28862; MMP3_MOUSE)	FQELLRTL	MEROPS:M10.005	Endopeptidase (input)	-22.75	MEROPS score threshold (-23.35)	70	79.35
LRTLNQPDSQLQLTTGNGL	P01009	124	142	N-terminus	MMP7 (P09237; MMP7_HUMAN). Mmp7 (P50280; MMP7_RAT). Mmp7 (Q10738; MMP7_MOUSE)	FQELLRTL	MEROPS:M10.008	Endopeptidase (input)	-21.84	MEROPS score threshold (-26.58)	54	53.97
SNGADLSGVTEEAPLKL	P01009	337	353	N-terminus	MMP9 (P14780; MMP9_HUMAN). Mmp9 (P41245; MMP9_MOUSE). Mmp9 (P50282; MMP9_RAT)	TKVFSNGA	MEROPS:M10.004	Endopeptidase (input)	-23.82	MEROPS score threshold (-24.54)	63	63.68
TETGVEAAAASAISVARTL	P05155	450	468	N-terminus	MMP9 (P14780; MMP9_HUMAN). Mmp9 (P41245; MMP9_MOUSE). Mmp9 (P50282; MMP9_RAT)	VLELTETG	MEROPS:M10.004	Endopeptidase (input)	-24.35	MEROPS score threshold (-24.54)	63	63.68
TETGVEAAAASAISVARTL	P05155	450	468	N-terminus	MMP7 (P09237; MMP7_HUMAN). Mmp7 (P50280; MMP7_RAT). Mmp7 (Q10738; MMP7_MOUSE)	VLELTETG	MEROPS:M10.008	Endopeptidase (input)	-23.72	MEROPS score threshold (-26.58)	54	53.97
VIDQSRVLNLGPIT	P07911	592	605	N-terminus	MMP2 (P08253; MMP2_HUMAN). Mmp2 (P33434; MMP2_MOUSE). Mmp2 (P33436; MMP2_RAT)	RSGSVIDQ	MEROPS:M10.003	Endopeptidase (input)	-21.96	MEROPS score threshold (-22.7)	76	86.88
VIDQSRVLNLGPIT	P07911	592	605	N-terminus	MMP9 (P14780; MMP9_HUMAN). Mmp9 (P41245; MMP9_MOUSE). Mmp9 (P50282; MMP9_RAT)	RSGSVIDQ	MEROPS:M10.004	Endopeptidase (input)	-24.46	MEROPS score threshold (-24.54)	63	63.68
VIDQSRVLNLGPIT	P07911	592	605	N-terminus	Mmp3 (P03957; MMP3_RAT). MMP3 (P08254; MMP3_HUMAN). Mmp3 (P28862; MMP3_MOUSE)	RSGSVIDQ	MEROPS:M10.005	Endopeptidase (input)	-22.76	MEROPS score threshold (-23.35)	70	79.35
VIDQSRVLNLGPIT	P07911	592	605	N-terminus	MMP7 (P09237; MMP7_HUMAN). Mmp7 (P50280; MMP7_RAT). Mmp7 (Q10738; MMP7_MOUSE)	RSGSVIDQ	MEROPS:M10.008	Endopeptidase (input)	-25.39	MEROPS score threshold (-26.58)	54	53.97
IDQSRVLNLGPITR	P07911	593	606	N-terminus	MMP7 (P09237; MMP7_HUMAN). Mmp7 (P50280; MMP7_RAT). Mmp7 (Q10738; MMP7_MOUSE)	SGSVIDQS	MEROPS:M10.008	Endopeptidase (input)	-25.63	MEROPS score threshold (-26.58)	54	53.97
VIDQSRVLNLGPI	P07911	592	604	N-terminus	MMP2 (P08253; MMP2_HUMAN). Mmp2 (P33434; MMP2_MOUSE). Mmp2 (P33436; MMP2_RAT)	RSGSVIDQ	MEROPS:M10.003	Endopeptidase (input)	-21.96	MEROPS score threshold (-22.7)	76	86.88
VIDQSRVLNLGPI	P07911	592	604	N-terminus	MMP9 (P14780; MMP9_HUMAN). Mmp9 (P41245; MMP9_MOUSE). Mmp9 (P50282; MMP9_RAT)	RSGSVIDQ	MEROPS:M10.004	Endopeptidase (input)	-24.46	MEROPS score threshold (-24.54)	63	63.68
VIDQSRVLNLGPI	P07911	592	604	N-terminus	Mmp3 (P03957; MMP3_RAT). MMP3 (P08254; MMP3_HUMAN). Mmp3 (P28862; MMP3_MOUSE)	RSGSVIDQ	MEROPS:M10.005	Endopeptidase (input)	-22.76	MEROPS score threshold (-23.35)	70	79.35
VIDQSRVLNLGPI	P07911	592	604	N-terminus	MMP7 (P09237; MMP7_HUMAN). Mmp7 (P50280; MMP7_RAT). Mmp7 (Q10738; MMP7_MOUSE)	RSGSVIDQ	MEROPS:M10.008	Endopeptidase (input)	-25.39	MEROPS score threshold (-26.58)	54	53.97
SVIDQSRVLNLGPI	P07911	591	604	N-terminus	MMP9 (P14780; MMP9_HUMAN). Mmp9 (P41245; MMP9_MOUSE). Mmp9 (P50282; MMP9_RAT)	FRSGSVID	MEROPS:M10.004	Endopeptidase (input)	-23.41	MEROPS score threshold (-24.54)	63	63.68
SVIDQSRVLNLGPI	P07911	591	604	N-terminus	Mmp3 (P03957; MMP3_RAT). MMP3 (P08254; MMP3_HUMAN). Mmp3 (P28862; MMP3_MOUSE)	FRSGSVID	MEROPS:M10.005	Endopeptidase (input)	-22.88	MEROPS score threshold (-23.35)	70	79.35
DTYPNDETTERVFPYIS	Q12907	162	178	N-terminus	MMP7 (P09237; MMP7_HUMAN). Mmp7 (P50280; MMP7_RAT). Mmp7 (Q10738; MMP7_MOUSE)	AIFLDTYP	MEROPS:M10.008	Endopeptidase (input)	-25.57	MEROPS score threshold (-26.58)	54	53.97
LDTYPNDETTERVFPY	Q12907	161	176	N-terminus	MMP9 (P14780; MMP9_HUMAN). Mmp9 (P41245; MMP9_MOUSE). Mmp9 (P50282; MMP9_RAT)	LAIFLDTY	MEROPS:M10.004	Endopeptidase (input)	-23.81	MEROPS score threshold (-24.54)	63	63.68
LDTYPNDETTERVFPY	Q12907	161	176	N-terminus	MMP7 (P09237; MMP7_HUMAN). Mmp7 (P50280; MMP7_RAT). Mmp7 (Q10738; MMP7_MOUSE)	LAIFLDTY	MEROPS:M10.008	Endopeptidase (input)	-24.77	MEROPS score threshold (-26.58)	54	53.97
VGPPGPPGPPGPPGPPS	P02452	1177	1193	N-terminus	MMP9 (P14780; MMP9_HUMAN). Mmp9 (P41245; MMP9_MOUSE). Mmp9 (P50282; MMP9_RAT)	DAGPVGPP	MEROPS:M10.004	Endopeptidase (input)	-21.68	MEROPS score threshold (-24.54)	63	63.68
VGPPGPPGPPGPPGPPS	P02452	1177	1193	N-terminus	Mmp3 (P03957; MMP3_RAT). MMP3 (P08254; MMP3_HUMAN). Mmp3 (P28862; MMP3_MOUSE)	DAGPVGPP	MEROPS:M10.005	Endopeptidase (input)	-22.11	MEROPS score threshold (-23.35)	70	79.35
VGPPGPPGPPGPPGPPS	P02452	1177	1193	N-terminus	MMP7 (P09237; MMP7_HUMAN). Mmp7 (P50280; MMP7_RAT). Mmp7 (Q10738; MMP7_MOUSE)	DAGPVGPP	MEROPS:M10.008	Endopeptidase (input)	-19.69	MEROPS score threshold (-26.58)	54	53.97
VGPPGPPGPPGPPGPPSAG	P02452	1177	1195	N-terminus	MMP9 (P14780; MMP9_HUMAN). Mmp9 (P41245; MMP9_MOUSE). Mmp9 (P50282; MMP9_RAT)	DAGPVGPP	MEROPS:M10.004	Endopeptidase (input)	-21.68	MEROPS score threshold (-24.54)	63	63.68
VGPPGPPGPPGPPGPPSAG	P02452	1177	1195	N-terminus	Mmp3 (P03957; MMP3_RAT). MMP3 (P08254; MMP3_HUMAN). Mmp3 (P28862; MMP3_MOUSE)	DAGPVGPP	MEROPS:M10.005	Endopeptidase (input)	-22.11	MEROPS score threshold (-23.35)	70	79.35
VGPPGPPGPPGPPGPPSAG	P02452	1177	1195	N-terminus	MMP7 (P09237; MMP7_HUMAN). Mmp7 (P50280; MMP7_RAT). Mmp7 (Q10738; MMP7_MOUSE)	DAGPVGPP	MEROPS:M10.008	Endopeptidase (input)	-19.69	MEROPS score threshold (-26.58)	54	53.97
APGDRGEPGPPGP	P02452	798	810	N-terminus	MMP9 (P14780; MMP9_HUMAN). Mmp9 (P41245; MMP9_MOUSE). Mmp9 (P50282; MMP9_RAT)	GARGAPGD	MEROPS:M10.004	Endopeptidase (input)	-16.27	MEROPS score threshold (-24.54)	63	63.68
APGDRGEPGPPGP	P02452	798	810	N-terminus	Mmp3 (P03957; MMP3_RAT). MMP3 (P08254; MMP3_HUMAN). Mmp3 (P28862; MMP3_MOUSE)	GARGAPGD	MEROPS:M10.005	Endopeptidase (input)	-19.71	MEROPS score threshold (-23.35)	70	79.35
APGDRGEPGPPGP	P02452	798	810	N-terminus	MMP7 (P09237; MMP7_HUMAN). Mmp7 (P50280; MMP7_RAT). Mmp7 (Q10738; MMP7_MOUSE)	GARGAPGD	MEROPS:M10.008	Endopeptidase (input)	-22.21	MEROPS score threshold (-26.58)	54	53.97
APGDRGEPGPPGPA	P02452	798	811	N-terminus	MMP9 (P14780; MMP9_HUMAN). Mmp9 (P41245; MMP9_MOUSE). Mmp9 (P50282; MMP9_RAT)	GARGAPGD	MEROPS:M10.004	Endopeptidase (input)	-16.27	MEROPS score threshold (-24.54)	63	63.68
APGDRGEPGPPGPA	P02452	798	811	N-terminus	Mmp3 (P03957; MMP3_RAT). MMP3 (P08254; MMP3_HUMAN). Mmp3 (P28862; MMP3_MOUSE)	GARGAPGD	MEROPS:M10.005	Endopeptidase (input)	-19.71	MEROPS score threshold (-23.35)	70	79.35
APGDRGEPGPPGPA	P02452	798	811	N-terminus	MMP7 (P09237; MMP7_HUMAN). Mmp7 (P50280; MMP7_RAT). Mmp7 (Q10738; MMP7_MOUSE)	GARGAPGD	MEROPS:M10.008	Endopeptidase (input)	-22.21	MEROPS score threshold (-26.58)	54	53.97
GSPGSPGPDGKTGPPGPAG	P02452	542	560	N-terminus	MMP7 (P09237; MMP7_HUMAN). Mmp7 (P50280; MMP7_RAT). Mmp7 (Q10738; MMP7_MOUSE)	KGLTGSPG	MEROPS:M10.008	Endopeptidase (input)	-22.28	MEROPS score threshold (-26.58)	54	53.97
SPGPDGKTGPPGP	P02452	546	558	N-terminus	MMP9 (P14780; MMP9_HUMAN). Mmp9 (P41245; MMP9_MOUSE). Mmp9 (P50282; MMP9_RAT)	GSPGSPGP	MEROPS:M10.004	Endopeptidase (input)	-16.98	MEROPS score threshold (-24.54)	63	63.68
SPGPDGKTGPPGP	P02452	546	558	N-terminus	Mmp3 (P03957; MMP3_RAT). MMP3 (P08254; MMP3_HUMAN). Mmp3 (P28862; MMP3_MOUSE)	GSPGSPGP	MEROPS:M10.005	Endopeptidase (input)	-20.64	MEROPS score threshold (-23.35)	70	79.35
SPGSPGPDGKTGPPGP	P02452	543	558	N-terminus	MMP9 (P14780; MMP9_HUMAN). Mmp9 (P41245; MMP9_MOUSE). Mmp9 (P50282; MMP9_RAT)	GLTGSPGS	MEROPS:M10.004	Endopeptidase (input)	-19.13	MEROPS score threshold (-24.54)	63	63.68
SPGSPGPDGKTGPPGP	P02452	543	558	N-terminus	Mmp3 (P03957; MMP3_RAT). MMP3 (P08254; MMP3_HUMAN). Mmp3 (P28862; MMP3_MOUSE)	GLTGSPGS	MEROPS:M10.005	Endopeptidase (input)	-21.22	MEROPS score threshold (-23.35)	70	79.35
SPGSPGPDGKTGPPGPAG	P02452	543	560	N-terminus	MMP9 (P14780; MMP9_HUMAN). Mmp9 (P41245; MMP9_MOUSE). Mmp9 (P50282; MMP9_RAT)	GLTGSPGS	MEROPS:M10.004	Endopeptidase (input)	-19.13	MEROPS score threshold (-24.54)	63	63.68
SPGSPGPDGKTGPPGPAG	P02452	543	560	N-terminus	Mmp3 (P03957; MMP3_RAT). MMP3 (P08254; MMP3_HUMAN). Mmp3 (P28862; MMP3_MOUSE)	GLTGSPGS	MEROPS:M10.005	Endopeptidase (input)	-21.22	MEROPS score threshold (-23.35)	70	79.35
PPGEAGKPGEQGVPGDLG	P02452	651	668	N-terminus	MMP9 (P14780; MMP9_HUMAN). Mmp9 (P41245; MMP9_MOUSE). Mmp9 (P50282; MMP9_RAT)	GPAGPPGE	MEROPS:M10.004	Endopeptidase (input)	-16.02	MEROPS score threshold (-24.54)	63	63.68
PPGEAGKPGEQGVPGDLG	P02452	651	668	N-terminus	MMP7 (P09237; MMP7_HUMAN). Mmp7 (P50280; MMP7_RAT). Mmp7 (Q10738; MMP7_MOUSE)	GPAGPPGE	MEROPS:M10.008	Endopeptidase (input)	-18.62	MEROPS score threshold (-26.58)	54	53.97
SPGNIGPAGKEGPVGLPG	P08123	455	472	N-terminus	MMP9 (P14780; MMP9_HUMAN). Mmp9 (P41245; MMP9_MOUSE). Mmp9 (P50282; MMP9_RAT)	GLPGSPGN	MEROPS:M10.004	Endopeptidase (input)	-18.23	MEROPS score threshold (-24.54)	63	63.68
SPGNIGPAGKEGPVGLPG	P08123	455	472	N-terminus	Mmp3 (P03957; MMP3_RAT). MMP3 (P08254; MMP3_HUMAN). Mmp3 (P28862; MMP3_MOUSE)	GLPGSPGN	MEROPS:M10.005	Endopeptidase (input)	-20.58	MEROPS score threshold (-23.35)	70	79.35
LNQPDSQLQLTTGNGLF	P01009	127	143	N-terminus	Mmp13 (P23097; MMP13_RAT). Mmp13 (P33435; MMP13_MOUSE). MMP13 (P45452; MMP13_HUMAN)	LLRTLNQP	MEROPS:M10.013	Endopeptidase (input)	-22.42	MEROPS score threshold (-23.33)	70	93.66
LNQPDSQLQLTTGNGLF	P01009	127	143	N-terminus	MMP14 (P50281; MMP14_HUMAN). Mmp14 (P53690; MMP14_MOUSE). Mmp14 (Q10739; MMP14_RAT)	LLRTLNQP	MEROPS:M10.014	Endopeptidase (input)	-20.47	MEROPS score threshold (-22.96)	75	80.66
LRTLNQPDSQLQLTTGNGL	P01009	124	142	N-terminus	MMP14 (P50281; MMP14_HUMAN). Mmp14 (P53690; MMP14_MOUSE). Mmp14 (Q10739; MMP14_RAT)	FQELLRTL	MEROPS:M10.014	Endopeptidase (input)	-22.81	MEROPS score threshold (-22.96)	75	80.66
TETGVEAAAASAISVARTL	P05155	450	468	N-terminus	MMP14 (P50281; MMP14_HUMAN). Mmp14 (P53690; MMP14_MOUSE). Mmp14 (Q10739; MMP14_RAT)	VLELTETG	MEROPS:M10.014	Endopeptidase (input)	-22.56	MEROPS score threshold (-22.96)	75	80.66
VGPPGPPGPPGPPGPPS	P02452	1177	1193	N-terminus	Mmp12 (P34960; MMP12_MOUSE). MMP12 (P39900; MMP12_HUMAN). Mmp12 (Q63341; MMP12_RAT)	DAGPVGPP	MEROPS:M10.009	Endopeptidase (input)	-19.09	MEROPS score threshold (-22.75)	67	88.47
VGPPGPPGPPGPPGPPSAG	P02452	1177	1195	N-terminus	Mmp12 (P34960; MMP12_MOUSE). MMP12 (P39900; MMP12_HUMAN). Mmp12 (Q63341; MMP12_RAT)	DAGPVGPP	MEROPS:M10.009	Endopeptidase (input)	-19.09	MEROPS score threshold (-22.75)	67	88.47
APGDRGEPGPPGP	P02452	798	810	N-terminus	Mmp12 (P34960; MMP12_MOUSE). MMP12 (P39900; MMP12_HUMAN). Mmp12 (Q63341; MMP12_RAT)	GARGAPGD	MEROPS:M10.009	Endopeptidase (input)	-19.04	MEROPS score threshold (-22.75)	67	88.47
APGDRGEPGPPGP	P02452	798	810	N-terminus	Mmp13 (P23097; MMP13_RAT). Mmp13 (P33435; MMP13_MOUSE). MMP13 (P45452; MMP13_HUMAN)	GARGAPGD	MEROPS:M10.013	Endopeptidase (input)	-16.68	MEROPS score threshold (-23.33)	70	93.66
APGDRGEPGPPGP	P02452	798	810	N-terminus	MMP14 (P50281; MMP14_HUMAN). Mmp14 (P53690; MMP14_MOUSE). Mmp14 (Q10739; MMP14_RAT)	GARGAPGD	MEROPS:M10.014	Endopeptidase (input)	-22.01	MEROPS score threshold (-22.96)	75	80.66
APGDRGEPGPPGPA	P02452	798	811	N-terminus	Mmp12 (P34960; MMP12_MOUSE). MMP12 (P39900; MMP12_HUMAN). Mmp12 (Q63341; MMP12_RAT)	GARGAPGD	MEROPS:M10.009	Endopeptidase (input)	-19.04	MEROPS score threshold (-22.75)	67	88.47
APGDRGEPGPPGPA	P02452	798	811	N-terminus	Mmp13 (P23097; MMP13_RAT). Mmp13 (P33435; MMP13_MOUSE). MMP13 (P45452; MMP13_HUMAN)	GARGAPGD	MEROPS:M10.013	Endopeptidase (input)	-16.68	MEROPS score threshold (-23.33)	70	93.66
APGDRGEPGPPGPA	P02452	798	811	N-terminus	MMP14 (P50281; MMP14_HUMAN). Mmp14 (P53690; MMP14_MOUSE). Mmp14 (Q10739; MMP14_RAT)	GARGAPGD	MEROPS:M10.014	Endopeptidase (input)	-22.01	MEROPS score threshold (-22.96)	75	80.66
GSPGSPGPDGKTGPPGPAG	P02452	542	560	N-terminus	Mmp12 (P34960; MMP12_MOUSE). MMP12 (P39900; MMP12_HUMAN). Mmp12 (Q63341; MMP12_RAT)	KGLTGSPG	MEROPS:M10.009	Endopeptidase (input)	-22.08	MEROPS score threshold (-22.75)	67	88.47
SPGPDGKTGPPGP	P02452	546	558	N-terminus	Mmp12 (P34960; MMP12_MOUSE). MMP12 (P39900; MMP12_HUMAN). Mmp12 (Q63341; MMP12_RAT)	GSPGSPGP	MEROPS:M10.009	Endopeptidase (input)	-20.26	MEROPS score threshold (-22.75)	67	88.47
SPGPDGKTGPPGP	P02452	546	558	N-terminus	Mmp13 (P23097; MMP13_RAT). Mmp13 (P33435; MMP13_MOUSE). MMP13 (P45452; MMP13_HUMAN)	GSPGSPGP	MEROPS:M10.013	Endopeptidase (input)	-18.24	MEROPS score threshold (-23.33)	70	93.66
SPGPDGKTGPPGP	P02452	546	558	N-terminus	MMP14 (P50281; MMP14_HUMAN). Mmp14 (P53690; MMP14_MOUSE). Mmp14 (Q10739; MMP14_RAT)	GSPGSPGP	MEROPS:M10.014	Endopeptidase (input)	-19.79	MEROPS score threshold (-22.96)	75	80.66
SPGSPGPDGKTGPPGP	P02452	543	558	N-terminus	Mmp12 (P34960; MMP12_MOUSE). MMP12 (P39900; MMP12_HUMAN). Mmp12 (Q63341; MMP12_RAT)	GLTGSPGS	MEROPS:M10.009	Endopeptidase (input)	-21.57	MEROPS score threshold (-22.75)	67	88.47
SPGSPGPDGKTGPPGP	P02452	543	558	N-terminus	Mmp13 (P23097; MMP13_RAT). Mmp13 (P33435; MMP13_MOUSE). MMP13 (P45452; MMP13_HUMAN)	GLTGSPGS	MEROPS:M10.013	Endopeptidase (input)	-20.77	MEROPS score threshold (-23.33)	70	93.66
SPGSPGPDGKTGPPGP	P02452	543	558	N-terminus	MMP14 (P50281; MMP14_HUMAN). Mmp14 (P53690; MMP14_MOUSE). Mmp14 (Q10739; MMP14_RAT)	GLTGSPGS	MEROPS:M10.014	Endopeptidase (input)	-20.07	MEROPS score threshold (-22.96)	75	80.66
SPGSPGPDGKTGPPGPAG	P02452	543	560	N-terminus	Mmp12 (P34960; MMP12_MOUSE). MMP12 (P39900; MMP12_HUMAN). Mmp12 (Q63341; MMP12_RAT)	GLTGSPGS	MEROPS:M10.009	Endopeptidase (input)	-21.57	MEROPS score threshold (-22.75)	67	88.47
SPGSPGPDGKTGPPGPAG	P02452	543	560	N-terminus	Mmp13 (P23097; MMP13_RAT). Mmp13 (P33435; MMP13_MOUSE). MMP13 (P45452; MMP13_HUMAN)	GLTGSPGS	MEROPS:M10.013	Endopeptidase (input)	-20.77	MEROPS score threshold (-23.33)	70	93.66
SPGSPGPDGKTGPPGPAG	P02452	543	560	N-terminus	MMP14 (P50281; MMP14_HUMAN). Mmp14 (P53690; MMP14_MOUSE). Mmp14 (Q10739; MMP14_RAT)	GLTGSPGS	MEROPS:M10.014	Endopeptidase (input)	-20.07	MEROPS score threshold (-22.96)	75	80.66
PPGEAGKPGEQGVPGDLG	P02452	651	668	N-terminus	Mmp12 (P34960; MMP12_MOUSE). MMP12 (P39900; MMP12_HUMAN). Mmp12 (Q63341; MMP12_RAT)	GPAGPPGE	MEROPS:M10.009	Endopeptidase (input)	-17.26	MEROPS score threshold (-22.75)	67	88.47
PPGEAGKPGEQGVPGDLG	P02452	651	668	N-terminus	MMP14 (P50281; MMP14_HUMAN). Mmp14 (P53690; MMP14_MOUSE). Mmp14 (Q10739; MMP14_RAT)	GPAGPPGE	MEROPS:M10.014	Endopeptidase (input)	-19.9	MEROPS score threshold (-22.96)	75	80.66
SPGNIGPAGKEGPVGLPG	P08123	455	472	N-terminus	Mmp12 (P34960; MMP12_MOUSE). MMP12 (P39900; MMP12_HUMAN). Mmp12 (Q63341; MMP12_RAT)	GLPGSPGN	MEROPS:M10.009	Endopeptidase (input)	-20.44	MEROPS score threshold (-22.75)	67	88.47
SPGNIGPAGKEGPVGLPG	P08123	455	472	N-terminus	Mmp13 (P23097; MMP13_RAT). Mmp13 (P33435; MMP13_MOUSE). MMP13 (P45452; MMP13_HUMAN)	GLPGSPGN	MEROPS:M10.013	Endopeptidase (input)	-19.16	MEROPS score threshold (-23.33)	70	93.66
SPGNIGPAGKEGPVGLPG	P08123	455	472	N-terminus	MMP14 (P50281; MMP14_HUMAN). Mmp14 (P53690; MMP14_MOUSE). Mmp14 (Q10739; MMP14_RAT)	GLPGSPGN	MEROPS:M10.014	Endopeptidase (input)	-20.01	MEROPS score threshold (-22.96)	75	80.66
EEAPSLRPAPPPISGGG	P02675	54	70	N-terminus	Mep1a (P28825; MEP1A_MOUSE). MEP1A (Q16819; MEP1A_HUMAN). Mep1a (Q64230; MEP1A_RAT)	DKKREEAP	MEROPS:M12.002	Endopeptidase (input)	-21.58	MEROPS score threshold (-23.48)	78	65.59
DEAGSEADHEGTHSTKR	P02671	605	621	N-terminus	Mep1a (P28825; MEP1A_MOUSE). MEP1A (Q16819; MEP1A_HUMAN). Mep1a (Q64230; MEP1A_RAT)	YKMADEAG	MEROPS:M12.002	Endopeptidase (input)	-20.73	MEROPS score threshold (-23.48)	78	65.59
DEAGSEADHEGTHSTKRG	P02671	605	622	N-terminus	Mep1a (P28825; MEP1A_MOUSE). MEP1A (Q16819; MEP1A_HUMAN). Mep1a (Q64230; MEP1A_RAT)	YKMADEAG	MEROPS:M12.002	Endopeptidase (input)	-20.73	MEROPS score threshold (-23.48)	78	65.59
TIDEKGTEAAGAMFL	P01009	363	377	N-terminus	Mep1a (P28825; MEP1A_MOUSE). MEP1A (Q16819; MEP1A_HUMAN). Mep1a (Q64230; MEP1A_RAT)	KAVLTIDE	MEROPS:M12.002	Endopeptidase (input)	-21.08	MEROPS score threshold (-23.48)	78	65.59
EAIPMSIPPEVKFNKPF	P01009	378	394	N-terminus	Mep1a (P28825; MEP1A_MOUSE). MEP1A (Q16819; MEP1A_HUMAN). Mep1a (Q64230; MEP1A_RAT)	AMFLEAIP	MEROPS:M12.002	Endopeptidase (input)	-22.55	MEROPS score threshold (-23.48)	78	65.59
EAIPMSIPPEVKFNKPFV	P01009	378	395	N-terminus	Mep1a (P28825; MEP1A_MOUSE). MEP1A (Q16819; MEP1A_HUMAN). Mep1a (Q64230; MEP1A_RAT)	AMFLEAIP	MEROPS:M12.002	Endopeptidase (input)	-22.55	MEROPS score threshold (-23.48)	78	65.59
EAIPMSIPPEVKFNKPFVF	P01009	378	396	N-terminus	Mep1a (P28825; MEP1A_MOUSE). MEP1A (Q16819; MEP1A_HUMAN). Mep1a (Q64230; MEP1A_RAT)	AMFLEAIP	MEROPS:M12.002	Endopeptidase (input)	-22.55	MEROPS score threshold (-23.48)	78	65.59
LNQPDSQLQLTTGNGLF	P01009	127	143	N-terminus	Mmp25 (Q3U435; MMP25_MOUSE). MMP25 (Q9NPA2; MMP25_HUMAN)	LLRTLNQP	MEROPS:M10.024	Endopeptidase (input)	-21.89	MEROPS score threshold (-24.46)	28	82.71
SNGADLSGVTEEAPLKL	P01009	337	353	N-terminus	Mep1a (P28825; MEP1A_MOUSE). MEP1A (Q16819; MEP1A_HUMAN). Mep1a (Q64230; MEP1A_RAT)	TKVFSNGA	MEROPS:M12.002	Endopeptidase (input)	-21.95	MEROPS score threshold (-23.48)	78	65.59
TETGVEAAAASAISVARTL	P05155	450	468	N-terminus	Mep1a (P28825; MEP1A_MOUSE). MEP1A (Q16819; MEP1A_HUMAN). Mep1a (Q64230; MEP1A_RAT)	VLELTETG	MEROPS:M12.002	Endopeptidase (input)	-21.25	MEROPS score threshold (-23.48)	78	65.59
ELTETGVEAAAASAISVAR	P05155	448	466	N-terminus	Mep1a (P28825; MEP1A_MOUSE). MEP1A (Q16819; MEP1A_HUMAN). Mep1a (Q64230; MEP1A_RAT)	QTVLELTE	MEROPS:M12.002	Endopeptidase (input)	-20.94	MEROPS score threshold (-23.48)	78	65.59
SGSVIDQSRVLNLGPI	P07911	589	604	N-terminus	Mep1a (P28825; MEP1A_MOUSE). MEP1A (Q16819; MEP1A_HUMAN). Mep1a (Q64230; MEP1A_RAT)	TRFRSGSV	MEROPS:M12.002	Endopeptidase (input)	-22.42	MEROPS score threshold (-23.48)	78	65.59
VIDQSRVLNLGPIT	P07911	592	605	N-terminus	Mep1a (P28825; MEP1A_MOUSE). MEP1A (Q16819; MEP1A_HUMAN). Mep1a (Q64230; MEP1A_RAT)	RSGSVIDQ	MEROPS:M12.002	Endopeptidase (input)	-23.31	MEROPS score threshold (-23.48)	78	65.59
VIDQSRVLNLGPI	P07911	592	604	N-terminus	Mep1a (P28825; MEP1A_MOUSE). MEP1A (Q16819; MEP1A_HUMAN). Mep1a (Q64230; MEP1A_RAT)	RSGSVIDQ	MEROPS:M12.002	Endopeptidase (input)	-23.31	MEROPS score threshold (-23.48)	78	65.59
SGSVIDQSRVLNLGPITR	P07911	589	606	N-terminus	Mep1a (P28825; MEP1A_MOUSE). MEP1A (Q16819; MEP1A_HUMAN). Mep1a (Q64230; MEP1A_RAT)	TRFRSGSV	MEROPS:M12.002	Endopeptidase (input)	-22.42	MEROPS score threshold (-23.48)	78	65.59
SVIDQSRVLNLGPI	P07911	591	604	N-terminus	Mep1a (P28825; MEP1A_MOUSE). MEP1A (Q16819; MEP1A_HUMAN). Mep1a (Q64230; MEP1A_RAT)	FRSGSVID	MEROPS:M12.002	Endopeptidase (input)	-21.6	MEROPS score threshold (-23.48)	78	65.59
DTYPNDETTERVFPYIS	Q12907	162	178	N-terminus	Mep1a (P28825; MEP1A_MOUSE). MEP1A (Q16819; MEP1A_HUMAN). Mep1a (Q64230; MEP1A_RAT)	AIFLDTYP	MEROPS:M12.002	Endopeptidase (input)	-22.72	MEROPS score threshold (-23.48)	78	65.59
VGPPGPPGPPGPPGPPS	P02452	1177	1193	N-terminus	Mmp25 (Q3U435; MMP25_MOUSE). MMP25 (Q9NPA2; MMP25_HUMAN)	DAGPVGPP	MEROPS:M10.024	Endopeptidase (input)	-23	MEROPS score threshold (-24.46)	28	82.71
VGPPGPPGPPGPPGPPSAG	P02452	1177	1195	N-terminus	Mmp25 (Q3U435; MMP25_MOUSE). MMP25 (Q9NPA2; MMP25_HUMAN)	DAGPVGPP	MEROPS:M10.024	Endopeptidase (input)	-23	MEROPS score threshold (-24.46)	28	82.71
APGDRGEPGPPGP	P02452	798	810	N-terminus	Mmp25 (Q3U435; MMP25_MOUSE). MMP25 (Q9NPA2; MMP25_HUMAN)	GARGAPGD	MEROPS:M10.024	Endopeptidase (input)	-23.74	MEROPS score threshold (-24.46)	28	82.71
APGDRGEPGPPGP	P02452	798	810	N-terminus	Mep1a (P28825; MEP1A_MOUSE). MEP1A (Q16819; MEP1A_HUMAN). Mep1a (Q64230; MEP1A_RAT)	GARGAPGD	MEROPS:M12.002	Endopeptidase (input)	-20.84	MEROPS score threshold (-23.48)	78	65.59
APGDRGEPGPPGPA	P02452	798	811	N-terminus	Mmp25 (Q3U435; MMP25_MOUSE). MMP25 (Q9NPA2; MMP25_HUMAN)	GARGAPGD	MEROPS:M10.024	Endopeptidase (input)	-23.74	MEROPS score threshold (-24.46)	28	82.71
APGDRGEPGPPGPA	P02452	798	811	N-terminus	Mep1a (P28825; MEP1A_MOUSE). MEP1A (Q16819; MEP1A_HUMAN). Mep1a (Q64230; MEP1A_RAT)	GARGAPGD	MEROPS:M12.002	Endopeptidase (input)	-20.84	MEROPS score threshold (-23.48)	78	65.59
GSPGSPGPDGKTGPPGPAG	P02452	542	560	N-terminus	Mmp25 (Q3U435; MMP25_MOUSE). MMP25 (Q9NPA2; MMP25_HUMAN)	KGLTGSPG	MEROPS:M10.024	Endopeptidase (input)	-21.9	MEROPS score threshold (-24.46)	28	82.71
GSPGSPGPDGKTGPPGPAG	P02452	542	560	N-terminus	Mep1a (P28825; MEP1A_MOUSE). MEP1A (Q16819; MEP1A_HUMAN). Mep1a (Q64230; MEP1A_RAT)	KGLTGSPG	MEROPS:M12.002	Endopeptidase (input)	-21.47	MEROPS score threshold (-23.48)	78	65.59
SPGPDGKTGPPGP	P02452	546	558	N-terminus	Mmp25 (Q3U435; MMP25_MOUSE). MMP25 (Q9NPA2; MMP25_HUMAN)	GSPGSPGP	MEROPS:M10.024	Endopeptidase (input)	-21.38	MEROPS score threshold (-24.46)	28	82.71
SPGPDGKTGPPGP	P02452	546	558	N-terminus	Mep1a (P28825; MEP1A_MOUSE). MEP1A (Q16819; MEP1A_HUMAN). Mep1a (Q64230; MEP1A_RAT)	GSPGSPGP	MEROPS:M12.002	Endopeptidase (input)	-19.94	MEROPS score threshold (-23.48)	78	65.59
SPGSPGPDGKTGPPGP	P02452	543	558	N-terminus	Mmp25 (Q3U435; MMP25_MOUSE). MMP25 (Q9NPA2; MMP25_HUMAN)	GLTGSPGS	MEROPS:M10.024	Endopeptidase (input)	-23.27	MEROPS score threshold (-24.46)	28	82.71
SPGSPGPDGKTGPPGP	P02452	543	558	N-terminus	Mep1a (P28825; MEP1A_MOUSE). MEP1A (Q16819; MEP1A_HUMAN). Mep1a (Q64230; MEP1A_RAT)	GLTGSPGS	MEROPS:M12.002	Endopeptidase (input)	-20.12	MEROPS score threshold (-23.48)	78	65.59
SPGSPGPDGKTGPPGPAG	P02452	543	560	N-terminus	Mmp25 (Q3U435; MMP25_MOUSE). MMP25 (Q9NPA2; MMP25_HUMAN)	GLTGSPGS	MEROPS:M10.024	Endopeptidase (input)	-23.27	MEROPS score threshold (-24.46)	28	82.71
SPGSPGPDGKTGPPGPAG	P02452	543	560	N-terminus	Mep1a (P28825; MEP1A_MOUSE). MEP1A (Q16819; MEP1A_HUMAN). Mep1a (Q64230; MEP1A_RAT)	GLTGSPGS	MEROPS:M12.002	Endopeptidase (input)	-20.12	MEROPS score threshold (-23.48)	78	65.59
PPGEAGKPGEQGVPGDLG	P02452	651	668	N-terminus	Mmp25 (Q3U435; MMP25_MOUSE). MMP25 (Q9NPA2; MMP25_HUMAN)	GPAGPPGE	MEROPS:M10.024	Endopeptidase (input)	-23.55	MEROPS score threshold (-24.46)	28	82.71
PPGEAGKPGEQGVPGDLG	P02452	651	668	N-terminus	Mep1a (P28825; MEP1A_MOUSE). MEP1A (Q16819; MEP1A_HUMAN). Mep1a (Q64230; MEP1A_RAT)	GPAGPPGE	MEROPS:M12.002	Endopeptidase (input)	-22.27	MEROPS score threshold (-23.48)	78	65.59
SPGNIGPAGKEGPVGLPG	P08123	455	472	N-terminus	Mep1a (P28825; MEP1A_MOUSE). MEP1A (Q16819; MEP1A_HUMAN). Mep1a (Q64230; MEP1A_RAT)	GLPGSPGN	MEROPS:M12.002	Endopeptidase (input)	-20.18	MEROPS score threshold (-23.48)	78	65.59
SGSVIDQSRVLNLGPI	P07911	589	604	N-terminus	ADAMTS4 (O75173; ATS4_HUMAN). Adamts4 (Q8BNJ2; ATS4_MOUSE)	TRFRSGSV	MEROPS:M12.221	Endopeptidase (input)	-22.3	MEROPS score threshold (-23.05)	94	85.47
VIDQSRVLNLGPIT	P07911	592	605	N-terminus	Mme (P07861; NEP_RAT). MME (P08473; NEP_HUMAN). Mme (Q61391; NEP_MOUSE)	RSGSVIDQ	MEROPS:M13.001	Endopeptidase (input)	-22.17	MEROPS score threshold (-24.37)	58	87.21
IDQSRVLNLGPITR	P07911	593	606	N-terminus	Mme (P07861; NEP_RAT). MME (P08473; NEP_HUMAN). Mme (Q61391; NEP_MOUSE)	SGSVIDQS	MEROPS:M13.001	Endopeptidase (input)	-23.75	MEROPS score threshold (-24.37)	58	87.21
VIDQSRVLNLGPI	P07911	592	604	N-terminus	Mme (P07861; NEP_RAT). MME (P08473; NEP_HUMAN). Mme (Q61391; NEP_MOUSE)	RSGSVIDQ	MEROPS:M13.001	Endopeptidase (input)	-22.17	MEROPS score threshold (-24.37)	58	87.21
SGSVIDQSRVLNLGPITR	P07911	589	606	N-terminus	ADAMTS4 (O75173; ATS4_HUMAN). Adamts4 (Q8BNJ2; ATS4_MOUSE)	TRFRSGSV	MEROPS:M12.221	Endopeptidase (input)	-22.3	MEROPS score threshold (-23.05)	94	85.47
VGPPGPPGPPGPPGPPS	P02452	1177	1193	N-terminus	Mme (P07861; NEP_RAT). MME (P08473; NEP_HUMAN). Mme (Q61391; NEP_MOUSE)	DAGPVGPP	MEROPS:M13.001	Endopeptidase (input)	-21.52	MEROPS score threshold (-24.37)	58	87.21
VGPPGPPGPPGPPGPPSAG	P02452	1177	1195	N-terminus	Mme (P07861; NEP_RAT). MME (P08473; NEP_HUMAN). Mme (Q61391; NEP_MOUSE)	DAGPVGPP	MEROPS:M13.001	Endopeptidase (input)	-21.52	MEROPS score threshold (-24.37)	58	87.21
APGDRGEPGPPGP	P02452	798	810	N-terminus	ADAMTS4 (O75173; ATS4_HUMAN). Adamts4 (Q8BNJ2; ATS4_MOUSE)	GARGAPGD	MEROPS:M12.221	Endopeptidase (input)	-20.85	MEROPS score threshold (-23.05)	94	85.47
APGDRGEPGPPGPA	P02452	798	811	N-terminus	ADAMTS4 (O75173; ATS4_HUMAN). Adamts4 (Q8BNJ2; ATS4_MOUSE)	GARGAPGD	MEROPS:M12.221	Endopeptidase (input)	-20.85	MEROPS score threshold (-23.05)	94	85.47
SPGSPGPDGKTGPPGP	P02452	543	558	N-terminus	ADAMTS4 (O75173; ATS4_HUMAN). Adamts4 (Q8BNJ2; ATS4_MOUSE)	GLTGSPGS	MEROPS:M12.221	Endopeptidase (input)	-21.25	MEROPS score threshold (-23.05)	94	85.47
SPGSPGPDGKTGPPGPAG	P02452	543	560	N-terminus	ADAMTS4 (O75173; ATS4_HUMAN). Adamts4 (Q8BNJ2; ATS4_MOUSE)	GLTGSPGS	MEROPS:M12.221	Endopeptidase (input)	-21.25	MEROPS score threshold (-23.05)	94	85.47
SPGNIGPAGKEGPVGLPG	P08123	455	472	N-terminus	ADAMTS4 (O75173; ATS4_HUMAN). Adamts4 (Q8BNJ2; ATS4_MOUSE)	GLPGSPGN	MEROPS:M12.221	Endopeptidase (input)	-21.25	MEROPS score threshold (-23.05)	94	85.47
SPGPDGKTGPPGP	P02452	546	558	N-terminus	KLK5 (Q9Y337; KLK5_HUMAN)	GSPGSPGP	MEROPS:S01.017	Endopeptidase (input)	-18.88	99th percentile (-19.33)	11	99.63
KVTDADAPNTPAWEAVY	P12830	397	413	N-terminus	TMPRSS7 (Q7RTY8; TMPS7_HUMAN). Tmprss7 (Q8BIK6; TMPS7_MOUSE)	ITTLKVTD	MEROPS:S01.072	Endopeptidase (input)	-21.33	MEROPS score threshold (-22.87)	64	94.17
SGSVIDQSRVLNLGPI	P07911	589	604	N-terminus	TMPRSS7 (Q7RTY8; TMPS7_HUMAN). Tmprss7 (Q8BIK6; TMPS7_MOUSE)	TRFRSGSV	MEROPS:S01.072	Endopeptidase (input)	-20.7	MEROPS score threshold (-22.87)	64	94.17
SGSVIDQSRVLNLGPITR	P07911	589	606	N-terminus	TMPRSS7 (Q7RTY8; TMPS7_HUMAN). Tmprss7 (Q8BIK6; TMPS7_MOUSE)	TRFRSGSV	MEROPS:S01.072	Endopeptidase (input)	-20.7	MEROPS score threshold (-22.87)	64	94.17
APGDRGEPGPPGP	P02452	798	810	N-terminus	TMPRSS7 (Q7RTY8; TMPS7_HUMAN). Tmprss7 (Q8BIK6; TMPS7_MOUSE)	GARGAPGD	MEROPS:S01.072	Endopeptidase (input)	-21.86	MEROPS score threshold (-22.87)	64	94.17
APGDRGEPGPPGPA	P02452	798	811	N-terminus	TMPRSS7 (Q7RTY8; TMPS7_HUMAN). Tmprss7 (Q8BIK6; TMPS7_MOUSE)	GARGAPGD	MEROPS:S01.072	Endopeptidase (input)	-21.86	MEROPS score threshold (-22.87)	64	94.17
SPGPDGKTGPPGP	P02452	546	558	N-terminus	TMPRSS7 (Q7RTY8; TMPS7_HUMAN). Tmprss7 (Q8BIK6; TMPS7_MOUSE)	GSPGSPGP	MEROPS:S01.072	Endopeptidase (input)	-20.31	MEROPS score threshold (-22.87)	64	94.17
SPGSPGPDGKTGPPGP	P02452	543	558	N-terminus	TMPRSS7 (Q7RTY8; TMPS7_HUMAN). Tmprss7 (Q8BIK6; TMPS7_MOUSE)	GLTGSPGS	MEROPS:S01.072	Endopeptidase (input)	-22.67	MEROPS score threshold (-22.87)	64	94.17
SPGSPGPDGKTGPPGPAG	P02452	543	560	N-terminus	TMPRSS7 (Q7RTY8; TMPS7_HUMAN). Tmprss7 (Q8BIK6; TMPS7_MOUSE)	GLTGSPGS	MEROPS:S01.072	Endopeptidase (input)	-22.67	MEROPS score threshold (-22.87)	64	94.17
SPGNIGPAGKEGPVGLPG	P08123	455	472	N-terminus	TMPRSS7 (Q7RTY8; TMPS7_HUMAN). Tmprss7 (Q8BIK6; TMPS7_MOUSE)	GLPGSPGN	MEROPS:S01.072	Endopeptidase (input)	-22.38	MEROPS score threshold (-22.87)	64	94.17
KVTDADAPNTPAWEAVY	P12830	397	413	N-terminus	ELANE (P08246; ELNE_HUMAN). Elane (Q3UP87; ELNE_MOUSE)	ITTLKVTD	MEROPS:S01.131	Endopeptidase (input)	-22.85	MEROPS score threshold (-23.57)	77	77.82
KVTDADAPNTPAWEAVY	P12830	397	413	N-terminus	CTSG (P08311; CATG_HUMAN). Ctsg (P17977; CATG_RAT). Ctsg (P28293; CATG_MOUSE)	ITTLKVTD	MEROPS:S01.133	Endopeptidase (input)	-22.46	MEROPS score threshold (-24.91)	63	78.25
TIDEKGTEAAGAMFL	P01009	363	377	N-terminus	ELANE (P08246; ELNE_HUMAN). Elane (Q3UP87; ELNE_MOUSE)	KAVLTIDE	MEROPS:S01.131	Endopeptidase (input)	-23.28	MEROPS score threshold (-23.57)	77	77.82
EAIPMSIPPEVKFNKPF	P01009	378	394	N-terminus	ELANE (P08246; ELNE_HUMAN). Elane (Q3UP87; ELNE_MOUSE)	AMFLEAIP	MEROPS:S01.131	Endopeptidase (input)	-23.15	MEROPS score threshold (-23.57)	77	77.82
EAIPMSIPPEVKFNKPFV	P01009	378	395	N-terminus	ELANE (P08246; ELNE_HUMAN). Elane (Q3UP87; ELNE_MOUSE)	AMFLEAIP	MEROPS:S01.131	Endopeptidase (input)	-23.15	MEROPS score threshold (-23.57)	77	77.82
EAIPMSIPPEVKFNKPFVF	P01009	378	396	N-terminus	ELANE (P08246; ELNE_HUMAN). Elane (Q3UP87; ELNE_MOUSE)	AMFLEAIP	MEROPS:S01.131	Endopeptidase (input)	-23.15	MEROPS score threshold (-23.57)	77	77.82
LNQPDSQLQLTTGNGLF	P01009	127	143	N-terminus	ELANE (P08246; ELNE_HUMAN). Elane (Q3UP87; ELNE_MOUSE)	LLRTLNQP	MEROPS:S01.131	Endopeptidase (input)	-22.52	MEROPS score threshold (-23.57)	77	77.82
LRTLNQPDSQLQLTTGNGL	P01009	124	142	N-terminus	CTSG (P08311; CATG_HUMAN). Ctsg (P17977; CATG_RAT). Ctsg (P28293; CATG_MOUSE)	FQELLRTL	MEROPS:S01.133	Endopeptidase (input)	-24.66	MEROPS score threshold (-24.91)	63	78.25
SNGADLSGVTEEAPLKL	P01009	337	353	N-terminus	CTSG (P08311; CATG_HUMAN). Ctsg (P17977; CATG_RAT). Ctsg (P28293; CATG_MOUSE)	TKVFSNGA	MEROPS:S01.133	Endopeptidase (input)	-22.76	MEROPS score threshold (-24.91)	63	78.25
TETGVEAAAASAISVARTL	P05155	450	468	N-terminus	ELANE (P08246; ELNE_HUMAN). Elane (Q3UP87; ELNE_MOUSE)	VLELTETG	MEROPS:S01.131	Endopeptidase (input)	-22.92	MEROPS score threshold (-23.57)	77	77.82
TETGVEAAAASAISVARTL	P05155	450	468	N-terminus	CTSG (P08311; CATG_HUMAN). Ctsg (P17977; CATG_RAT). Ctsg (P28293; CATG_MOUSE)	VLELTETG	MEROPS:S01.133	Endopeptidase (input)	-21.1	MEROPS score threshold (-24.91)	63	78.25
ELTETGVEAAAASAISVAR	P05155	448	466	N-terminus	ELANE (P08246; ELNE_HUMAN). Elane (Q3UP87; ELNE_MOUSE)	QTVLELTE	MEROPS:S01.131	Endopeptidase (input)	-23.31	MEROPS score threshold (-23.57)	77	77.82
ELTETGVEAAAASAISVAR	P05155	448	466	N-terminus	CTSG (P08311; CATG_HUMAN). Ctsg (P17977; CATG_RAT). Ctsg (P28293; CATG_MOUSE)	QTVLELTE	MEROPS:S01.133	Endopeptidase (input)	-23.11	MEROPS score threshold (-24.91)	63	78.25
SGSVIDQSRVLNLGPI	P07911	589	604	N-terminus	Gzma (P11032; GRAA_MOUSE). GZMA (P12544; GRAA_HUMAN)	TRFRSGSV	MEROPS:S01.135	Endopeptidase (input)	-17.72	MEROPS score threshold (-21.78)	80	94.96
IDQSRVLNLGPITR	P07911	593	606	N-terminus	ELANE (P08246; ELNE_HUMAN). Elane (Q3UP87; ELNE_MOUSE)	SGSVIDQS	MEROPS:S01.131	Endopeptidase (input)	-23.36	MEROPS score threshold (-23.57)	77	77.82
IDQSRVLNLGPITR	P07911	593	606	N-terminus	CTSG (P08311; CATG_HUMAN). Ctsg (P17977; CATG_RAT). Ctsg (P28293; CATG_MOUSE)	SGSVIDQS	MEROPS:S01.133	Endopeptidase (input)	-24.39	MEROPS score threshold (-24.91)	63	78.25
SGSVIDQSRVLNLGPITR	P07911	589	606	N-terminus	Gzma (P11032; GRAA_MOUSE). GZMA (P12544; GRAA_HUMAN)	TRFRSGSV	MEROPS:S01.135	Endopeptidase (input)	-17.72	MEROPS score threshold (-21.78)	80	94.96
LDTYPNDETTERVFPY	Q12907	161	176	N-terminus	CTSG (P08311; CATG_HUMAN). Ctsg (P17977; CATG_RAT). Ctsg (P28293; CATG_MOUSE)	LAIFLDTY	MEROPS:S01.133	Endopeptidase (input)	-23.12	MEROPS score threshold (-24.91)	63	78.25
GSPGSPGPDGKTGPPGPAG	P02452	542	560	N-terminus	ELANE (P08246; ELNE_HUMAN). Elane (Q3UP87; ELNE_MOUSE)	KGLTGSPG	MEROPS:S01.131	Endopeptidase (input)	-21.56	MEROPS score threshold (-23.57)	77	77.82
SPGPDGKTGPPGP	P02452	546	558	N-terminus	ELANE (P08246; ELNE_HUMAN). Elane (Q3UP87; ELNE_MOUSE)	GSPGSPGP	MEROPS:S01.131	Endopeptidase (input)	-23.26	MEROPS score threshold (-23.57)	77	77.82
SPGPDGKTGPPGP	P02452	546	558	N-terminus	CTSG (P08311; CATG_HUMAN). Ctsg (P17977; CATG_RAT). Ctsg (P28293; CATG_MOUSE)	GSPGSPGP	MEROPS:S01.133	Endopeptidase (input)	-24.79	MEROPS score threshold (-24.91)	63	78.25
SPGSPGPDGKTGPPGP	P02452	543	558	N-terminus	CTSG (P08311; CATG_HUMAN). Ctsg (P17977; CATG_RAT). Ctsg (P28293; CATG_MOUSE)	GLTGSPGS	MEROPS:S01.133	Endopeptidase (input)	-24.4	MEROPS score threshold (-24.91)	63	78.25
SPGSPGPDGKTGPPGPAG	P02452	543	560	N-terminus	CTSG (P08311; CATG_HUMAN). Ctsg (P17977; CATG_RAT). Ctsg (P28293; CATG_MOUSE)	GLTGSPGS	MEROPS:S01.133	Endopeptidase (input)	-24.4	MEROPS score threshold (-24.91)	63	78.25
SPGNIGPAGKEGPVGLPG	P08123	455	472	N-terminus	CTSG (P08311; CATG_HUMAN). Ctsg (P17977; CATG_RAT). Ctsg (P28293; CATG_MOUSE)	GLPGSPGN	MEROPS:S01.133	Endopeptidase (input)	-24.64	MEROPS score threshold (-24.91)	63	78.25
KVTDADAPNTPAWEAVY	P12830	397	413	N-terminus	GZMM (P51124; GRAM_HUMAN). Gzmm (Q03238; GRAM_RAT)	ITTLKVTD	MEROPS:S01.139	Endopeptidase (input)	-20.47	MEROPS score threshold (-21.93)	74	92.47
TIDEKGTEAAGAMFL	P01009	363	377	N-terminus	GZMM (P51124; GRAM_HUMAN). Gzmm (Q03238; GRAM_RAT)	KAVLTIDE	MEROPS:S01.139	Endopeptidase (input)	-17.52	MEROPS score threshold (-21.93)	74	92.47
SNGADLSGVTEEAPLKL	P01009	337	353	N-terminus	Mcpt3 (P21843; MCPT3_MOUSE). CMA1 (P23946; CMA1_HUMAN)	TKVFSNGA	MEROPS:S01.140	Endopeptidase (input)	-20.04	MEROPS score threshold (-23.04)	93	95.34
TETGVEAAAASAISVARTL	P05155	450	468	N-terminus	GZMM (P51124; GRAM_HUMAN). Gzmm (Q03238; GRAM_RAT)	VLELTETG	MEROPS:S01.139	Endopeptidase (input)	-21.36	MEROPS score threshold (-21.93)	74	92.47
TETGVEAAAASAISVARTL	P05155	450	468	N-terminus	Mcpt3 (P21843; MCPT3_MOUSE). CMA1 (P23946; CMA1_HUMAN)	VLELTETG	MEROPS:S01.140	Endopeptidase (input)	-20.93	MEROPS score threshold (-23.04)	93	95.34
ELTETGVEAAAASAISVAR	P05155	448	466	N-terminus	GZMM (P51124; GRAM_HUMAN). Gzmm (Q03238; GRAM_RAT)	QTVLELTE	MEROPS:S01.139	Endopeptidase (input)	-19.65	MEROPS score threshold (-21.93)	74	92.47
ELTETGVEAAAASAISVAR	P05155	448	466	N-terminus	Mcpt3 (P21843; MCPT3_MOUSE). CMA1 (P23946; CMA1_HUMAN)	QTVLELTE	MEROPS:S01.140	Endopeptidase (input)	-20.81	MEROPS score threshold (-23.04)	93	95.34
GSPGSPGPDGKTGPPGPAG	P02452	542	560	N-terminus	GZMM (P51124; GRAM_HUMAN). Gzmm (Q03238; GRAM_RAT)	KGLTGSPG	MEROPS:S01.139	Endopeptidase (input)	-21.42	MEROPS score threshold (-21.93)	74	92.47
EEAPSLRPAPPPISGGG	P02675	54	70	N-terminus	Try3 (P08426; TRY3_RAT)	DKKREEAP	MEROPS:S01.151	Endopeptidase (input)	-20.2	MEROPS score threshold (-21.71)	78	92.67
SGSVIDQSRVLNLGPI	P07911	589	604	N-terminus	Try3 (P08426; TRY3_RAT)	TRFRSGSV	MEROPS:S01.151	Endopeptidase (input)	-21.66	MEROPS score threshold (-21.71)	78	92.67
SGSVIDQSRVLNLGPI	P07911	589	604	N-terminus	KLK2 (P20151; KLK2_HUMAN)	TRFRSGSV	MEROPS:S01.161	Endopeptidase (input)	-17.19	99th percentile (-18.81)	25	99.81
SGSVIDQSRVLNLGPITR	P07911	589	606	N-terminus	Try3 (P08426; TRY3_RAT)	TRFRSGSV	MEROPS:S01.151	Endopeptidase (input)	-21.66	MEROPS score threshold (-21.71)	78	92.67
SGSVIDQSRVLNLGPITR	P07911	589	606	N-terminus	KLK2 (P20151; KLK2_HUMAN)	TRFRSGSV	MEROPS:S01.161	Endopeptidase (input)	-17.19	99th percentile (-18.81)	25	99.81
SGSVIDQSRVLNLGPI	P07911	589	604	N-terminus	F2 (P00734; THRB_HUMAN). F2 (P18292; THRB_RAT). F2 (P19221; THRB_MOUSE)	TRFRSGSV	MEROPS:S01.217	Endopeptidase (input)	-19.93	MEROPS score threshold (-21.09)	78	98.93
SGSVIDQSRVLNLGPI	P07911	589	604	N-terminus	Hpn (O35453; HEPS_MOUSE). HPN (P05981; HEPS_HUMAN). Hpn (Q05511; HEPS_RAT)	TRFRSGSV	MEROPS:S01.224	Endopeptidase (input)	-21.01	MEROPS score threshold (-22.19)	66	98.56
SGSVIDQSRVLNLGPITR	P07911	589	606	N-terminus	F2 (P00734; THRB_HUMAN). F2 (P18292; THRB_RAT). F2 (P19221; THRB_MOUSE)	TRFRSGSV	MEROPS:S01.217	Endopeptidase (input)	-19.93	MEROPS score threshold (-21.09)	78	98.93
SGSVIDQSRVLNLGPITR	P07911	589	606	N-terminus	Hpn (O35453; HEPS_MOUSE). HPN (P05981; HEPS_HUMAN). Hpn (Q05511; HEPS_RAT)	TRFRSGSV	MEROPS:S01.224	Endopeptidase (input)	-21.01	MEROPS score threshold (-22.19)	66	98.56
EEAPSLRPAPPPISGGG	P02675	54	70	N-terminus	KLK4 (Q9Y5K2; KLK4_HUMAN). Klk4 (Q9Z0M1; KLK4_MOUSE)	DKKREEAP	MEROPS:S01.251	Endopeptidase (input)	-20.76	MEROPS score threshold (-22.45)	74	95.82
SNGADLSGVTEEAPLKL	P01009	337	353	N-terminus	KLK6 (Q92876; KLK6_HUMAN)	TKVFSNGA	MEROPS:S01.236	Endopeptidase (input)	-23.41	MEROPS score threshold (-23.61)	80	95.76
SGSVIDQSRVLNLGPI	P07911	589	604	N-terminus	PLG (P00747; PLMN_HUMAN). Plg (P20918; PLMN_MOUSE). Plg (Q01177; PLMN_RAT)	TRFRSGSV	MEROPS:S01.233	Endopeptidase (input)	-18.8	MEROPS score threshold (-22.58)	70	94.16
SGSVIDQSRVLNLGPI	P07911	589	604	N-terminus	KLK6 (Q92876; KLK6_HUMAN)	TRFRSGSV	MEROPS:S01.236	Endopeptidase (input)	-19.05	MEROPS score threshold (-23.61)	80	95.76
SGSVIDQSRVLNLGPI	P07911	589	604	N-terminus	KLK4 (Q9Y5K2; KLK4_HUMAN). Klk4 (Q9Z0M1; KLK4_MOUSE)	TRFRSGSV	MEROPS:S01.251	Endopeptidase (input)	-20.85	MEROPS score threshold (-22.45)	74	95.82
SGSVIDQSRVLNLGPITR	P07911	589	606	N-terminus	PLG (P00747; PLMN_HUMAN). Plg (P20918; PLMN_MOUSE). Plg (Q01177; PLMN_RAT)	TRFRSGSV	MEROPS:S01.233	Endopeptidase (input)	-18.8	MEROPS score threshold (-22.58)	70	94.16
SGSVIDQSRVLNLGPITR	P07911	589	606	N-terminus	KLK6 (Q92876; KLK6_HUMAN)	TRFRSGSV	MEROPS:S01.236	Endopeptidase (input)	-19.05	MEROPS score threshold (-23.61)	80	95.76
SGSVIDQSRVLNLGPITR	P07911	589	606	N-terminus	KLK4 (Q9Y5K2; KLK4_HUMAN). Klk4 (Q9Z0M1; KLK4_MOUSE)	TRFRSGSV	MEROPS:S01.251	Endopeptidase (input)	-20.85	MEROPS score threshold (-22.45)	74	95.82
SVIDQSRVLNLGPI	P07911	591	604	N-terminus	KLK6 (Q92876; KLK6_HUMAN)	FRSGSVID	MEROPS:S01.236	Endopeptidase (input)	-22.72	MEROPS score threshold (-23.61)	80	95.76
GSPGSPGPDGKTGPPGPAG	P02452	542	560	N-terminus	KLK6 (Q92876; KLK6_HUMAN)	KGLTGSPG	MEROPS:S01.236	Endopeptidase (input)	-21.15	MEROPS score threshold (-23.61)	80	95.76
SPGPDGKTGPPGP	P02452	546	558	N-terminus	KLK6 (Q92876; KLK6_HUMAN)	GSPGSPGP	MEROPS:S01.236	Endopeptidase (input)	-22.41	MEROPS score threshold (-23.61)	80	95.76
SPGPDGKTGPPGP	P02452	546	558	N-terminus	KLK4 (Q9Y5K2; KLK4_HUMAN). Klk4 (Q9Z0M1; KLK4_MOUSE)	GSPGSPGP	MEROPS:S01.251	Endopeptidase (input)	-21.38	MEROPS score threshold (-22.45)	74	95.82
SPGNIGPAGKEGPVGLPG	P08123	455	472	N-terminus	KLK6 (Q92876; KLK6_HUMAN)	GLPGSPGN	MEROPS:S01.236	Endopeptidase (input)	-22.81	MEROPS score threshold (-23.61)	80	95.76
LNQPDSQLQLTTGNGLF	P01009	127	143	N-terminus	HTRA2 (O43464; HTRA2_HUMAN). Htra2 (Q9JIY5; HTRA2_MOUSE)	LLRTLNQP	MEROPS:S01.278	Endopeptidase (input)	-21.49	MEROPS score threshold (-22.4)	64	94.69
TETGVEAAAASAISVARTL	P05155	450	468	N-terminus	HTRA2 (O43464; HTRA2_HUMAN). Htra2 (Q9JIY5; HTRA2_MOUSE)	VLELTETG	MEROPS:S01.278	Endopeptidase (input)	-18.49	MEROPS score threshold (-22.4)	64	94.69
SGSVIDQSRVLNLGPI	P07911	589	604	N-terminus	St14 (P56677; ST14_MOUSE). ST14 (Q9Y5Y6; ST14_HUMAN)	TRFRSGSV	MEROPS:S01.302	Endopeptidase (input)	-19.26	MEROPS score threshold (-20.45)	60	99.34
SGSVIDQSRVLNLGPI	P07911	589	604	N-terminus	TMPRSS6 (Q8IU80; TMPS6_HUMAN). Tmprss6 (Q9DBI0; TMPS6_MOUSE)	TRFRSGSV	MEROPS:S01.308	Endopeptidase (input)	-19.82	MEROPS score threshold (-20.95)	57	98.81
SGSVIDQSRVLNLGPITR	P07911	589	606	N-terminus	St14 (P56677; ST14_MOUSE). ST14 (Q9Y5Y6; ST14_HUMAN)	TRFRSGSV	MEROPS:S01.302	Endopeptidase (input)	-19.26	MEROPS score threshold (-20.45)	60	99.34
SGSVIDQSRVLNLGPITR	P07911	589	606	N-terminus	TMPRSS6 (Q8IU80; TMPS6_HUMAN). Tmprss6 (Q9DBI0; TMPS6_MOUSE)	TRFRSGSV	MEROPS:S01.308	Endopeptidase (input)	-19.82	MEROPS score threshold (-20.95)	57	98.81
EEAPSLRPAPPPISGGG	P02675	54	70	C-terminus	PGA3 (P0DJD8; PEPA3_HUMAN)	SGGGYRAR	MEROPS:A01.001	Endopeptidase (input)	-22.6	MEROPS score threshold (-24.17)	72	49.97
KVTDADAPNTPAWEAVY	P12830	397	413	C-terminus	PGA3 (P0DJD8; PEPA3_HUMAN)	EAVYTILN	MEROPS:A01.001	Endopeptidase (input)	-21.52	MEROPS score threshold (-24.17)	72	49.97
KVTDADAPNTPAWEAVY	P12830	397	413	C-terminus	CTSD (P07339; CATD_HUMAN). Ctsd (P18242; CATD_MOUSE). Ctsd (P24268; CATD_RAT)	EAVYTILN	MEROPS:A01.009	Endopeptidase (input)	-22.33	MEROPS score threshold (-22.64)	79	84.74
TIDEKGTEAAGAMFL	P01009	363	377	C-terminus	PGA3 (P0DJD8; PEPA3_HUMAN)	AMFLEAIP	MEROPS:A01.001	Endopeptidase (input)	-23.32	MEROPS score threshold (-24.17)	72	49.97
TIDEKGTEAAGAMFL	P01009	363	377	C-terminus	CTSD (P07339; CATD_HUMAN). Ctsd (P18242; CATD_MOUSE). Ctsd (P24268; CATD_RAT)	AMFLEAIP	MEROPS:A01.009	Endopeptidase (input)	-21.08	MEROPS score threshold (-22.64)	79	84.74
EAIPMSIPPEVKFNKPF	P01009	378	394	C-terminus	PGA3 (P0DJD8; PEPA3_HUMAN)	NKPFVFLM	MEROPS:A01.001	Endopeptidase (input)	-23.8	MEROPS score threshold (-24.17)	72	49.97
EAIPMSIPPEVKFNKPFVF	P01009	378	396	C-terminus	PGA3 (P0DJD8; PEPA3_HUMAN)	PFVFLMIE	MEROPS:A01.001	Endopeptidase (input)	-22.29	MEROPS score threshold (-24.17)	72	49.97
EAIPMSIPPEVKFNKPFVF	P01009	378	396	C-terminus	CTSD (P07339; CATD_HUMAN). Ctsd (P18242; CATD_MOUSE). Ctsd (P24268; CATD_RAT)	PFVFLMIE	MEROPS:A01.009	Endopeptidase (input)	-21.51	MEROPS score threshold (-22.64)	79	84.74
LNQPDSQLQLTTGNGLF	P01009	127	143	C-terminus	PGA3 (P0DJD8; PEPA3_HUMAN)	NGLFLSEG	MEROPS:A01.001	Endopeptidase (input)	-20.3	MEROPS score threshold (-24.17)	72	49.97
LNQPDSQLQLTTGNGLF	P01009	127	143	C-terminus	CTSD (P07339; CATD_HUMAN). Ctsd (P18242; CATD_MOUSE). Ctsd (P24268; CATD_RAT)	NGLFLSEG	MEROPS:A01.009	Endopeptidase (input)	-20	MEROPS score threshold (-22.64)	79	84.74
LRTLNQPDSQLQLTTGNGL	P01009	124	142	C-terminus	PGA3 (P0DJD8; PEPA3_HUMAN)	GNGLFLSE	MEROPS:A01.001	Endopeptidase (input)	-20.95	MEROPS score threshold (-24.17)	72	49.97
LRTLNQPDSQLQLTTGNGL	P01009	124	142	C-terminus	CTSD (P07339; CATD_HUMAN). Ctsd (P18242; CATD_MOUSE). Ctsd (P24268; CATD_RAT)	GNGLFLSE	MEROPS:A01.009	Endopeptidase (input)	-20.48	MEROPS score threshold (-22.64)	79	84.74
SNGADLSGVTEEAPLKL	P01009	337	353	C-terminus	PGA3 (P0DJD8; PEPA3_HUMAN)	PLKLSKAV	MEROPS:A01.001	Endopeptidase (input)	-21.15	MEROPS score threshold (-24.17)	72	49.97
SNGADLSGVTEEAPLKL	P01009	337	353	C-terminus	CTSD (P07339; CATD_HUMAN). Ctsd (P18242; CATD_MOUSE). Ctsd (P24268; CATD_RAT)	PLKLSKAV	MEROPS:A01.009	Endopeptidase (input)	-20.17	MEROPS score threshold (-22.64)	79	84.74
TETGVEAAAASAISVARTL	P05155	450	468	C-terminus	PGA3 (P0DJD8; PEPA3_HUMAN)	ARTLLVFE	MEROPS:A01.001	Endopeptidase (input)	-21.19	MEROPS score threshold (-24.17)	72	49.97
TETGVEAAAASAISVARTL	P05155	450	468	C-terminus	CTSD (P07339; CATD_HUMAN). Ctsd (P18242; CATD_MOUSE). Ctsd (P24268; CATD_RAT)	ARTLLVFE	MEROPS:A01.009	Endopeptidase (input)	-19.68	MEROPS score threshold (-22.64)	79	84.74
ELTETGVEAAAASAISVAR	P05155	448	466	C-terminus	PGA3 (P0DJD8; PEPA3_HUMAN)	SVARTLLV	MEROPS:A01.001	Endopeptidase (input)	-23.07	MEROPS score threshold (-24.17)	72	49.97
SGSVIDQSRVLNLGPI	P07911	589	604	C-terminus	PGA3 (P0DJD8; PEPA3_HUMAN)	LGPITRKG	MEROPS:A01.001	Endopeptidase (input)	-22.83	MEROPS score threshold (-24.17)	72	49.97
VIDQSRVLNLGPIT	P07911	592	605	C-terminus	PGA3 (P0DJD8; PEPA3_HUMAN)	GPITRKGV	MEROPS:A01.001	Endopeptidase (input)	-24.13	MEROPS score threshold (-24.17)	72	49.97
IDQSRVLNLGPITR	P07911	593	606	C-terminus	PGA3 (P0DJD8; PEPA3_HUMAN)	PITRKGVQ	MEROPS:A01.001	Endopeptidase (input)	-22.81	MEROPS score threshold (-24.17)	72	49.97
VIDQSRVLNLGPI	P07911	592	604	C-terminus	PGA3 (P0DJD8; PEPA3_HUMAN)	LGPITRKG	MEROPS:A01.001	Endopeptidase (input)	-22.83	MEROPS score threshold (-24.17)	72	49.97
SGSVIDQSRVLNLGPITR	P07911	589	606	C-terminus	PGA3 (P0DJD8; PEPA3_HUMAN)	PITRKGVQ	MEROPS:A01.001	Endopeptidase (input)	-22.81	MEROPS score threshold (-24.17)	72	49.97
SVIDQSRVLNLGPI	P07911	591	604	C-terminus	PGA3 (P0DJD8; PEPA3_HUMAN)	LGPITRKG	MEROPS:A01.001	Endopeptidase (input)	-22.83	MEROPS score threshold (-24.17)	72	49.97
VGPPGPPGPPGPPGPPSAG	P02452	1177	1195	C-terminus	PGA3 (P0DJD8; PEPA3_HUMAN)	PSAGFDFS	MEROPS:A01.001	Endopeptidase (input)	-22.28	MEROPS score threshold (-24.17)	72	49.97
APGDRGEPGPPGP	P02452	798	810	C-terminus	PGA3 (P0DJD8; PEPA3_HUMAN)	PPGPAGFA	MEROPS:A01.001	Endopeptidase (input)	-22.84	MEROPS score threshold (-24.17)	72	49.97
APGDRGEPGPPGPA	P02452	798	811	C-terminus	PGA3 (P0DJD8; PEPA3_HUMAN)	PGPAGFAG	MEROPS:A01.001	Endopeptidase (input)	-22.95	MEROPS score threshold (-24.17)	72	49.97
SPGPDGKTGPPGP	P02452	546	558	C-terminus	PGA3 (P0DJD8; PEPA3_HUMAN)	PPGPAGQD	MEROPS:A01.001	Endopeptidase (input)	-23.1	MEROPS score threshold (-24.17)	72	49.97
SPGSPGPDGKTGPPGP	P02452	543	558	C-terminus	PGA3 (P0DJD8; PEPA3_HUMAN)	PPGPAGQD	MEROPS:A01.001	Endopeptidase (input)	-23.1	MEROPS score threshold (-24.17)	72	49.97
PPGEAGKPGEQGVPGDLG	P02452	651	668	C-terminus	PGA3 (P0DJD8; PEPA3_HUMAN)	GDLGAPGP	MEROPS:A01.001	Endopeptidase (input)	-24.1	MEROPS score threshold (-24.17)	72	49.97
KVTDADAPNTPAWEAVY	P12830	397	413	C-terminus	CTSE (P14091; CATE_HUMAN). Ctse (P16228; CATE_RAT). Ctse (P70269; CATE_MOUSE)	EAVYTILN	MEROPS:A01.010	Endopeptidase (input)	-21.94	MEROPS score threshold (-22.27)	71	87.48
KVTDADAPNTPAWEAVY	P12830	397	413	C-terminus	Ctsl (P06797; CATL1_MOUSE). Ctsl (P07154; CATL1_RAT). CTSL (P07711; CATL1_HUMAN)	EAVYTILN	MEROPS:C01.032	Endopeptidase (input)	-22.82	MEROPS score threshold (-25.1)	68	62.99
KVTDADAPNTPAWEAVY	P12830	397	413	C-terminus	Ctss (O70370; CATS_MOUSE). CTSS (P25774; CATS_HUMAN). Ctss (Q02765; CATS_RAT)	EAVYTILN	MEROPS:C01.034	Endopeptidase (input)	-24.19	MEROPS score threshold (-25.53)	60	61.46
TIDEKGTEAAGAMFL	P01009	363	377	C-terminus	CTSE (P14091; CATE_HUMAN). Ctse (P16228; CATE_RAT). Ctse (P70269; CATE_MOUSE)	AMFLEAIP	MEROPS:A01.010	Endopeptidase (input)	-21.81	MEROPS score threshold (-22.27)	71	87.48
TIDEKGTEAAGAMFL	P01009	363	377	C-terminus	Ctsl (P06797; CATL1_MOUSE). Ctsl (P07154; CATL1_RAT). CTSL (P07711; CATL1_HUMAN)	AMFLEAIP	MEROPS:C01.032	Endopeptidase (input)	-21.41	MEROPS score threshold (-25.1)	68	62.99
TIDEKGTEAAGAMFL	P01009	363	377	C-terminus	Ctss (O70370; CATS_MOUSE). CTSS (P25774; CATS_HUMAN). Ctss (Q02765; CATS_RAT)	AMFLEAIP	MEROPS:C01.034	Endopeptidase (input)	-21.65	MEROPS score threshold (-25.53)	60	61.46
TIDEKGTEAAGAMFL	P01009	363	377	C-terminus	Ctsk (O35186; CATK_RAT). CTSK (P43235; CATK_HUMAN). Ctsk (P55097; CATK_MOUSE)	AMFLEAIP	MEROPS:C01.036	Endopeptidase (input)	-25.02	MEROPS score threshold (-25.77)	57	76.57
EAIPMSIPPEVKFNKPFVF	P01009	378	396	C-terminus	CTSE (P14091; CATE_HUMAN). Ctse (P16228; CATE_RAT). Ctse (P70269; CATE_MOUSE)	PFVFLMIE	MEROPS:A01.010	Endopeptidase (input)	-20.59	MEROPS score threshold (-22.27)	71	87.48
EAIPMSIPPEVKFNKPFVF	P01009	378	396	C-terminus	Ctss (O70370; CATS_MOUSE). CTSS (P25774; CATS_HUMAN). Ctss (Q02765; CATS_RAT)	PFVFLMIE	MEROPS:C01.034	Endopeptidase (input)	-25.41	MEROPS score threshold (-25.53)	60	61.46
LNQPDSQLQLTTGNGLF	P01009	127	143	C-terminus	CTSE (P14091; CATE_HUMAN). Ctse (P16228; CATE_RAT). Ctse (P70269; CATE_MOUSE)	NGLFLSEG	MEROPS:A01.010	Endopeptidase (input)	-19.87	MEROPS score threshold (-22.27)	71	87.48
LNQPDSQLQLTTGNGLF	P01009	127	143	C-terminus	Ctsl (P06797; CATL1_MOUSE). Ctsl (P07154; CATL1_RAT). CTSL (P07711; CATL1_HUMAN)	NGLFLSEG	MEROPS:C01.032	Endopeptidase (input)	-21.55	MEROPS score threshold (-25.1)	68	62.99
LNQPDSQLQLTTGNGLF	P01009	127	143	C-terminus	Ctss (O70370; CATS_MOUSE). CTSS (P25774; CATS_HUMAN). Ctss (Q02765; CATS_RAT)	NGLFLSEG	MEROPS:C01.034	Endopeptidase (input)	-21.98	MEROPS score threshold (-25.53)	60	61.46
LNQPDSQLQLTTGNGLF	P01009	127	143	C-terminus	Ctsk (O35186; CATK_RAT). CTSK (P43235; CATK_HUMAN). Ctsk (P55097; CATK_MOUSE)	NGLFLSEG	MEROPS:C01.036	Endopeptidase (input)	-24.17	MEROPS score threshold (-25.77)	57	76.57
LRTLNQPDSQLQLTTGNGL	P01009	124	142	C-terminus	CTSE (P14091; CATE_HUMAN). Ctse (P16228; CATE_RAT). Ctse (P70269; CATE_MOUSE)	GNGLFLSE	MEROPS:A01.010	Endopeptidase (input)	-20.8	MEROPS score threshold (-22.27)	71	87.48
SNGADLSGVTEEAPLKL	P01009	337	353	C-terminus	CTSE (P14091; CATE_HUMAN). Ctse (P16228; CATE_RAT). Ctse (P70269; CATE_MOUSE)	PLKLSKAV	MEROPS:A01.010	Endopeptidase (input)	-20.49	MEROPS score threshold (-22.27)	71	87.48
SNGADLSGVTEEAPLKL	P01009	337	353	C-terminus	Ctsl (P06797; CATL1_MOUSE). Ctsl (P07154; CATL1_RAT). CTSL (P07711; CATL1_HUMAN)	PLKLSKAV	MEROPS:C01.032	Endopeptidase (input)	-23.88	MEROPS score threshold (-25.1)	68	62.99
SNGADLSGVTEEAPLKL	P01009	337	353	C-terminus	Ctss (O70370; CATS_MOUSE). CTSS (P25774; CATS_HUMAN). Ctss (Q02765; CATS_RAT)	PLKLSKAV	MEROPS:C01.034	Endopeptidase (input)	-25.32	MEROPS score threshold (-25.53)	60	61.46
TETGVEAAAASAISVARTL	P05155	450	468	C-terminus	CTSE (P14091; CATE_HUMAN). Ctse (P16228; CATE_RAT). Ctse (P70269; CATE_MOUSE)	ARTLLVFE	MEROPS:A01.010	Endopeptidase (input)	-20.13	MEROPS score threshold (-22.27)	71	87.48
ELTETGVEAAAASAISVAR	P05155	448	466	C-terminus	Ctsl (P06797; CATL1_MOUSE). Ctsl (P07154; CATL1_RAT). CTSL (P07711; CATL1_HUMAN)	SVARTLLV	MEROPS:C01.032	Endopeptidase (input)	-24.74	MEROPS score threshold (-25.1)	68	62.99
SGSVIDQSRVLNLGPI	P07911	589	604	C-terminus	Ctsk (O35186; CATK_RAT). CTSK (P43235; CATK_HUMAN). Ctsk (P55097; CATK_MOUSE)	LGPITRKG	MEROPS:C01.036	Endopeptidase (input)	-23.64	MEROPS score threshold (-25.77)	57	76.57
VIDQSRVLNLGPIT	P07911	592	605	C-terminus	Ctsl (P06797; CATL1_MOUSE). Ctsl (P07154; CATL1_RAT). CTSL (P07711; CATL1_HUMAN)	GPITRKGV	MEROPS:C01.032	Endopeptidase (input)	-22.25	MEROPS score threshold (-25.1)	68	62.99
VIDQSRVLNLGPIT	P07911	592	605	C-terminus	Ctss (O70370; CATS_MOUSE). CTSS (P25774; CATS_HUMAN). Ctss (Q02765; CATS_RAT)	GPITRKGV	MEROPS:C01.034	Endopeptidase (input)	-23.73	MEROPS score threshold (-25.53)	60	61.46
VIDQSRVLNLGPIT	P07911	592	605	C-terminus	Ctsk (O35186; CATK_RAT). CTSK (P43235; CATK_HUMAN). Ctsk (P55097; CATK_MOUSE)	GPITRKGV	MEROPS:C01.036	Endopeptidase (input)	-24.74	MEROPS score threshold (-25.77)	57	76.57
IDQSRVLNLGPITR	P07911	593	606	C-terminus	Ctsk (O35186; CATK_RAT). CTSK (P43235; CATK_HUMAN). Ctsk (P55097; CATK_MOUSE)	PITRKGVQ	MEROPS:C01.036	Endopeptidase (input)	-23.17	MEROPS score threshold (-25.77)	57	76.57
VIDQSRVLNLGPI	P07911	592	604	C-terminus	Ctsk (O35186; CATK_RAT). CTSK (P43235; CATK_HUMAN). Ctsk (P55097; CATK_MOUSE)	LGPITRKG	MEROPS:C01.036	Endopeptidase (input)	-23.64	MEROPS score threshold (-25.77)	57	76.57
SGSVIDQSRVLNLGPITR	P07911	589	606	C-terminus	Ctsk (O35186; CATK_RAT). CTSK (P43235; CATK_HUMAN). Ctsk (P55097; CATK_MOUSE)	PITRKGVQ	MEROPS:C01.036	Endopeptidase (input)	-23.17	MEROPS score threshold (-25.77)	57	76.57
SVIDQSRVLNLGPI	P07911	591	604	C-terminus	Ctsk (O35186; CATK_RAT). CTSK (P43235; CATK_HUMAN). Ctsk (P55097; CATK_MOUSE)	LGPITRKG	MEROPS:C01.036	Endopeptidase (input)	-23.64	MEROPS score threshold (-25.77)	57	76.57
VGPPGPPGPPGPPGPPS	P02452	1177	1193	C-terminus	Ctsl (P06797; CATL1_MOUSE). Ctsl (P07154; CATL1_RAT). CTSL (P07711; CATL1_HUMAN)	GPPSAGFD	MEROPS:C01.032	Endopeptidase (input)	-21.77	MEROPS score threshold (-25.1)	68	62.99
VGPPGPPGPPGPPGPPS	P02452	1177	1193	C-terminus	Ctss (O70370; CATS_MOUSE). CTSS (P25774; CATS_HUMAN). Ctss (Q02765; CATS_RAT)	GPPSAGFD	MEROPS:C01.034	Endopeptidase (input)	-22.61	MEROPS score threshold (-25.53)	60	61.46
VGPPGPPGPPGPPGPPS	P02452	1177	1193	C-terminus	Ctsk (O35186; CATK_RAT). CTSK (P43235; CATK_HUMAN). Ctsk (P55097; CATK_MOUSE)	GPPSAGFD	MEROPS:C01.036	Endopeptidase (input)	-19.8	MEROPS score threshold (-25.77)	57	76.57
VGPPGPPGPPGPPGPPSAG	P02452	1177	1195	C-terminus	Ctsl (P06797; CATL1_MOUSE). Ctsl (P07154; CATL1_RAT). CTSL (P07711; CATL1_HUMAN)	PSAGFDFS	MEROPS:C01.032	Endopeptidase (input)	-24.48	MEROPS score threshold (-25.1)	68	62.99
VGPPGPPGPPGPPGPPSAG	P02452	1177	1195	C-terminus	Ctss (O70370; CATS_MOUSE). CTSS (P25774; CATS_HUMAN). Ctss (Q02765; CATS_RAT)	PSAGFDFS	MEROPS:C01.034	Endopeptidase (input)	-24.34	MEROPS score threshold (-25.53)	60	61.46
VGPPGPPGPPGPPGPPSAG	P02452	1177	1195	C-terminus	Ctsk (O35186; CATK_RAT). CTSK (P43235; CATK_HUMAN). Ctsk (P55097; CATK_MOUSE)	PSAGFDFS	MEROPS:C01.036	Endopeptidase (input)	-23.97	MEROPS score threshold (-25.77)	57	76.57
APGDRGEPGPPGPA	P02452	798	811	C-terminus	Ctsl (P06797; CATL1_MOUSE). Ctsl (P07154; CATL1_RAT). CTSL (P07711; CATL1_HUMAN)	PGPAGFAG	MEROPS:C01.032	Endopeptidase (input)	-21.41	MEROPS score threshold (-25.1)	68	62.99
APGDRGEPGPPGPA	P02452	798	811	C-terminus	Ctss (O70370; CATS_MOUSE). CTSS (P25774; CATS_HUMAN). Ctss (Q02765; CATS_RAT)	PGPAGFAG	MEROPS:C01.034	Endopeptidase (input)	-22.61	MEROPS score threshold (-25.53)	60	61.46
APGDRGEPGPPGPA	P02452	798	811	C-terminus	Ctsk (O35186; CATK_RAT). CTSK (P43235; CATK_HUMAN). Ctsk (P55097; CATK_MOUSE)	PGPAGFAG	MEROPS:C01.036	Endopeptidase (input)	-20.6	MEROPS score threshold (-25.77)	57	76.57
GSPGSPGPDGKTGPPGPAG	P02452	542	560	C-terminus	Ctsl (P06797; CATL1_MOUSE). Ctsl (P07154; CATL1_RAT). CTSL (P07711; CATL1_HUMAN)	GPAGQDGR	MEROPS:C01.032	Endopeptidase (input)	-24.2	MEROPS score threshold (-25.1)	68	62.99
GSPGSPGPDGKTGPPGPAG	P02452	542	560	C-terminus	Ctss (O70370; CATS_MOUSE). CTSS (P25774; CATS_HUMAN). Ctss (Q02765; CATS_RAT)	GPAGQDGR	MEROPS:C01.034	Endopeptidase (input)	-23.32	MEROPS score threshold (-25.53)	60	61.46
GSPGSPGPDGKTGPPGPAG	P02452	542	560	C-terminus	Ctsk (O35186; CATK_RAT). CTSK (P43235; CATK_HUMAN). Ctsk (P55097; CATK_MOUSE)	GPAGQDGR	MEROPS:C01.036	Endopeptidase (input)	-24.68	MEROPS score threshold (-25.77)	57	76.57
SPGSPGPDGKTGPPGPAG	P02452	543	560	C-terminus	Ctsl (P06797; CATL1_MOUSE). Ctsl (P07154; CATL1_RAT). CTSL (P07711; CATL1_HUMAN)	GPAGQDGR	MEROPS:C01.032	Endopeptidase (input)	-24.2	MEROPS score threshold (-25.1)	68	62.99
SPGSPGPDGKTGPPGPAG	P02452	543	560	C-terminus	Ctss (O70370; CATS_MOUSE). CTSS (P25774; CATS_HUMAN). Ctss (Q02765; CATS_RAT)	GPAGQDGR	MEROPS:C01.034	Endopeptidase (input)	-23.32	MEROPS score threshold (-25.53)	60	61.46
SPGSPGPDGKTGPPGPAG	P02452	543	560	C-terminus	Ctsk (O35186; CATK_RAT). CTSK (P43235; CATK_HUMAN). Ctsk (P55097; CATK_MOUSE)	GPAGQDGR	MEROPS:C01.036	Endopeptidase (input)	-24.68	MEROPS score threshold (-25.77)	57	76.57
PPGEAGKPGEQGVPGDLG	P02452	651	668	C-terminus	Ctsl (P06797; CATL1_MOUSE). Ctsl (P07154; CATL1_RAT). CTSL (P07711; CATL1_HUMAN)	GDLGAPGP	MEROPS:C01.032	Endopeptidase (input)	-17.84	MEROPS score threshold (-25.1)	68	62.99
PPGEAGKPGEQGVPGDLG	P02452	651	668	C-terminus	Ctss (O70370; CATS_MOUSE). CTSS (P25774; CATS_HUMAN). Ctss (Q02765; CATS_RAT)	GDLGAPGP	MEROPS:C01.034	Endopeptidase (input)	-18.29	MEROPS score threshold (-25.53)	60	61.46
PPGEAGKPGEQGVPGDLG	P02452	651	668	C-terminus	Ctsk (O35186; CATK_RAT). CTSK (P43235; CATK_HUMAN). Ctsk (P55097; CATK_MOUSE)	GDLGAPGP	MEROPS:C01.036	Endopeptidase (input)	-20.44	MEROPS score threshold (-25.77)	57	76.57
SPGNIGPAGKEGPVGLPG	P08123	455	472	C-terminus	Ctsl (P06797; CATL1_MOUSE). Ctsl (P07154; CATL1_RAT). CTSL (P07711; CATL1_HUMAN)	GLPGIDGR	MEROPS:C01.032	Endopeptidase (input)	-23.46	MEROPS score threshold (-25.1)	68	62.99
SPGNIGPAGKEGPVGLPG	P08123	455	472	C-terminus	Ctsk (O35186; CATK_RAT). CTSK (P43235; CATK_HUMAN). Ctsk (P55097; CATK_MOUSE)	GLPGIDGR	MEROPS:C01.036	Endopeptidase (input)	-22.61	MEROPS score threshold (-25.77)	57	76.57
EEAPSLRPAPPPISGGG	P02675	54	70	C-terminus	Capn2 (O08529; CAN2_MOUSE). CAPN2 (P17655; CAN2_HUMAN). Capn2 (Q07009; CAN2_RAT)	SGGGYRAR	MEROPS:C02.002	Endopeptidase (input)	-23.83	MEROPS score threshold (-24.15)	57	57.87
DEAGSEADHEGTHSTKR	P02671	605	621	C-terminus	Capn1 (O35350; CAN1_MOUSE). CAPN1 (P07384; CAN1_HUMAN). Capn1 (P97571; CAN1_RAT)	STKRGHAK	MEROPS:C02.001	Endopeptidase (input)	-23.32	MEROPS score threshold (-24.18)	84	58.33
DEAGSEADHEGTHSTKR	P02671	605	621	C-terminus	Capn2 (O08529; CAN2_MOUSE). CAPN2 (P17655; CAN2_HUMAN). Capn2 (Q07009; CAN2_RAT)	STKRGHAK	MEROPS:C02.002	Endopeptidase (input)	-23.22	MEROPS score threshold (-24.15)	57	57.87
DEAGSEADHEGTHSTKRG	P02671	605	622	C-terminus	Capn1 (O35350; CAN1_MOUSE). CAPN1 (P07384; CAN1_HUMAN). Capn1 (P97571; CAN1_RAT)	TKRGHAKS	MEROPS:C02.001	Endopeptidase (input)	-22.97	MEROPS score threshold (-24.18)	84	58.33
DEAGSEADHEGTHSTKRG	P02671	605	622	C-terminus	Capn2 (O08529; CAN2_MOUSE). CAPN2 (P17655; CAN2_HUMAN). Capn2 (Q07009; CAN2_RAT)	TKRGHAKS	MEROPS:C02.002	Endopeptidase (input)	-23.68	MEROPS score threshold (-24.15)	57	57.87
KVTDADAPNTPAWEAVY	P12830	397	413	C-terminus	Capn1 (O35350; CAN1_MOUSE). CAPN1 (P07384; CAN1_HUMAN). Capn1 (P97571; CAN1_RAT)	EAVYTILN	MEROPS:C02.001	Endopeptidase (input)	-22.46	MEROPS score threshold (-24.18)	84	58.33
KVTDADAPNTPAWEAVY	P12830	397	413	C-terminus	Capn2 (O08529; CAN2_MOUSE). CAPN2 (P17655; CAN2_HUMAN). Capn2 (Q07009; CAN2_RAT)	EAVYTILN	MEROPS:C02.002	Endopeptidase (input)	-23	MEROPS score threshold (-24.15)	57	57.87
LNQPDSQLQLTTGNGLF	P01009	127	143	C-terminus	Ctsb (P00787; CATB_RAT). CTSB (P07858; CATB_HUMAN). Ctsb (P10605; CATB_MOUSE)	NGLFLSEG	MEROPS:C01.060	Endopeptidase (input)	-21.91	MEROPS score threshold (-23.76)	79	80.99
LNQPDSQLQLTTGNGLF	P01009	127	143	C-terminus	Capn1 (O35350; CAN1_MOUSE). CAPN1 (P07384; CAN1_HUMAN). Capn1 (P97571; CAN1_RAT)	NGLFLSEG	MEROPS:C02.001	Endopeptidase (input)	-21.2	MEROPS score threshold (-24.18)	84	58.33
LNQPDSQLQLTTGNGLF	P01009	127	143	C-terminus	Capn2 (O08529; CAN2_MOUSE). CAPN2 (P17655; CAN2_HUMAN). Capn2 (Q07009; CAN2_RAT)	NGLFLSEG	MEROPS:C02.002	Endopeptidase (input)	-20.98	MEROPS score threshold (-24.15)	57	57.87
LRTLNQPDSQLQLTTGNGL	P01009	124	142	C-terminus	Ctsb (P00787; CATB_RAT). CTSB (P07858; CATB_HUMAN). Ctsb (P10605; CATB_MOUSE)	GNGLFLSE	MEROPS:C01.060	Endopeptidase (input)	-23.56	MEROPS score threshold (-23.76)	79	80.99
SNGADLSGVTEEAPLKL	P01009	337	353	C-terminus	Capn1 (O35350; CAN1_MOUSE). CAPN1 (P07384; CAN1_HUMAN). Capn1 (P97571; CAN1_RAT)	PLKLSKAV	MEROPS:C02.001	Endopeptidase (input)	-21.94	MEROPS score threshold (-24.18)	84	58.33
SNGADLSGVTEEAPLKL	P01009	337	353	C-terminus	Capn2 (O08529; CAN2_MOUSE). CAPN2 (P17655; CAN2_HUMAN). Capn2 (Q07009; CAN2_RAT)	PLKLSKAV	MEROPS:C02.002	Endopeptidase (input)	-21.25	MEROPS score threshold (-24.15)	57	57.87
TETGVEAAAASAISVARTL	P05155	450	468	C-terminus	Ctsb (P00787; CATB_RAT). CTSB (P07858; CATB_HUMAN). Ctsb (P10605; CATB_MOUSE)	ARTLLVFE	MEROPS:C01.060	Endopeptidase (input)	-23.41	MEROPS score threshold (-23.76)	79	80.99
TETGVEAAAASAISVARTL	P05155	450	468	C-terminus	Capn1 (O35350; CAN1_MOUSE). CAPN1 (P07384; CAN1_HUMAN). Capn1 (P97571; CAN1_RAT)	ARTLLVFE	MEROPS:C02.001	Endopeptidase (input)	-23.64	MEROPS score threshold (-24.18)	84	58.33
TETGVEAAAASAISVARTL	P05155	450	468	C-terminus	Capn2 (O08529; CAN2_MOUSE). CAPN2 (P17655; CAN2_HUMAN). Capn2 (Q07009; CAN2_RAT)	ARTLLVFE	MEROPS:C02.002	Endopeptidase (input)	-22.58	MEROPS score threshold (-24.15)	57	57.87
ELTETGVEAAAASAISVAR	P05155	448	466	C-terminus	Ctsb (P00787; CATB_RAT). CTSB (P07858; CATB_HUMAN). Ctsb (P10605; CATB_MOUSE)	SVARTLLV	MEROPS:C01.060	Endopeptidase (input)	-22.16	MEROPS score threshold (-23.76)	79	80.99
ELTETGVEAAAASAISVAR	P05155	448	466	C-terminus	Capn1 (O35350; CAN1_MOUSE). CAPN1 (P07384; CAN1_HUMAN). Capn1 (P97571; CAN1_RAT)	SVARTLLV	MEROPS:C02.001	Endopeptidase (input)	-22.03	MEROPS score threshold (-24.18)	84	58.33
ELTETGVEAAAASAISVAR	P05155	448	466	C-terminus	Capn2 (O08529; CAN2_MOUSE). CAPN2 (P17655; CAN2_HUMAN). Capn2 (Q07009; CAN2_RAT)	SVARTLLV	MEROPS:C02.002	Endopeptidase (input)	-22.21	MEROPS score threshold (-24.15)	57	57.87
SGSVIDQSRVLNLGPI	P07911	589	604	C-terminus	Capn1 (O35350; CAN1_MOUSE). CAPN1 (P07384; CAN1_HUMAN). Capn1 (P97571; CAN1_RAT)	LGPITRKG	MEROPS:C02.001	Endopeptidase (input)	-23.91	MEROPS score threshold (-24.18)	84	58.33
SGSVIDQSRVLNLGPI	P07911	589	604	C-terminus	Capn2 (O08529; CAN2_MOUSE). CAPN2 (P17655; CAN2_HUMAN). Capn2 (Q07009; CAN2_RAT)	LGPITRKG	MEROPS:C02.002	Endopeptidase (input)	-24.04	MEROPS score threshold (-24.15)	57	57.87
VIDQSRVLNLGPIT	P07911	592	605	C-terminus	Ctsb (P00787; CATB_RAT). CTSB (P07858; CATB_HUMAN). Ctsb (P10605; CATB_MOUSE)	GPITRKGV	MEROPS:C01.060	Endopeptidase (input)	-22.6	MEROPS score threshold (-23.76)	79	80.99
VIDQSRVLNLGPIT	P07911	592	605	C-terminus	Capn1 (O35350; CAN1_MOUSE). CAPN1 (P07384; CAN1_HUMAN). Capn1 (P97571; CAN1_RAT)	GPITRKGV	MEROPS:C02.001	Endopeptidase (input)	-22.54	MEROPS score threshold (-24.18)	84	58.33
VIDQSRVLNLGPIT	P07911	592	605	C-terminus	Capn2 (O08529; CAN2_MOUSE). CAPN2 (P17655; CAN2_HUMAN). Capn2 (Q07009; CAN2_RAT)	GPITRKGV	MEROPS:C02.002	Endopeptidase (input)	-22.49	MEROPS score threshold (-24.15)	57	57.87
IDQSRVLNLGPITR	P07911	593	606	C-terminus	Capn1 (O35350; CAN1_MOUSE). CAPN1 (P07384; CAN1_HUMAN). Capn1 (P97571; CAN1_RAT)	PITRKGVQ	MEROPS:C02.001	Endopeptidase (input)	-21.95	MEROPS score threshold (-24.18)	84	58.33
IDQSRVLNLGPITR	P07911	593	606	C-terminus	Capn2 (O08529; CAN2_MOUSE). CAPN2 (P17655; CAN2_HUMAN). Capn2 (Q07009; CAN2_RAT)	PITRKGVQ	MEROPS:C02.002	Endopeptidase (input)	-22.16	MEROPS score threshold (-24.15)	57	57.87
VIDQSRVLNLGPI	P07911	592	604	C-terminus	Capn1 (O35350; CAN1_MOUSE). CAPN1 (P07384; CAN1_HUMAN). Capn1 (P97571; CAN1_RAT)	LGPITRKG	MEROPS:C02.001	Endopeptidase (input)	-23.91	MEROPS score threshold (-24.18)	84	58.33
VIDQSRVLNLGPI	P07911	592	604	C-terminus	Capn2 (O08529; CAN2_MOUSE). CAPN2 (P17655; CAN2_HUMAN). Capn2 (Q07009; CAN2_RAT)	LGPITRKG	MEROPS:C02.002	Endopeptidase (input)	-24.04	MEROPS score threshold (-24.15)	57	57.87
SGSVIDQSRVLNLGPITR	P07911	589	606	C-terminus	Capn1 (O35350; CAN1_MOUSE). CAPN1 (P07384; CAN1_HUMAN). Capn1 (P97571; CAN1_RAT)	PITRKGVQ	MEROPS:C02.001	Endopeptidase (input)	-21.95	MEROPS score threshold (-24.18)	84	58.33
SGSVIDQSRVLNLGPITR	P07911	589	606	C-terminus	Capn2 (O08529; CAN2_MOUSE). CAPN2 (P17655; CAN2_HUMAN). Capn2 (Q07009; CAN2_RAT)	PITRKGVQ	MEROPS:C02.002	Endopeptidase (input)	-22.16	MEROPS score threshold (-24.15)	57	57.87
SVIDQSRVLNLGPI	P07911	591	604	C-terminus	Capn1 (O35350; CAN1_MOUSE). CAPN1 (P07384; CAN1_HUMAN). Capn1 (P97571; CAN1_RAT)	LGPITRKG	MEROPS:C02.001	Endopeptidase (input)	-23.91	MEROPS score threshold (-24.18)	84	58.33
SVIDQSRVLNLGPI	P07911	591	604	C-terminus	Capn2 (O08529; CAN2_MOUSE). CAPN2 (P17655; CAN2_HUMAN). Capn2 (Q07009; CAN2_RAT)	LGPITRKG	MEROPS:C02.002	Endopeptidase (input)	-24.04	MEROPS score threshold (-24.15)	57	57.87
VGPPGPPGPPGPPGPPS	P02452	1177	1193	C-terminus	Ctsb (P00787; CATB_RAT). CTSB (P07858; CATB_HUMAN). Ctsb (P10605; CATB_MOUSE)	GPPSAGFD	MEROPS:C01.060	Endopeptidase (input)	-22.07	MEROPS score threshold (-23.76)	79	80.99
VGPPGPPGPPGPPGPPS	P02452	1177	1193	C-terminus	Capn1 (O35350; CAN1_MOUSE). CAPN1 (P07384; CAN1_HUMAN). Capn1 (P97571; CAN1_RAT)	GPPSAGFD	MEROPS:C02.001	Endopeptidase (input)	-22.89	MEROPS score threshold (-24.18)	84	58.33
VGPPGPPGPPGPPGPPS	P02452	1177	1193	C-terminus	Capn2 (O08529; CAN2_MOUSE). CAPN2 (P17655; CAN2_HUMAN). Capn2 (Q07009; CAN2_RAT)	GPPSAGFD	MEROPS:C02.002	Endopeptidase (input)	-23.27	MEROPS score threshold (-24.15)	57	57.87
VGPPGPPGPPGPPGPPSAG	P02452	1177	1195	C-terminus	Ctsb (P00787; CATB_RAT). CTSB (P07858; CATB_HUMAN). Ctsb (P10605; CATB_MOUSE)	PSAGFDFS	MEROPS:C01.060	Endopeptidase (input)	-21.49	MEROPS score threshold (-23.76)	79	80.99
APGDRGEPGPPGP	P02452	798	810	C-terminus	Capn1 (O35350; CAN1_MOUSE). CAPN1 (P07384; CAN1_HUMAN). Capn1 (P97571; CAN1_RAT)	PPGPAGFA	MEROPS:C02.001	Endopeptidase (input)	-23.74	MEROPS score threshold (-24.18)	84	58.33
APGDRGEPGPPGP	P02452	798	810	C-terminus	Capn2 (O08529; CAN2_MOUSE). CAPN2 (P17655; CAN2_HUMAN). Capn2 (Q07009; CAN2_RAT)	PPGPAGFA	MEROPS:C02.002	Endopeptidase (input)	-23.32	MEROPS score threshold (-24.15)	57	57.87
APGDRGEPGPPGPA	P02452	798	811	C-terminus	Ctsb (P00787; CATB_RAT). CTSB (P07858; CATB_HUMAN). Ctsb (P10605; CATB_MOUSE)	PGPAGFAG	MEROPS:C01.060	Endopeptidase (input)	-20.46	MEROPS score threshold (-23.76)	79	80.99
APGDRGEPGPPGPA	P02452	798	811	C-terminus	Capn1 (O35350; CAN1_MOUSE). CAPN1 (P07384; CAN1_HUMAN). Capn1 (P97571; CAN1_RAT)	PGPAGFAG	MEROPS:C02.001	Endopeptidase (input)	-22.64	MEROPS score threshold (-24.18)	84	58.33
APGDRGEPGPPGPA	P02452	798	811	C-terminus	Capn2 (O08529; CAN2_MOUSE). CAPN2 (P17655; CAN2_HUMAN). Capn2 (Q07009; CAN2_RAT)	PGPAGFAG	MEROPS:C02.002	Endopeptidase (input)	-23.24	MEROPS score threshold (-24.15)	57	57.87
GSPGSPGPDGKTGPPGPAG	P02452	542	560	C-terminus	Ctsb (P00787; CATB_RAT). CTSB (P07858; CATB_HUMAN). Ctsb (P10605; CATB_MOUSE)	GPAGQDGR	MEROPS:C01.060	Endopeptidase (input)	-21.98	MEROPS score threshold (-23.76)	79	80.99
GSPGSPGPDGKTGPPGPAG	P02452	542	560	C-terminus	Capn1 (O35350; CAN1_MOUSE). CAPN1 (P07384; CAN1_HUMAN). Capn1 (P97571; CAN1_RAT)	GPAGQDGR	MEROPS:C02.001	Endopeptidase (input)	-24.15	MEROPS score threshold (-24.18)	84	58.33
SPGPDGKTGPPGP	P02452	546	558	C-terminus	Capn1 (O35350; CAN1_MOUSE). CAPN1 (P07384; CAN1_HUMAN). Capn1 (P97571; CAN1_RAT)	PPGPAGQD	MEROPS:C02.001	Endopeptidase (input)	-23.64	MEROPS score threshold (-24.18)	84	58.33
SPGPDGKTGPPGP	P02452	546	558	C-terminus	Capn2 (O08529; CAN2_MOUSE). CAPN2 (P17655; CAN2_HUMAN). Capn2 (Q07009; CAN2_RAT)	PPGPAGQD	MEROPS:C02.002	Endopeptidase (input)	-23.91	MEROPS score threshold (-24.15)	57	57.87
SPGSPGPDGKTGPPGP	P02452	543	558	C-terminus	Capn1 (O35350; CAN1_MOUSE). CAPN1 (P07384; CAN1_HUMAN). Capn1 (P97571; CAN1_RAT)	PPGPAGQD	MEROPS:C02.001	Endopeptidase (input)	-23.64	MEROPS score threshold (-24.18)	84	58.33
SPGSPGPDGKTGPPGP	P02452	543	558	C-terminus	Capn2 (O08529; CAN2_MOUSE). CAPN2 (P17655; CAN2_HUMAN). Capn2 (Q07009; CAN2_RAT)	PPGPAGQD	MEROPS:C02.002	Endopeptidase (input)	-23.91	MEROPS score threshold (-24.15)	57	57.87
SPGSPGPDGKTGPPGPAG	P02452	543	560	C-terminus	Ctsb (P00787; CATB_RAT). CTSB (P07858; CATB_HUMAN). Ctsb (P10605; CATB_MOUSE)	GPAGQDGR	MEROPS:C01.060	Endopeptidase (input)	-21.98	MEROPS score threshold (-23.76)	79	80.99
SPGSPGPDGKTGPPGPAG	P02452	543	560	C-terminus	Capn1 (O35350; CAN1_MOUSE). CAPN1 (P07384; CAN1_HUMAN). Capn1 (P97571; CAN1_RAT)	GPAGQDGR	MEROPS:C02.001	Endopeptidase (input)	-24.15	MEROPS score threshold (-24.18)	84	58.33
PPGEAGKPGEQGVPGDLG	P02452	651	668	C-terminus	Ctsb (P00787; CATB_RAT). CTSB (P07858; CATB_HUMAN). Ctsb (P10605; CATB_MOUSE)	GDLGAPGP	MEROPS:C01.060	Endopeptidase (input)	-20.5	MEROPS score threshold (-23.76)	79	80.99
PPGEAGKPGEQGVPGDLG	P02452	651	668	C-terminus	Capn1 (O35350; CAN1_MOUSE). CAPN1 (P07384; CAN1_HUMAN). Capn1 (P97571; CAN1_RAT)	GDLGAPGP	MEROPS:C02.001	Endopeptidase (input)	-20.71	MEROPS score threshold (-24.18)	84	58.33
PPGEAGKPGEQGVPGDLG	P02452	651	668	C-terminus	Capn2 (O08529; CAN2_MOUSE). CAPN2 (P17655; CAN2_HUMAN). Capn2 (Q07009; CAN2_RAT)	GDLGAPGP	MEROPS:C02.002	Endopeptidase (input)	-19.84	MEROPS score threshold (-24.15)	57	57.87
SPGNIGPAGKEGPVGLPG	P08123	455	472	C-terminus	Ctsb (P00787; CATB_RAT). CTSB (P07858; CATB_HUMAN). Ctsb (P10605; CATB_MOUSE)	GLPGIDGR	MEROPS:C01.060	Endopeptidase (input)	-21.88	MEROPS score threshold (-23.76)	79	80.99
EEAPSLRPAPPPISGGG	P02675	54	70	C-terminus	Mmp8 (O70138; MMP8_MOUSE). Mmp8 (O88766; MMP8_RAT). MMP8 (P22894; MMP8_HUMAN)	SGGGYRAR	MEROPS:M10.002	Endopeptidase (input)	-22.58	MEROPS score threshold (-22.73)	38	906
DEAGSEADHEGTHSTKRG	P02671	605	622	C-terminus	Mmp8 (O70138; MMP8_MOUSE). Mmp8 (O88766; MMP8_RAT). MMP8 (P22894; MMP8_HUMAN)	TKRGHAKS	MEROPS:M10.002	Endopeptidase (input)	-22.54	MEROPS score threshold (-22.73)	38	906
LNQPDSQLQLTTGNGLF	P01009	127	143	C-terminus	Mmp8 (O70138; MMP8_MOUSE). Mmp8 (O88766; MMP8_RAT). MMP8 (P22894; MMP8_HUMAN)	NGLFLSEG	MEROPS:M10.002	Endopeptidase (input)	-22.17	MEROPS score threshold (-22.73)	38	906
VIDQSRVLNLGPIT	P07911	592	605	C-terminus	Mmp8 (O70138; MMP8_MOUSE). Mmp8 (O88766; MMP8_RAT). MMP8 (P22894; MMP8_HUMAN)	GPITRKGV	MEROPS:M10.002	Endopeptidase (input)	-20.41	MEROPS score threshold (-22.73)	38	906
GSPGSPGPDGKTGPPGPAG	P02452	542	560	C-terminus	MMP1 (P03956; MMP1_HUMAN)	GPAGQDGR	MEROPS:M10.001	Endopeptidase (input)	-19.18	99th percentile (-19.87)	31	98.45
GSPGSPGPDGKTGPPGPAG	P02452	542	560	C-terminus	Mmp8 (O70138; MMP8_MOUSE). Mmp8 (O88766; MMP8_RAT). MMP8 (P22894; MMP8_HUMAN)	GPAGQDGR	MEROPS:M10.002	Endopeptidase (input)	-16.75	MEROPS score threshold (-22.73)	38	906
SPGPDGKTGPPGP	P02452	546	558	C-terminus	Thop1 (P24155; THOP1_RAT). THOP1 (P52888; THOP1_HUMAN). Thop1 (Q8C1A5; THOP1_MOUSE)	PPGPAGQD	MEROPS:M03.001	Endopeptidase (input)	-21.93	99th percentile (-22)	17	99.69
SPGPDGKTGPPGP	P02452	546	558	C-terminus	Nln (P42676; NEUL_RAT). Nln (Q91YP2; NEUL_MOUSE). NLN (Q9BYT8; NEUL_HUMAN)	PPGPAGQD	MEROPS:M03.002	Endopeptidase (input)	-21.07	99th percentile (-21.34)	13	99.88
SPGSPGPDGKTGPPGP	P02452	543	558	C-terminus	Thop1 (P24155; THOP1_RAT). THOP1 (P52888; THOP1_HUMAN). Thop1 (Q8C1A5; THOP1_MOUSE)	PPGPAGQD	MEROPS:M03.001	Endopeptidase (input)	-21.93	99th percentile (-22)	17	99.69
SPGSPGPDGKTGPPGP	P02452	543	558	C-terminus	Nln (P42676; NEUL_RAT). Nln (Q91YP2; NEUL_MOUSE). NLN (Q9BYT8; NEUL_HUMAN)	PPGPAGQD	MEROPS:M03.002	Endopeptidase (input)	-21.07	99th percentile (-21.34)	13	99.88
SPGSPGPDGKTGPPGPAG	P02452	543	560	C-terminus	MMP1 (P03956; MMP1_HUMAN)	GPAGQDGR	MEROPS:M10.001	Endopeptidase (input)	-19.18	99th percentile (-19.87)	31	98.45
SPGSPGPDGKTGPPGPAG	P02452	543	560	C-terminus	Mmp8 (O70138; MMP8_MOUSE). Mmp8 (O88766; MMP8_RAT). MMP8 (P22894; MMP8_HUMAN)	GPAGQDGR	MEROPS:M10.002	Endopeptidase (input)	-16.75	MEROPS score threshold (-22.73)	38	906
PPGEAGKPGEQGVPGDLG	P02452	651	668	C-terminus	Mmp8 (O70138; MMP8_MOUSE). Mmp8 (O88766; MMP8_RAT). MMP8 (P22894; MMP8_HUMAN)	GDLGAPGP	MEROPS:M10.002	Endopeptidase (input)	-19.64	MEROPS score threshold (-22.73)	38	906
SPGNIGPAGKEGPVGLPG	P08123	455	472	C-terminus	Mmp8 (O70138; MMP8_MOUSE). Mmp8 (O88766; MMP8_RAT). MMP8 (P22894; MMP8_HUMAN)	GLPGIDGR	MEROPS:M10.002	Endopeptidase (input)	-17.63	MEROPS score threshold (-22.73)	38	906
EEAPSLRPAPPPISGGG	P02675	54	70	C-terminus	MMP9 (P14780; MMP9_HUMAN). Mmp9 (P41245; MMP9_MOUSE). Mmp9 (P50282; MMP9_RAT)	SGGGYRAR	MEROPS:M10.004	Endopeptidase (input)	-20.18	MEROPS score threshold (-24.54)	63	63.68
EEAPSLRPAPPPISGGG	P02675	54	70	C-terminus	Mmp3 (P03957; MMP3_RAT). MMP3 (P08254; MMP3_HUMAN). Mmp3 (P28862; MMP3_MOUSE)	SGGGYRAR	MEROPS:M10.005	Endopeptidase (input)	-19.9	MEROPS score threshold (-23.35)	70	79.35
EEAPSLRPAPPPISGGG	P02675	54	70	C-terminus	MMP7 (P09237; MMP7_HUMAN). Mmp7 (P50280; MMP7_RAT). Mmp7 (Q10738; MMP7_MOUSE)	SGGGYRAR	MEROPS:M10.008	Endopeptidase (input)	-18.53	MEROPS score threshold (-26.58)	54	53.97
DEAGSEADHEGTHSTKR	P02671	605	621	C-terminus	MMP7 (P09237; MMP7_HUMAN). Mmp7 (P50280; MMP7_RAT). Mmp7 (Q10738; MMP7_MOUSE)	STKRGHAK	MEROPS:M10.008	Endopeptidase (input)	-26.11	MEROPS score threshold (-26.58)	54	53.97
TIDEKGTEAAGAMFL	P01009	363	377	C-terminus	MMP7 (P09237; MMP7_HUMAN). Mmp7 (P50280; MMP7_RAT). Mmp7 (Q10738; MMP7_MOUSE)	AMFLEAIP	MEROPS:M10.008	Endopeptidase (input)	-26.15	MEROPS score threshold (-26.58)	54	53.97
EAIPMSIPPEVKFNKPFVF	P01009	378	396	C-terminus	MMP7 (P09237; MMP7_HUMAN). Mmp7 (P50280; MMP7_RAT). Mmp7 (Q10738; MMP7_MOUSE)	PFVFLMIE	MEROPS:M10.008	Endopeptidase (input)	-24.64	MEROPS score threshold (-26.58)	54	53.97
LNQPDSQLQLTTGNGLF	P01009	127	143	C-terminus	MMP9 (P14780; MMP9_HUMAN). Mmp9 (P41245; MMP9_MOUSE). Mmp9 (P50282; MMP9_RAT)	NGLFLSEG	MEROPS:M10.004	Endopeptidase (input)	-22.68	MEROPS score threshold (-24.54)	63	63.68
LNQPDSQLQLTTGNGLF	P01009	127	143	C-terminus	MMP7 (P09237; MMP7_HUMAN). Mmp7 (P50280; MMP7_RAT). Mmp7 (Q10738; MMP7_MOUSE)	NGLFLSEG	MEROPS:M10.008	Endopeptidase (input)	-19.98	MEROPS score threshold (-26.58)	54	53.97
LRTLNQPDSQLQLTTGNGL	P01009	124	142	C-terminus	MMP2 (P08253; MMP2_HUMAN). Mmp2 (P33434; MMP2_MOUSE). Mmp2 (P33436; MMP2_RAT)	GNGLFLSE	MEROPS:M10.003	Endopeptidase (input)	-22.09	MEROPS score threshold (-22.7)	76	86.88
LRTLNQPDSQLQLTTGNGL	P01009	124	142	C-terminus	MMP9 (P14780; MMP9_HUMAN). Mmp9 (P41245; MMP9_MOUSE). Mmp9 (P50282; MMP9_RAT)	GNGLFLSE	MEROPS:M10.004	Endopeptidase (input)	-22.38	MEROPS score threshold (-24.54)	63	63.68
LRTLNQPDSQLQLTTGNGL	P01009	124	142	C-terminus	Mmp3 (P03957; MMP3_RAT). MMP3 (P08254; MMP3_HUMAN). Mmp3 (P28862; MMP3_MOUSE)	GNGLFLSE	MEROPS:M10.005	Endopeptidase (input)	-22.03	MEROPS score threshold (-23.35)	70	79.35
LRTLNQPDSQLQLTTGNGL	P01009	124	142	C-terminus	MMP7 (P09237; MMP7_HUMAN). Mmp7 (P50280; MMP7_RAT). Mmp7 (Q10738; MMP7_MOUSE)	GNGLFLSE	MEROPS:M10.008	Endopeptidase (input)	-24.34	MEROPS score threshold (-26.58)	54	53.97
SNGADLSGVTEEAPLKL	P01009	337	353	C-terminus	MMP2 (P08253; MMP2_HUMAN). Mmp2 (P33434; MMP2_MOUSE). Mmp2 (P33436; MMP2_RAT)	PLKLSKAV	MEROPS:M10.003	Endopeptidase (input)	-22.33	MEROPS score threshold (-22.7)	76	86.88
SNGADLSGVTEEAPLKL	P01009	337	353	C-terminus	MMP9 (P14780; MMP9_HUMAN). Mmp9 (P41245; MMP9_MOUSE). Mmp9 (P50282; MMP9_RAT)	PLKLSKAV	MEROPS:M10.004	Endopeptidase (input)	-22.33	MEROPS score threshold (-24.54)	63	63.68
SNGADLSGVTEEAPLKL	P01009	337	353	C-terminus	Mmp3 (P03957; MMP3_RAT). MMP3 (P08254; MMP3_HUMAN). Mmp3 (P28862; MMP3_MOUSE)	PLKLSKAV	MEROPS:M10.005	Endopeptidase (input)	-23.14	MEROPS score threshold (-23.35)	70	79.35
TETGVEAAAASAISVARTL	P05155	450	468	C-terminus	MMP9 (P14780; MMP9_HUMAN). Mmp9 (P41245; MMP9_MOUSE). Mmp9 (P50282; MMP9_RAT)	ARTLLVFE	MEROPS:M10.004	Endopeptidase (input)	-24	MEROPS score threshold (-24.54)	63	63.68
TETGVEAAAASAISVARTL	P05155	450	468	C-terminus	MMP7 (P09237; MMP7_HUMAN). Mmp7 (P50280; MMP7_RAT). Mmp7 (Q10738; MMP7_MOUSE)	ARTLLVFE	MEROPS:M10.008	Endopeptidase (input)	-21.58	MEROPS score threshold (-26.58)	54	53.97
ELTETGVEAAAASAISVAR	P05155	448	466	C-terminus	MMP2 (P08253; MMP2_HUMAN). Mmp2 (P33434; MMP2_MOUSE). Mmp2 (P33436; MMP2_RAT)	SVARTLLV	MEROPS:M10.003	Endopeptidase (input)	-22.29	MEROPS score threshold (-22.7)	76	86.88
ELTETGVEAAAASAISVAR	P05155	448	466	C-terminus	MMP9 (P14780; MMP9_HUMAN). Mmp9 (P41245; MMP9_MOUSE). Mmp9 (P50282; MMP9_RAT)	SVARTLLV	MEROPS:M10.004	Endopeptidase (input)	-24.16	MEROPS score threshold (-24.54)	63	63.68
ELTETGVEAAAASAISVAR	P05155	448	466	C-terminus	Mmp3 (P03957; MMP3_RAT). MMP3 (P08254; MMP3_HUMAN). Mmp3 (P28862; MMP3_MOUSE)	SVARTLLV	MEROPS:M10.005	Endopeptidase (input)	-21.69	MEROPS score threshold (-23.35)	70	79.35
ELTETGVEAAAASAISVAR	P05155	448	466	C-terminus	MMP7 (P09237; MMP7_HUMAN). Mmp7 (P50280; MMP7_RAT). Mmp7 (Q10738; MMP7_MOUSE)	SVARTLLV	MEROPS:M10.008	Endopeptidase (input)	-24.13	MEROPS score threshold (-26.58)	54	53.97
SGSVIDQSRVLNLGPI	P07911	589	604	C-terminus	MMP7 (P09237; MMP7_HUMAN). Mmp7 (P50280; MMP7_RAT). Mmp7 (Q10738; MMP7_MOUSE)	LGPITRKG	MEROPS:M10.008	Endopeptidase (input)	-24.9	MEROPS score threshold (-26.58)	54	53.97
VIDQSRVLNLGPIT	P07911	592	605	C-terminus	MMP9 (P14780; MMP9_HUMAN). Mmp9 (P41245; MMP9_MOUSE). Mmp9 (P50282; MMP9_RAT)	GPITRKGV	MEROPS:M10.004	Endopeptidase (input)	-19.81	MEROPS score threshold (-24.54)	63	63.68
VIDQSRVLNLGPIT	P07911	592	605	C-terminus	Mmp3 (P03957; MMP3_RAT). MMP3 (P08254; MMP3_HUMAN). Mmp3 (P28862; MMP3_MOUSE)	GPITRKGV	MEROPS:M10.005	Endopeptidase (input)	-21.72	MEROPS score threshold (-23.35)	70	79.35
VIDQSRVLNLGPIT	P07911	592	605	C-terminus	MMP7 (P09237; MMP7_HUMAN). Mmp7 (P50280; MMP7_RAT). Mmp7 (Q10738; MMP7_MOUSE)	GPITRKGV	MEROPS:M10.008	Endopeptidase (input)	-24.61	MEROPS score threshold (-26.58)	54	53.97
IDQSRVLNLGPITR	P07911	593	606	C-terminus	MMP7 (P09237; MMP7_HUMAN). Mmp7 (P50280; MMP7_RAT). Mmp7 (Q10738; MMP7_MOUSE)	PITRKGVQ	MEROPS:M10.008	Endopeptidase (input)	-23.93	MEROPS score threshold (-26.58)	54	53.97
VIDQSRVLNLGPI	P07911	592	604	C-terminus	MMP7 (P09237; MMP7_HUMAN). Mmp7 (P50280; MMP7_RAT). Mmp7 (Q10738; MMP7_MOUSE)	LGPITRKG	MEROPS:M10.008	Endopeptidase (input)	-24.9	MEROPS score threshold (-26.58)	54	53.97
SGSVIDQSRVLNLGPITR	P07911	589	606	C-terminus	MMP7 (P09237; MMP7_HUMAN). Mmp7 (P50280; MMP7_RAT). Mmp7 (Q10738; MMP7_MOUSE)	PITRKGVQ	MEROPS:M10.008	Endopeptidase (input)	-23.93	MEROPS score threshold (-26.58)	54	53.97
SVIDQSRVLNLGPI	P07911	591	604	C-terminus	MMP7 (P09237; MMP7_HUMAN). Mmp7 (P50280; MMP7_RAT). Mmp7 (Q10738; MMP7_MOUSE)	LGPITRKG	MEROPS:M10.008	Endopeptidase (input)	-24.9	MEROPS score threshold (-26.58)	54	53.97
VGPPGPPGPPGPPGPPS	P02452	1177	1193	C-terminus	MMP9 (P14780; MMP9_HUMAN). Mmp9 (P41245; MMP9_MOUSE). Mmp9 (P50282; MMP9_RAT)	GPPSAGFD	MEROPS:M10.004	Endopeptidase (input)	-18.69	MEROPS score threshold (-24.54)	63	63.68
VGPPGPPGPPGPPGPPS	P02452	1177	1193	C-terminus	Mmp3 (P03957; MMP3_RAT). MMP3 (P08254; MMP3_HUMAN). Mmp3 (P28862; MMP3_MOUSE)	GPPSAGFD	MEROPS:M10.005	Endopeptidase (input)	-21.26	MEROPS score threshold (-23.35)	70	79.35
VGPPGPPGPPGPPGPPS	P02452	1177	1193	C-terminus	MMP7 (P09237; MMP7_HUMAN). Mmp7 (P50280; MMP7_RAT). Mmp7 (Q10738; MMP7_MOUSE)	GPPSAGFD	MEROPS:M10.008	Endopeptidase (input)	-21.43	MEROPS score threshold (-26.58)	54	53.97
VGPPGPPGPPGPPGPPSAG	P02452	1177	1195	C-terminus	MMP9 (P14780; MMP9_HUMAN). Mmp9 (P41245; MMP9_MOUSE). Mmp9 (P50282; MMP9_RAT)	PSAGFDFS	MEROPS:M10.004	Endopeptidase (input)	-23.11	MEROPS score threshold (-24.54)	63	63.68
VGPPGPPGPPGPPGPPSAG	P02452	1177	1195	C-terminus	Mmp3 (P03957; MMP3_RAT). MMP3 (P08254; MMP3_HUMAN). Mmp3 (P28862; MMP3_MOUSE)	PSAGFDFS	MEROPS:M10.005	Endopeptidase (input)	-22.52	MEROPS score threshold (-23.35)	70	79.35
VGPPGPPGPPGPPGPPSAG	P02452	1177	1195	C-terminus	MMP7 (P09237; MMP7_HUMAN). Mmp7 (P50280; MMP7_RAT). Mmp7 (Q10738; MMP7_MOUSE)	PSAGFDFS	MEROPS:M10.008	Endopeptidase (input)	-22.38	MEROPS score threshold (-26.58)	54	53.97
APGDRGEPGPPGP	P02452	798	810	C-terminus	MMP2 (P08253; MMP2_HUMAN). Mmp2 (P33434; MMP2_MOUSE). Mmp2 (P33436; MMP2_RAT)	PPGPAGFA	MEROPS:M10.003	Endopeptidase (input)	-21.82	MEROPS score threshold (-22.7)	76	86.88
APGDRGEPGPPGP	P02452	798	810	C-terminus	MMP9 (P14780; MMP9_HUMAN). Mmp9 (P41245; MMP9_MOUSE). Mmp9 (P50282; MMP9_RAT)	PPGPAGFA	MEROPS:M10.004	Endopeptidase (input)	-19.87	MEROPS score threshold (-24.54)	63	63.68
APGDRGEPGPPGP	P02452	798	810	C-terminus	Mmp3 (P03957; MMP3_RAT). MMP3 (P08254; MMP3_HUMAN). Mmp3 (P28862; MMP3_MOUSE)	PPGPAGFA	MEROPS:M10.005	Endopeptidase (input)	-21.87	MEROPS score threshold (-23.35)	70	79.35
APGDRGEPGPPGP	P02452	798	810	C-terminus	MMP7 (P09237; MMP7_HUMAN). Mmp7 (P50280; MMP7_RAT). Mmp7 (Q10738; MMP7_MOUSE)	PPGPAGFA	MEROPS:M10.008	Endopeptidase (input)	-20.18	MEROPS score threshold (-26.58)	54	53.97
APGDRGEPGPPGPA	P02452	798	811	C-terminus	MMP9 (P14780; MMP9_HUMAN). Mmp9 (P41245; MMP9_MOUSE). Mmp9 (P50282; MMP9_RAT)	PGPAGFAG	MEROPS:M10.004	Endopeptidase (input)	-20.99	MEROPS score threshold (-24.54)	63	63.68
APGDRGEPGPPGPA	P02452	798	811	C-terminus	MMP7 (P09237; MMP7_HUMAN). Mmp7 (P50280; MMP7_RAT). Mmp7 (Q10738; MMP7_MOUSE)	PGPAGFAG	MEROPS:M10.008	Endopeptidase (input)	-19.92	MEROPS score threshold (-26.58)	54	53.97
GSPGSPGPDGKTGPPGPAG	P02452	542	560	C-terminus	MMP2 (P08253; MMP2_HUMAN). Mmp2 (P33434; MMP2_MOUSE). Mmp2 (P33436; MMP2_RAT)	GPAGQDGR	MEROPS:M10.003	Endopeptidase (input)	-22.18	MEROPS score threshold (-22.7)	76	86.88
GSPGSPGPDGKTGPPGPAG	P02452	542	560	C-terminus	MMP9 (P14780; MMP9_HUMAN). Mmp9 (P41245; MMP9_MOUSE). Mmp9 (P50282; MMP9_RAT)	GPAGQDGR	MEROPS:M10.004	Endopeptidase (input)	-16.24	MEROPS score threshold (-24.54)	63	63.68
GSPGSPGPDGKTGPPGPAG	P02452	542	560	C-terminus	Mmp3 (P03957; MMP3_RAT). MMP3 (P08254; MMP3_HUMAN). Mmp3 (P28862; MMP3_MOUSE)	GPAGQDGR	MEROPS:M10.005	Endopeptidase (input)	-17.7	MEROPS score threshold (-23.35)	70	79.35
SPGPDGKTGPPGP	P02452	546	558	C-terminus	MMP2 (P08253; MMP2_HUMAN). Mmp2 (P33434; MMP2_MOUSE). Mmp2 (P33436; MMP2_RAT)	PPGPAGQD	MEROPS:M10.003	Endopeptidase (input)	-21.75	MEROPS score threshold (-22.7)	76	86.88
SPGPDGKTGPPGP	P02452	546	558	C-terminus	MMP9 (P14780; MMP9_HUMAN). Mmp9 (P41245; MMP9_MOUSE). Mmp9 (P50282; MMP9_RAT)	PPGPAGQD	MEROPS:M10.004	Endopeptidase (input)	-20.58	MEROPS score threshold (-24.54)	63	63.68
SPGPDGKTGPPGP	P02452	546	558	C-terminus	Mmp3 (P03957; MMP3_RAT). MMP3 (P08254; MMP3_HUMAN). Mmp3 (P28862; MMP3_MOUSE)	PPGPAGQD	MEROPS:M10.005	Endopeptidase (input)	-21.81	MEROPS score threshold (-23.35)	70	79.35
SPGPDGKTGPPGP	P02452	546	558	C-terminus	MMP7 (P09237; MMP7_HUMAN). Mmp7 (P50280; MMP7_RAT). Mmp7 (Q10738; MMP7_MOUSE)	PPGPAGQD	MEROPS:M10.008	Endopeptidase (input)	-21.9	MEROPS score threshold (-26.58)	54	53.97
SPGSPGPDGKTGPPGP	P02452	543	558	C-terminus	MMP2 (P08253; MMP2_HUMAN). Mmp2 (P33434; MMP2_MOUSE). Mmp2 (P33436; MMP2_RAT)	PPGPAGQD	MEROPS:M10.003	Endopeptidase (input)	-21.75	MEROPS score threshold (-22.7)	76	86.88
SPGSPGPDGKTGPPGP	P02452	543	558	C-terminus	MMP9 (P14780; MMP9_HUMAN). Mmp9 (P41245; MMP9_MOUSE). Mmp9 (P50282; MMP9_RAT)	PPGPAGQD	MEROPS:M10.004	Endopeptidase (input)	-20.58	MEROPS score threshold (-24.54)	63	63.68
SPGSPGPDGKTGPPGP	P02452	543	558	C-terminus	Mmp3 (P03957; MMP3_RAT). MMP3 (P08254; MMP3_HUMAN). Mmp3 (P28862; MMP3_MOUSE)	PPGPAGQD	MEROPS:M10.005	Endopeptidase (input)	-21.81	MEROPS score threshold (-23.35)	70	79.35
SPGSPGPDGKTGPPGP	P02452	543	558	C-terminus	MMP7 (P09237; MMP7_HUMAN). Mmp7 (P50280; MMP7_RAT). Mmp7 (Q10738; MMP7_MOUSE)	PPGPAGQD	MEROPS:M10.008	Endopeptidase (input)	-21.9	MEROPS score threshold (-26.58)	54	53.97
SPGSPGPDGKTGPPGPAG	P02452	543	560	C-terminus	MMP2 (P08253; MMP2_HUMAN). Mmp2 (P33434; MMP2_MOUSE). Mmp2 (P33436; MMP2_RAT)	GPAGQDGR	MEROPS:M10.003	Endopeptidase (input)	-22.18	MEROPS score threshold (-22.7)	76	86.88
SPGSPGPDGKTGPPGPAG	P02452	543	560	C-terminus	MMP9 (P14780; MMP9_HUMAN). Mmp9 (P41245; MMP9_MOUSE). Mmp9 (P50282; MMP9_RAT)	GPAGQDGR	MEROPS:M10.004	Endopeptidase (input)	-16.24	MEROPS score threshold (-24.54)	63	63.68
SPGSPGPDGKTGPPGPAG	P02452	543	560	C-terminus	Mmp3 (P03957; MMP3_RAT). MMP3 (P08254; MMP3_HUMAN). Mmp3 (P28862; MMP3_MOUSE)	GPAGQDGR	MEROPS:M10.005	Endopeptidase (input)	-17.7	MEROPS score threshold (-23.35)	70	79.35
PPGEAGKPGEQGVPGDLG	P02452	651	668	C-terminus	MMP9 (P14780; MMP9_HUMAN). Mmp9 (P41245; MMP9_MOUSE). Mmp9 (P50282; MMP9_RAT)	GDLGAPGP	MEROPS:M10.004	Endopeptidase (input)	-18.44	MEROPS score threshold (-24.54)	63	63.68
PPGEAGKPGEQGVPGDLG	P02452	651	668	C-terminus	Mmp3 (P03957; MMP3_RAT). MMP3 (P08254; MMP3_HUMAN). Mmp3 (P28862; MMP3_MOUSE)	GDLGAPGP	MEROPS:M10.005	Endopeptidase (input)	-22.4	MEROPS score threshold (-23.35)	70	79.35
PPGEAGKPGEQGVPGDLG	P02452	651	668	C-terminus	MMP7 (P09237; MMP7_HUMAN). Mmp7 (P50280; MMP7_RAT). Mmp7 (Q10738; MMP7_MOUSE)	GDLGAPGP	MEROPS:M10.008	Endopeptidase (input)	-22.33	MEROPS score threshold (-26.58)	54	53.97
SPGNIGPAGKEGPVGLPG	P08123	455	472	C-terminus	MMP9 (P14780; MMP9_HUMAN). Mmp9 (P41245; MMP9_MOUSE). Mmp9 (P50282; MMP9_RAT)	GLPGIDGR	MEROPS:M10.004	Endopeptidase (input)	-18.14	MEROPS score threshold (-24.54)	63	63.68
SPGNIGPAGKEGPVGLPG	P08123	455	472	C-terminus	Mmp3 (P03957; MMP3_RAT). MMP3 (P08254; MMP3_HUMAN). Mmp3 (P28862; MMP3_MOUSE)	GLPGIDGR	MEROPS:M10.005	Endopeptidase (input)	-19.28	MEROPS score threshold (-23.35)	70	79.35
SPGNIGPAGKEGPVGLPG	P08123	455	472	C-terminus	MMP7 (P09237; MMP7_HUMAN). Mmp7 (P50280; MMP7_RAT). Mmp7 (Q10738; MMP7_MOUSE)	GLPGIDGR	MEROPS:M10.008	Endopeptidase (input)	-19.05	MEROPS score threshold (-26.58)	54	53.97
EEAPSLRPAPPPISGGG	P02675	54	70	C-terminus	Mmp12 (P34960; MMP12_MOUSE). MMP12 (P39900; MMP12_HUMAN). Mmp12 (Q63341; MMP12_RAT)	SGGGYRAR	MEROPS:M10.009	Endopeptidase (input)	-18.49	MEROPS score threshold (-22.75)	67	88.47
EEAPSLRPAPPPISGGG	P02675	54	70	C-terminus	Mmp13 (P23097; MMP13_RAT). Mmp13 (P33435; MMP13_MOUSE). MMP13 (P45452; MMP13_HUMAN)	SGGGYRAR	MEROPS:M10.013	Endopeptidase (input)	-22.06	MEROPS score threshold (-23.33)	70	93.66
EEAPSLRPAPPPISGGG	P02675	54	70	C-terminus	MMP14 (P50281; MMP14_HUMAN). Mmp14 (P53690; MMP14_MOUSE). Mmp14 (Q10739; MMP14_RAT)	SGGGYRAR	MEROPS:M10.014	Endopeptidase (input)	-19.52	MEROPS score threshold (-22.96)	75	80.66
LNQPDSQLQLTTGNGLF	P01009	127	143	C-terminus	Mmp12 (P34960; MMP12_MOUSE). MMP12 (P39900; MMP12_HUMAN). Mmp12 (Q63341; MMP12_RAT)	NGLFLSEG	MEROPS:M10.009	Endopeptidase (input)	-21.55	MEROPS score threshold (-22.75)	67	88.47
LNQPDSQLQLTTGNGLF	P01009	127	143	C-terminus	MMP14 (P50281; MMP14_HUMAN). Mmp14 (P53690; MMP14_MOUSE). Mmp14 (Q10739; MMP14_RAT)	NGLFLSEG	MEROPS:M10.014	Endopeptidase (input)	-21.75	MEROPS score threshold (-22.96)	75	80.66
SNGADLSGVTEEAPLKL	P01009	337	353	C-terminus	Mmp12 (P34960; MMP12_MOUSE). MMP12 (P39900; MMP12_HUMAN). Mmp12 (Q63341; MMP12_RAT)	PLKLSKAV	MEROPS:M10.009	Endopeptidase (input)	-22.08	MEROPS score threshold (-22.75)	67	88.47
ELTETGVEAAAASAISVAR	P05155	448	466	C-terminus	MMP14 (P50281; MMP14_HUMAN). Mmp14 (P53690; MMP14_MOUSE). Mmp14 (Q10739; MMP14_RAT)	SVARTLLV	MEROPS:M10.014	Endopeptidase (input)	-21.69	MEROPS score threshold (-22.96)	75	80.66
VIDQSRVLNLGPIT	P07911	592	605	C-terminus	Mmp12 (P34960; MMP12_MOUSE). MMP12 (P39900; MMP12_HUMAN). Mmp12 (Q63341; MMP12_RAT)	GPITRKGV	MEROPS:M10.009	Endopeptidase (input)	-20.56	MEROPS score threshold (-22.75)	67	88.47
VIDQSRVLNLGPIT	P07911	592	605	C-terminus	Mmp13 (P23097; MMP13_RAT). Mmp13 (P33435; MMP13_MOUSE). MMP13 (P45452; MMP13_HUMAN)	GPITRKGV	MEROPS:M10.013	Endopeptidase (input)	-20.36	MEROPS score threshold (-23.33)	70	93.66
VGPPGPPGPPGPPGPPS	P02452	1177	1193	C-terminus	Mmp12 (P34960; MMP12_MOUSE). MMP12 (P39900; MMP12_HUMAN). Mmp12 (Q63341; MMP12_RAT)	GPPSAGFD	MEROPS:M10.009	Endopeptidase (input)	-19.97	MEROPS score threshold (-22.75)	67	88.47
VGPPGPPGPPGPPGPPS	P02452	1177	1193	C-terminus	Mmp13 (P23097; MMP13_RAT). Mmp13 (P33435; MMP13_MOUSE). MMP13 (P45452; MMP13_HUMAN)	GPPSAGFD	MEROPS:M10.013	Endopeptidase (input)	-21.84	MEROPS score threshold (-23.33)	70	93.66
VGPPGPPGPPGPPGPPSAG	P02452	1177	1195	C-terminus	MMP14 (P50281; MMP14_HUMAN). Mmp14 (P53690; MMP14_MOUSE). Mmp14 (Q10739; MMP14_RAT)	PSAGFDFS	MEROPS:M10.014	Endopeptidase (input)	-22.08	MEROPS score threshold (-22.96)	75	80.66
APGDRGEPGPPGP	P02452	798	810	C-terminus	Mmp12 (P34960; MMP12_MOUSE). MMP12 (P39900; MMP12_HUMAN). Mmp12 (Q63341; MMP12_RAT)	PPGPAGFA	MEROPS:M10.009	Endopeptidase (input)	-16.75	MEROPS score threshold (-22.75)	67	88.47
APGDRGEPGPPGPA	P02452	798	811	C-terminus	Mmp12 (P34960; MMP12_MOUSE). MMP12 (P39900; MMP12_HUMAN). Mmp12 (Q63341; MMP12_RAT)	PGPAGFAG	MEROPS:M10.009	Endopeptidase (input)	-19.42	MEROPS score threshold (-22.75)	67	88.47
APGDRGEPGPPGPA	P02452	798	811	C-terminus	MMP14 (P50281; MMP14_HUMAN). Mmp14 (P53690; MMP14_MOUSE). Mmp14 (Q10739; MMP14_RAT)	PGPAGFAG	MEROPS:M10.014	Endopeptidase (input)	-22.26	MEROPS score threshold (-22.96)	75	80.66
GSPGSPGPDGKTGPPGPAG	P02452	542	560	C-terminus	Mmp12 (P34960; MMP12_MOUSE). MMP12 (P39900; MMP12_HUMAN). Mmp12 (Q63341; MMP12_RAT)	GPAGQDGR	MEROPS:M10.009	Endopeptidase (input)	-17.54	MEROPS score threshold (-22.75)	67	88.47
GSPGSPGPDGKTGPPGPAG	P02452	542	560	C-terminus	Mmp13 (P23097; MMP13_RAT). Mmp13 (P33435; MMP13_MOUSE). MMP13 (P45452; MMP13_HUMAN)	GPAGQDGR	MEROPS:M10.013	Endopeptidase (input)	-16.08	MEROPS score threshold (-23.33)	70	93.66
GSPGSPGPDGKTGPPGPAG	P02452	542	560	C-terminus	MMP14 (P50281; MMP14_HUMAN). Mmp14 (P53690; MMP14_MOUSE). Mmp14 (Q10739; MMP14_RAT)	GPAGQDGR	MEROPS:M10.014	Endopeptidase (input)	-18.51	MEROPS score threshold (-22.96)	75	80.66
SPGPDGKTGPPGP	P02452	546	558	C-terminus	Mmp12 (P34960; MMP12_MOUSE). MMP12 (P39900; MMP12_HUMAN). Mmp12 (Q63341; MMP12_RAT)	PPGPAGQD	MEROPS:M10.009	Endopeptidase (input)	-19.24	MEROPS score threshold (-22.75)	67	88.47
SPGSPGPDGKTGPPGP	P02452	543	558	C-terminus	Mmp12 (P34960; MMP12_MOUSE). MMP12 (P39900; MMP12_HUMAN). Mmp12 (Q63341; MMP12_RAT)	PPGPAGQD	MEROPS:M10.009	Endopeptidase (input)	-19.24	MEROPS score threshold (-22.75)	67	88.47
SPGSPGPDGKTGPPGPAG	P02452	543	560	C-terminus	Mmp12 (P34960; MMP12_MOUSE). MMP12 (P39900; MMP12_HUMAN). Mmp12 (Q63341; MMP12_RAT)	GPAGQDGR	MEROPS:M10.009	Endopeptidase (input)	-17.54	MEROPS score threshold (-22.75)	67	88.47
SPGSPGPDGKTGPPGPAG	P02452	543	560	C-terminus	Mmp13 (P23097; MMP13_RAT). Mmp13 (P33435; MMP13_MOUSE). MMP13 (P45452; MMP13_HUMAN)	GPAGQDGR	MEROPS:M10.013	Endopeptidase (input)	-16.08	MEROPS score threshold (-23.33)	70	93.66
SPGSPGPDGKTGPPGPAG	P02452	543	560	C-terminus	MMP14 (P50281; MMP14_HUMAN). Mmp14 (P53690; MMP14_MOUSE). Mmp14 (Q10739; MMP14_RAT)	GPAGQDGR	MEROPS:M10.014	Endopeptidase (input)	-18.51	MEROPS score threshold (-22.96)	75	80.66
PPGEAGKPGEQGVPGDLG	P02452	651	668	C-terminus	Mmp13 (P23097; MMP13_RAT). Mmp13 (P33435; MMP13_MOUSE). MMP13 (P45452; MMP13_HUMAN)	GDLGAPGP	MEROPS:M10.013	Endopeptidase (input)	-17.84	MEROPS score threshold (-23.33)	70	93.66
PPGEAGKPGEQGVPGDLG	P02452	651	668	C-terminus	MMP14 (P50281; MMP14_HUMAN). Mmp14 (P53690; MMP14_MOUSE). Mmp14 (Q10739; MMP14_RAT)	GDLGAPGP	MEROPS:M10.014	Endopeptidase (input)	-22.36	MEROPS score threshold (-22.96)	75	80.66
SPGNIGPAGKEGPVGLPG	P08123	455	472	C-terminus	Mmp12 (P34960; MMP12_MOUSE). MMP12 (P39900; MMP12_HUMAN). Mmp12 (Q63341; MMP12_RAT)	GLPGIDGR	MEROPS:M10.009	Endopeptidase (input)	-19.63	MEROPS score threshold (-22.75)	67	88.47
SPGNIGPAGKEGPVGLPG	P08123	455	472	C-terminus	Mmp13 (P23097; MMP13_RAT). Mmp13 (P33435; MMP13_MOUSE). MMP13 (P45452; MMP13_HUMAN)	GLPGIDGR	MEROPS:M10.013	Endopeptidase (input)	-16.96	MEROPS score threshold (-23.33)	70	93.66
SPGNIGPAGKEGPVGLPG	P08123	455	472	C-terminus	MMP14 (P50281; MMP14_HUMAN). Mmp14 (P53690; MMP14_MOUSE). Mmp14 (Q10739; MMP14_RAT)	GLPGIDGR	MEROPS:M10.014	Endopeptidase (input)	-19.72	MEROPS score threshold (-22.96)	75	80.66
EEAPSLRPAPPPISGGG	P02675	54	70	C-terminus	Mmp25 (Q3U435; MMP25_MOUSE). MMP25 (Q9NPA2; MMP25_HUMAN)	SGGGYRAR	MEROPS:M10.024	Endopeptidase (input)	-20.15	MEROPS score threshold (-24.46)	28	82.71
KVTDADAPNTPAWEAVY	P12830	397	413	C-terminus	Mep1a (P28825; MEP1A_MOUSE). MEP1A (Q16819; MEP1A_HUMAN). Mep1a (Q64230; MEP1A_RAT)	EAVYTILN	MEROPS:M12.002	Endopeptidase (input)	-22.92	MEROPS score threshold (-23.48)	78	65.59
TIDEKGTEAAGAMFL	P01009	363	377	C-terminus	Mep1a (P28825; MEP1A_MOUSE). MEP1A (Q16819; MEP1A_HUMAN). Mep1a (Q64230; MEP1A_RAT)	AMFLEAIP	MEROPS:M12.002	Endopeptidase (input)	-22.55	MEROPS score threshold (-23.48)	78	65.59
EAIPMSIPPEVKFNKPFVF	P01009	378	396	C-terminus	Mep1a (P28825; MEP1A_MOUSE). MEP1A (Q16819; MEP1A_HUMAN). Mep1a (Q64230; MEP1A_RAT)	PFVFLMIE	MEROPS:M12.002	Endopeptidase (input)	-23.09	MEROPS score threshold (-23.48)	78	65.59
LNQPDSQLQLTTGNGLF	P01009	127	143	C-terminus	Mmp25 (Q3U435; MMP25_MOUSE). MMP25 (Q9NPA2; MMP25_HUMAN)	NGLFLSEG	MEROPS:M10.024	Endopeptidase (input)	-19.37	MEROPS score threshold (-24.46)	28	82.71
LNQPDSQLQLTTGNGLF	P01009	127	143	C-terminus	Mep1a (P28825; MEP1A_MOUSE). MEP1A (Q16819; MEP1A_HUMAN). Mep1a (Q64230; MEP1A_RAT)	NGLFLSEG	MEROPS:M12.002	Endopeptidase (input)	-21.13	MEROPS score threshold (-23.48)	78	65.59
LRTLNQPDSQLQLTTGNGL	P01009	124	142	C-terminus	Mep1a (P28825; MEP1A_MOUSE). MEP1A (Q16819; MEP1A_HUMAN). Mep1a (Q64230; MEP1A_RAT)	GNGLFLSE	MEROPS:M12.002	Endopeptidase (input)	-23.43	MEROPS score threshold (-23.48)	78	65.59
SNGADLSGVTEEAPLKL	P01009	337	353	C-terminus	Mep1a (P28825; MEP1A_MOUSE). MEP1A (Q16819; MEP1A_HUMAN). Mep1a (Q64230; MEP1A_RAT)	PLKLSKAV	MEROPS:M12.002	Endopeptidase (input)	-23.43	MEROPS score threshold (-23.48)	78	65.59
TETGVEAAAASAISVARTL	P05155	450	468	C-terminus	Mep1a (P28825; MEP1A_MOUSE). MEP1A (Q16819; MEP1A_HUMAN). Mep1a (Q64230; MEP1A_RAT)	ARTLLVFE	MEROPS:M12.002	Endopeptidase (input)	-22.2	MEROPS score threshold (-23.48)	78	65.59
ELTETGVEAAAASAISVAR	P05155	448	466	C-terminus	Mep1a (P28825; MEP1A_MOUSE). MEP1A (Q16819; MEP1A_HUMAN). Mep1a (Q64230; MEP1A_RAT)	SVARTLLV	MEROPS:M12.002	Endopeptidase (input)	-20.76	MEROPS score threshold (-23.48)	78	65.59
VGPPGPPGPPGPPGPPS	P02452	1177	1193	C-terminus	Mep1a (P28825; MEP1A_MOUSE). MEP1A (Q16819; MEP1A_HUMAN). Mep1a (Q64230; MEP1A_RAT)	GPPSAGFD	MEROPS:M12.002	Endopeptidase (input)	-21.33	MEROPS score threshold (-23.48)	78	65.59
APGDRGEPGPPGPA	P02452	798	811	C-terminus	Mep1a (P28825; MEP1A_MOUSE). MEP1A (Q16819; MEP1A_HUMAN). Mep1a (Q64230; MEP1A_RAT)	PGPAGFAG	MEROPS:M12.002	Endopeptidase (input)	-22.5	MEROPS score threshold (-23.48)	78	65.59
GSPGSPGPDGKTGPPGPAG	P02452	542	560	C-terminus	Mep1a (P28825; MEP1A_MOUSE). MEP1A (Q16819; MEP1A_HUMAN). Mep1a (Q64230; MEP1A_RAT)	GPAGQDGR	MEROPS:M12.002	Endopeptidase (input)	-22.72	MEROPS score threshold (-23.48)	78	65.59
SPGSPGPDGKTGPPGPAG	P02452	543	560	C-terminus	Mep1a (P28825; MEP1A_MOUSE). MEP1A (Q16819; MEP1A_HUMAN). Mep1a (Q64230; MEP1A_RAT)	GPAGQDGR	MEROPS:M12.002	Endopeptidase (input)	-22.72	MEROPS score threshold (-23.48)	78	65.59
PPGEAGKPGEQGVPGDLG	P02452	651	668	C-terminus	Mep1a (P28825; MEP1A_MOUSE). MEP1A (Q16819; MEP1A_HUMAN). Mep1a (Q64230; MEP1A_RAT)	GDLGAPGP	MEROPS:M12.002	Endopeptidase (input)	-19.49	MEROPS score threshold (-23.48)	78	65.59
SPGNIGPAGKEGPVGLPG	P08123	455	472	C-terminus	Mep1a (P28825; MEP1A_MOUSE). MEP1A (Q16819; MEP1A_HUMAN). Mep1a (Q64230; MEP1A_RAT)	GLPGIDGR	MEROPS:M12.002	Endopeptidase (input)	-22.57	MEROPS score threshold (-23.48)	78	65.59
EEAPSLRPAPPPISGGG	P02675	54	70	C-terminus	Mme (P07861; NEP_RAT). MME (P08473; NEP_HUMAN). Mme (Q61391; NEP_MOUSE)	SGGGYRAR	MEROPS:M13.001	Endopeptidase (input)	-20.08	MEROPS score threshold (-24.37)	58	87.21
EAIPMSIPPEVKFNKPF	P01009	378	394	C-terminus	Mme (P07861; NEP_RAT). MME (P08473; NEP_HUMAN). Mme (Q61391; NEP_MOUSE)	NKPFVFLM	MEROPS:M13.001	Endopeptidase (input)	-23.63	MEROPS score threshold (-24.37)	58	87.21
EAIPMSIPPEVKFNKPFV	P01009	378	395	C-terminus	ADAMTS4 (O75173; ATS4_HUMAN). Adamts4 (Q8BNJ2; ATS4_MOUSE)	KPFVFLMI	MEROPS:M12.221	Endopeptidase (input)	-22.36	MEROPS score threshold (-23.05)	94	85.47
EAIPMSIPPEVKFNKPFVF	P01009	378	396	C-terminus	Mme (P07861; NEP_RAT). MME (P08473; NEP_HUMAN). Mme (Q61391; NEP_MOUSE)	PFVFLMIE	MEROPS:M13.001	Endopeptidase (input)	-23.35	MEROPS score threshold (-24.37)	58	87.21
LNQPDSQLQLTTGNGLF	P01009	127	143	C-terminus	Mme (P07861; NEP_RAT). MME (P08473; NEP_HUMAN). Mme (Q61391; NEP_MOUSE)	NGLFLSEG	MEROPS:M13.001	Endopeptidase (input)	-23.58	MEROPS score threshold (-24.37)	58	87.21
LRTLNQPDSQLQLTTGNGL	P01009	124	142	C-terminus	ADAMTS4 (O75173; ATS4_HUMAN). Adamts4 (Q8BNJ2; ATS4_MOUSE)	GNGLFLSE	MEROPS:M12.221	Endopeptidase (input)	-19.77	MEROPS score threshold (-23.05)	94	85.47
LRTLNQPDSQLQLTTGNGL	P01009	124	142	C-terminus	Mme (P07861; NEP_RAT). MME (P08473; NEP_HUMAN). Mme (Q61391; NEP_MOUSE)	GNGLFLSE	MEROPS:M13.001	Endopeptidase (input)	-21.42	MEROPS score threshold (-24.37)	58	87.21
SNGADLSGVTEEAPLKL	P01009	337	353	C-terminus	ADAMTS4 (O75173; ATS4_HUMAN). Adamts4 (Q8BNJ2; ATS4_MOUSE)	PLKLSKAV	MEROPS:M12.221	Endopeptidase (input)	-20.33	MEROPS score threshold (-23.05)	94	85.47
ELTETGVEAAAASAISVAR	P05155	448	466	C-terminus	ADAM17 (P78536; ADA17_HUMAN). Adam17 (Q9Z0F8; ADA17_MOUSE). Adam17 (Q9Z1K9; ADA17_RAT)	SVARTLLV	MEROPS:M12.217	Endopeptidase (input)	-18.27	99th percentile (-19.15)	30	99.49
VIDQSRVLNLGPIT	P07911	592	605	C-terminus	ADAM10 (O14672; ADA10_HUMAN). Adam10 (O35598; ADA10_MOUSE). Adam10 (Q10743; ADA10_RAT)	GPITRKGV	MEROPS:M12.210	Endopeptidase (input)	-17.37	99th percentile (-18.14)	35	99.86
VIDQSRVLNLGPIT	P07911	592	605	C-terminus	ADAMTS4 (O75173; ATS4_HUMAN). Adamts4 (Q8BNJ2; ATS4_MOUSE)	GPITRKGV	MEROPS:M12.221	Endopeptidase (input)	-20.41	MEROPS score threshold (-23.05)	94	85.47
LDTYPNDETTERVFPY	Q12907	161	176	C-terminus	Mme (P07861; NEP_RAT). MME (P08473; NEP_HUMAN). Mme (Q61391; NEP_MOUSE)	VFPYISVM	MEROPS:M13.001	Endopeptidase (input)	-22.73	MEROPS score threshold (-24.37)	58	87.21
VGPPGPPGPPGPPGPPSAG	P02452	1177	1195	C-terminus	Mme (P07861; NEP_RAT). MME (P08473; NEP_HUMAN). Mme (Q61391; NEP_MOUSE)	PSAGFDFS	MEROPS:M13.001	Endopeptidase (input)	-22.58	MEROPS score threshold (-24.37)	58	87.21
APGDRGEPGPPGPA	P02452	798	811	C-terminus	Mme (P07861; NEP_RAT). MME (P08473; NEP_HUMAN). Mme (Q61391; NEP_MOUSE)	PGPAGFAG	MEROPS:M13.001	Endopeptidase (input)	-23.92	MEROPS score threshold (-24.37)	58	87.21
GSPGSPGPDGKTGPPGPAG	P02452	542	560	C-terminus	ADAMTS4 (O75173; ATS4_HUMAN). Adamts4 (Q8BNJ2; ATS4_MOUSE)	GPAGQDGR	MEROPS:M12.221	Endopeptidase (input)	-21.66	MEROPS score threshold (-23.05)	94	85.47
SPGPDGKTGPPGP	P02452	546	558	C-terminus	ADAMTS4 (O75173; ATS4_HUMAN). Adamts4 (Q8BNJ2; ATS4_MOUSE)	PPGPAGQD	MEROPS:M12.221	Endopeptidase (input)	-22.8	MEROPS score threshold (-23.05)	94	85.47
SPGPDGKTGPPGP	P02452	546	558	C-terminus	Mme (P07861; NEP_RAT). MME (P08473; NEP_HUMAN). Mme (Q61391; NEP_MOUSE)	PPGPAGQD	MEROPS:M13.001	Endopeptidase (input)	-22.74	MEROPS score threshold (-24.37)	58	87.21
SPGSPGPDGKTGPPGP	P02452	543	558	C-terminus	ADAMTS4 (O75173; ATS4_HUMAN). Adamts4 (Q8BNJ2; ATS4_MOUSE)	PPGPAGQD	MEROPS:M12.221	Endopeptidase (input)	-22.8	MEROPS score threshold (-23.05)	94	85.47
SPGSPGPDGKTGPPGP	P02452	543	558	C-terminus	Mme (P07861; NEP_RAT). MME (P08473; NEP_HUMAN). Mme (Q61391; NEP_MOUSE)	PPGPAGQD	MEROPS:M13.001	Endopeptidase (input)	-22.74	MEROPS score threshold (-24.37)	58	87.21
SPGSPGPDGKTGPPGPAG	P02452	543	560	C-terminus	ADAMTS4 (O75173; ATS4_HUMAN). Adamts4 (Q8BNJ2; ATS4_MOUSE)	GPAGQDGR	MEROPS:M12.221	Endopeptidase (input)	-21.66	MEROPS score threshold (-23.05)	94	85.47
SPGNIGPAGKEGPVGLPG	P08123	455	472	C-terminus	Mme (P07861; NEP_RAT). MME (P08473; NEP_HUMAN). Mme (Q61391; NEP_MOUSE)	GLPGIDGR	MEROPS:M13.001	Endopeptidase (input)	-20.19	MEROPS score threshold (-24.37)	58	87.21
TETGVEAAAASAISVARTL	P05155	450	468	C-terminus	PITRM1 (Q5JRX3; PREP_HUMAN)	ARTLLVFE	MEROPS:M16.009	Endopeptidase (input)	-19.91	99th percentile (-20.01)	0	99.55
DEAGSEADHEGTHSTKR	P02671	605	621	C-terminus	TMPRSS7 (Q7RTY8; TMPS7_HUMAN). Tmprss7 (Q8BIK6; TMPS7_MOUSE)	STKRGHAK	MEROPS:S01.072	Endopeptidase (input)	-20.13	MEROPS score threshold (-22.87)	64	94.17
ELTETGVEAAAASAISVAR	P05155	448	466	C-terminus	Tmprss11e (Q5S248; TM11E_MOUSE). TMPRSS11E (Q9UL52; TM11E_HUMAN)	SVARTLLV	MEROPS:S01.021	Endopeptidase (input)	-17.52	MEROPS score threshold (-20.04)	40	99.51
ELTETGVEAAAASAISVAR	P05155	448	466	C-terminus	TMPRSS11D (O60235; TM11D_HUMAN). Tmprss11d (Q8VHJ4; TM11D_RAT)	SVARTLLV	MEROPS:S01.047	Endopeptidase (input)	-17.22	99th percentile (-18.88)	---	99.72
ELTETGVEAAAASAISVAR	P05155	448	466	C-terminus	TMPRSS7 (Q7RTY8; TMPS7_HUMAN). Tmprss7 (Q8BIK6; TMPS7_MOUSE)	SVARTLLV	MEROPS:S01.072	Endopeptidase (input)	-18.28	MEROPS score threshold (-22.87)	64	94.17
IDQSRVLNLGPITR	P07911	593	606	C-terminus	TMPRSS7 (Q7RTY8; TMPS7_HUMAN). Tmprss7 (Q8BIK6; TMPS7_MOUSE)	PITRKGVQ	MEROPS:S01.072	Endopeptidase (input)	-18.42	MEROPS score threshold (-22.87)	64	94.17
SGSVIDQSRVLNLGPITR	P07911	589	606	C-terminus	TMPRSS7 (Q7RTY8; TMPS7_HUMAN). Tmprss7 (Q8BIK6; TMPS7_MOUSE)	PITRKGVQ	MEROPS:S01.072	Endopeptidase (input)	-18.42	MEROPS score threshold (-22.87)	64	94.17
VGPPGPPGPPGPPGPPS	P02452	1177	1193	C-terminus	TMPRSS7 (Q7RTY8; TMPS7_HUMAN). Tmprss7 (Q8BIK6; TMPS7_MOUSE)	GPPSAGFD	MEROPS:S01.072	Endopeptidase (input)	-22.58	MEROPS score threshold (-22.87)	64	94.17
APGDRGEPGPPGP	P02452	798	810	C-terminus	TMPRSS7 (Q7RTY8; TMPS7_HUMAN). Tmprss7 (Q8BIK6; TMPS7_MOUSE)	PPGPAGFA	MEROPS:S01.072	Endopeptidase (input)	-20.85	MEROPS score threshold (-22.87)	64	94.17
SPGPDGKTGPPGP	P02452	546	558	C-terminus	TMPRSS7 (Q7RTY8; TMPS7_HUMAN). Tmprss7 (Q8BIK6; TMPS7_MOUSE)	PPGPAGQD	MEROPS:S01.072	Endopeptidase (input)	-19.97	MEROPS score threshold (-22.87)	64	94.17
SPGSPGPDGKTGPPGP	P02452	543	558	C-terminus	TMPRSS7 (Q7RTY8; TMPS7_HUMAN). Tmprss7 (Q8BIK6; TMPS7_MOUSE)	PPGPAGQD	MEROPS:S01.072	Endopeptidase (input)	-19.97	MEROPS score threshold (-22.87)	64	94.17
PPGEAGKPGEQGVPGDLG	P02452	651	668	C-terminus	TMPRSS7 (Q7RTY8; TMPS7_HUMAN). Tmprss7 (Q8BIK6; TMPS7_MOUSE)	GDLGAPGP	MEROPS:S01.072	Endopeptidase (input)	-22.5	MEROPS score threshold (-22.87)	64	94.17
KVTDADAPNTPAWEAVY	P12830	397	413	C-terminus	CTSG (P08311; CATG_HUMAN). Ctsg (P17977; CATG_RAT). Ctsg (P28293; CATG_MOUSE)	EAVYTILN	MEROPS:S01.133	Endopeptidase (input)	-24.31	MEROPS score threshold (-24.91)	63	78.25
TIDEKGTEAAGAMFL	P01009	363	377	C-terminus	ELANE (P08246; ELNE_HUMAN). Elane (Q3UP87; ELNE_MOUSE)	AMFLEAIP	MEROPS:S01.131	Endopeptidase (input)	-23.15	MEROPS score threshold (-23.57)	77	77.82
EAIPMSIPPEVKFNKPFVF	P01009	378	396	C-terminus	CTSG (P08311; CATG_HUMAN). Ctsg (P17977; CATG_RAT). Ctsg (P28293; CATG_MOUSE)	PFVFLMIE	MEROPS:S01.133	Endopeptidase (input)	-23.37	MEROPS score threshold (-24.91)	63	78.25
LNQPDSQLQLTTGNGLF	P01009	127	143	C-terminus	CTSG (P08311; CATG_HUMAN). Ctsg (P17977; CATG_RAT). Ctsg (P28293; CATG_MOUSE)	NGLFLSEG	MEROPS:S01.133	Endopeptidase (input)	-20.81	MEROPS score threshold (-24.91)	63	78.25
LRTLNQPDSQLQLTTGNGL	P01009	124	142	C-terminus	ELANE (P08246; ELNE_HUMAN). Elane (Q3UP87; ELNE_MOUSE)	GNGLFLSE	MEROPS:S01.131	Endopeptidase (input)	-21.08	MEROPS score threshold (-23.57)	77	77.82
LRTLNQPDSQLQLTTGNGL	P01009	124	142	C-terminus	CTSG (P08311; CATG_HUMAN). Ctsg (P17977; CATG_RAT). Ctsg (P28293; CATG_MOUSE)	GNGLFLSE	MEROPS:S01.133	Endopeptidase (input)	-23.13	MEROPS score threshold (-24.91)	63	78.25
SNGADLSGVTEEAPLKL	P01009	337	353	C-terminus	CTSG (P08311; CATG_HUMAN). Ctsg (P17977; CATG_RAT). Ctsg (P28293; CATG_MOUSE)	PLKLSKAV	MEROPS:S01.133	Endopeptidase (input)	-21.42	MEROPS score threshold (-24.91)	63	78.25
TETGVEAAAASAISVARTL	P05155	450	468	C-terminus	CTSG (P08311; CATG_HUMAN). Ctsg (P17977; CATG_RAT). Ctsg (P28293; CATG_MOUSE)	ARTLLVFE	MEROPS:S01.133	Endopeptidase (input)	-22.19	MEROPS score threshold (-24.91)	63	78.25
ELTETGVEAAAASAISVAR	P05155	448	466	C-terminus	ELANE (P08246; ELNE_HUMAN). Elane (Q3UP87; ELNE_MOUSE)	SVARTLLV	MEROPS:S01.131	Endopeptidase (input)	-22.53	MEROPS score threshold (-23.57)	77	77.82
ELTETGVEAAAASAISVAR	P05155	448	466	C-terminus	CTSG (P08311; CATG_HUMAN). Ctsg (P17977; CATG_RAT). Ctsg (P28293; CATG_MOUSE)	SVARTLLV	MEROPS:S01.133	Endopeptidase (input)	-23.39	MEROPS score threshold (-24.91)	63	78.25
ELTETGVEAAAASAISVAR	P05155	448	466	C-terminus	Gzma (P11032; GRAA_MOUSE). GZMA (P12544; GRAA_HUMAN)	SVARTLLV	MEROPS:S01.135	Endopeptidase (input)	-17.79	MEROPS score threshold (-21.78)	80	94.96
SGSVIDQSRVLNLGPI	P07911	589	604	C-terminus	ELANE (P08246; ELNE_HUMAN). Elane (Q3UP87; ELNE_MOUSE)	LGPITRKG	MEROPS:S01.131	Endopeptidase (input)	-20.05	MEROPS score threshold (-23.57)	77	77.82
IDQSRVLNLGPITR	P07911	593	606	C-terminus	Gzma (P11032; GRAA_MOUSE). GZMA (P12544; GRAA_HUMAN)	PITRKGVQ	MEROPS:S01.135	Endopeptidase (input)	-18.69	MEROPS score threshold (-21.78)	80	94.96
VIDQSRVLNLGPI	P07911	592	604	C-terminus	ELANE (P08246; ELNE_HUMAN). Elane (Q3UP87; ELNE_MOUSE)	LGPITRKG	MEROPS:S01.131	Endopeptidase (input)	-20.05	MEROPS score threshold (-23.57)	77	77.82
SGSVIDQSRVLNLGPITR	P07911	589	606	C-terminus	Gzma (P11032; GRAA_MOUSE). GZMA (P12544; GRAA_HUMAN)	PITRKGVQ	MEROPS:S01.135	Endopeptidase (input)	-18.69	MEROPS score threshold (-21.78)	80	94.96
SVIDQSRVLNLGPI	P07911	591	604	C-terminus	ELANE (P08246; ELNE_HUMAN). Elane (Q3UP87; ELNE_MOUSE)	LGPITRKG	MEROPS:S01.131	Endopeptidase (input)	-20.05	MEROPS score threshold (-23.57)	77	77.82
LDTYPNDETTERVFPY	Q12907	161	176	C-terminus	CTSG (P08311; CATG_HUMAN). Ctsg (P17977; CATG_RAT). Ctsg (P28293; CATG_MOUSE)	VFPYISVM	MEROPS:S01.133	Endopeptidase (input)	-24.84	MEROPS score threshold (-24.91)	63	78.25
APGDRGEPGPPGPA	P02452	798	811	C-terminus	ELANE (P08246; ELNE_HUMAN). Elane (Q3UP87; ELNE_MOUSE)	PGPAGFAG	MEROPS:S01.131	Endopeptidase (input)	-19.59	MEROPS score threshold (-23.57)	77	77.82
APGDRGEPGPPGPA	P02452	798	811	C-terminus	CTSG (P08311; CATG_HUMAN). Ctsg (P17977; CATG_RAT). Ctsg (P28293; CATG_MOUSE)	PGPAGFAG	MEROPS:S01.133	Endopeptidase (input)	-21.49	MEROPS score threshold (-24.91)	63	78.25
APGDRGEPGPPGPA	P02452	798	811	C-terminus	Gzma (P11032; GRAA_MOUSE). GZMA (P12544; GRAA_HUMAN)	PGPAGFAG	MEROPS:S01.135	Endopeptidase (input)	-21.65	MEROPS score threshold (-21.78)	80	94.96
LNQPDSQLQLTTGNGLF	P01009	127	143	C-terminus	Mcpt3 (P21843; MCPT3_MOUSE). CMA1 (P23946; CMA1_HUMAN)	NGLFLSEG	MEROPS:S01.140	Endopeptidase (input)	-22.92	MEROPS score threshold (-23.04)	93	95.34
LRTLNQPDSQLQLTTGNGL	P01009	124	142	C-terminus	GZMM (P51124; GRAM_HUMAN). Gzmm (Q03238; GRAM_RAT)	GNGLFLSE	MEROPS:S01.139	Endopeptidase (input)	-21.03	MEROPS score threshold (-21.93)	74	92.47
SNGADLSGVTEEAPLKL	P01009	337	353	C-terminus	GZMM (P51124; GRAM_HUMAN). Gzmm (Q03238; GRAM_RAT)	PLKLSKAV	MEROPS:S01.139	Endopeptidase (input)	-18.33	MEROPS score threshold (-21.93)	74	92.47
LDTYPNDETTERVFPY	Q12907	161	176	C-terminus	Mcpt3 (P21843; MCPT3_MOUSE). CMA1 (P23946; CMA1_HUMAN)	VFPYISVM	MEROPS:S01.140	Endopeptidase (input)	-19.98	MEROPS score threshold (-23.04)	93	95.34
VGPPGPPGPPGPPGPPSAG	P02452	1177	1195	C-terminus	Mcpt3 (P21843; MCPT3_MOUSE). CMA1 (P23946; CMA1_HUMAN)	PSAGFDFS	MEROPS:S01.140	Endopeptidase (input)	-22.93	MEROPS score threshold (-23.04)	93	95.34
APGDRGEPGPPGPA	P02452	798	811	C-terminus	GZMM (P51124; GRAM_HUMAN). Gzmm (Q03238; GRAM_RAT)	PGPAGFAG	MEROPS:S01.139	Endopeptidase (input)	-21.59	MEROPS score threshold (-21.93)	74	92.47
SPGNIGPAGKEGPVGLPG	P08123	455	472	C-terminus	Mcpt3 (P21843; MCPT3_MOUSE). CMA1 (P23946; CMA1_HUMAN)	GLPGIDGR	MEROPS:S01.140	Endopeptidase (input)	-21.93	MEROPS score threshold (-23.04)	93	95.34
ELTETGVEAAAASAISVAR	P05155	448	466	C-terminus	Try3 (P08426; TRY3_RAT)	SVARTLLV	MEROPS:S01.151	Endopeptidase (input)	-18.62	MEROPS score threshold (-21.71)	78	92.67
IDQSRVLNLGPITR	P07911	593	606	C-terminus	Try3 (P08426; TRY3_RAT)	PITRKGVQ	MEROPS:S01.151	Endopeptidase (input)	-20.56	MEROPS score threshold (-21.71)	78	92.67
SGSVIDQSRVLNLGPITR	P07911	589	606	C-terminus	Try3 (P08426; TRY3_RAT)	PITRKGVQ	MEROPS:S01.151	Endopeptidase (input)	-20.56	MEROPS score threshold (-21.71)	78	92.67
LNQPDSQLQLTTGNGLF	P01009	127	143	C-terminus	KLK3 (P07288; KLK3_HUMAN)	NGLFLSEG	MEROPS:S01.162	Endopeptidase (input)	-22.61	MEROPS score threshold (-22.71)	35	97.89
DEAGSEADHEGTHSTKR	P02671	605	621	C-terminus	Hpn (O35453; HEPS_MOUSE). HPN (P05981; HEPS_HUMAN). Hpn (Q05511; HEPS_RAT)	STKRGHAK	MEROPS:S01.224	Endopeptidase (input)	-18.05	MEROPS score threshold (-22.19)	66	98.56
ELTETGVEAAAASAISVAR	P05155	448	466	C-terminus	F2 (P00734; THRB_HUMAN). F2 (P18292; THRB_RAT). F2 (P19221; THRB_MOUSE)	SVARTLLV	MEROPS:S01.217	Endopeptidase (input)	-17.98	MEROPS score threshold (-21.09)	78	98.93
ELTETGVEAAAASAISVAR	P05155	448	466	C-terminus	Hpn (O35453; HEPS_MOUSE). HPN (P05981; HEPS_HUMAN). Hpn (Q05511; HEPS_RAT)	SVARTLLV	MEROPS:S01.224	Endopeptidase (input)	-20.43	MEROPS score threshold (-22.19)	66	98.56
IDQSRVLNLGPITR	P07911	593	606	C-terminus	Hpn (O35453; HEPS_MOUSE). HPN (P05981; HEPS_HUMAN). Hpn (Q05511; HEPS_RAT)	PITRKGVQ	MEROPS:S01.224	Endopeptidase (input)	-17.96	MEROPS score threshold (-22.19)	66	98.56
SGSVIDQSRVLNLGPITR	P07911	589	606	C-terminus	Hpn (O35453; HEPS_MOUSE). HPN (P05981; HEPS_HUMAN). Hpn (Q05511; HEPS_RAT)	PITRKGVQ	MEROPS:S01.224	Endopeptidase (input)	-17.96	MEROPS score threshold (-22.19)	66	98.56
APGDRGEPGPPGPA	P02452	798	811	C-terminus	Hpn (O35453; HEPS_MOUSE). HPN (P05981; HEPS_HUMAN). Hpn (Q05511; HEPS_RAT)	PGPAGFAG	MEROPS:S01.224	Endopeptidase (input)	-21.07	MEROPS score threshold (-22.19)	66	98.56
DEAGSEADHEGTHSTKR	P02671	605	621	C-terminus	PLG (P00747; PLMN_HUMAN). Plg (P20918; PLMN_MOUSE). Plg (Q01177; PLMN_RAT)	STKRGHAK	MEROPS:S01.233	Endopeptidase (input)	-22.18	MEROPS score threshold (-22.58)	70	94.16
ELTETGVEAAAASAISVAR	P05155	448	466	C-terminus	PLG (P00747; PLMN_HUMAN). Plg (P20918; PLMN_MOUSE). Plg (Q01177; PLMN_RAT)	SVARTLLV	MEROPS:S01.233	Endopeptidase (input)	-21.23	MEROPS score threshold (-22.58)	70	94.16
ELTETGVEAAAASAISVAR	P05155	448	466	C-terminus	KLK6 (Q92876; KLK6_HUMAN)	SVARTLLV	MEROPS:S01.236	Endopeptidase (input)	-20.55	MEROPS score threshold (-23.61)	80	95.76
ELTETGVEAAAASAISVAR	P05155	448	466	C-terminus	KLK4 (Q9Y5K2; KLK4_HUMAN). Klk4 (Q9Z0M1; KLK4_MOUSE)	SVARTLLV	MEROPS:S01.251	Endopeptidase (input)	-20.6	MEROPS score threshold (-22.45)	74	95.82
IDQSRVLNLGPITR	P07911	593	606	C-terminus	PLG (P00747; PLMN_HUMAN). Plg (P20918; PLMN_MOUSE). Plg (Q01177; PLMN_RAT)	PITRKGVQ	MEROPS:S01.233	Endopeptidase (input)	-22.56	MEROPS score threshold (-22.58)	70	94.16
IDQSRVLNLGPITR	P07911	593	606	C-terminus	KLK4 (Q9Y5K2; KLK4_HUMAN). Klk4 (Q9Z0M1; KLK4_MOUSE)	PITRKGVQ	MEROPS:S01.251	Endopeptidase (input)	-22.14	MEROPS score threshold (-22.45)	74	95.82
SGSVIDQSRVLNLGPITR	P07911	589	606	C-terminus	PLG (P00747; PLMN_HUMAN). Plg (P20918; PLMN_MOUSE). Plg (Q01177; PLMN_RAT)	PITRKGVQ	MEROPS:S01.233	Endopeptidase (input)	-22.56	MEROPS score threshold (-22.58)	70	94.16
SGSVIDQSRVLNLGPITR	P07911	589	606	C-terminus	KLK4 (Q9Y5K2; KLK4_HUMAN). Klk4 (Q9Z0M1; KLK4_MOUSE)	PITRKGVQ	MEROPS:S01.251	Endopeptidase (input)	-22.14	MEROPS score threshold (-22.45)	74	95.82
DEAGSEADHEGTHSTKR	P02671	605	621	C-terminus	TMPRSS6 (Q8IU80; TMPS6_HUMAN). Tmprss6 (Q9DBI0; TMPS6_MOUSE)	STKRGHAK	MEROPS:S01.308	Endopeptidase (input)	-18.57	MEROPS score threshold (-20.95)	57	98.81
LRTLNQPDSQLQLTTGNGL	P01009	124	142	C-terminus	HTRA2 (O43464; HTRA2_HUMAN). Htra2 (Q9JIY5; HTRA2_MOUSE)	GNGLFLSE	MEROPS:S01.278	Endopeptidase (input)	-21.52	MEROPS score threshold (-22.4)	64	94.69
SNGADLSGVTEEAPLKL	P01009	337	353	C-terminus	HTRA2 (O43464; HTRA2_HUMAN). Htra2 (Q9JIY5; HTRA2_MOUSE)	PLKLSKAV	MEROPS:S01.278	Endopeptidase (input)	-19.24	MEROPS score threshold (-22.4)	64	94.69
ELTETGVEAAAASAISVAR	P05155	448	466	C-terminus	St14 (P56677; ST14_MOUSE). ST14 (Q9Y5Y6; ST14_HUMAN)	SVARTLLV	MEROPS:S01.302	Endopeptidase (input)	-18.62	MEROPS score threshold (-20.45)	60	99.34
ELTETGVEAAAASAISVAR	P05155	448	466	C-terminus	TMPRSS6 (Q8IU80; TMPS6_HUMAN). Tmprss6 (Q9DBI0; TMPS6_MOUSE)	SVARTLLV	MEROPS:S01.308	Endopeptidase (input)	-18.04	MEROPS score threshold (-20.95)	57	98.81
IDQSRVLNLGPITR	P07911	593	606	C-terminus	St14 (P56677; ST14_MOUSE). ST14 (Q9Y5Y6; ST14_HUMAN)	PITRKGVQ	MEROPS:S01.302	Endopeptidase (input)	-19.69	MEROPS score threshold (-20.45)	60	99.34
IDQSRVLNLGPITR	P07911	593	606	C-terminus	TMPRSS6 (Q8IU80; TMPS6_HUMAN). Tmprss6 (Q9DBI0; TMPS6_MOUSE)	PITRKGVQ	MEROPS:S01.308	Endopeptidase (input)	-17.32	MEROPS score threshold (-20.95)	57	98.81
SGSVIDQSRVLNLGPITR	P07911	589	606	C-terminus	St14 (P56677; ST14_MOUSE). ST14 (Q9Y5Y6; ST14_HUMAN)	PITRKGVQ	MEROPS:S01.302	Endopeptidase (input)	-19.69	MEROPS score threshold (-20.45)	60	99.34
SGSVIDQSRVLNLGPITR	P07911	589	606	C-terminus	TMPRSS6 (Q8IU80; TMPS6_HUMAN). Tmprss6 (Q9DBI0; TMPS6_MOUSE)	PITRKGVQ	MEROPS:S01.308	Endopeptidase (input)	-17.32	MEROPS score threshold (-20.95)	57	98.81
APGDRGEPGPPGPA	P02452	798	811	C-terminus	HTRA2 (O43464; HTRA2_HUMAN). Htra2 (Q9JIY5; HTRA2_MOUSE)	PGPAGFAG	MEROPS:S01.278	Endopeptidase (input)	-20.54	MEROPS score threshold (-22.4)	64	94.69
APGDRGEPGPPGPA	P02452	798	811	C-terminus	TPP1 (O14773; TPP1_HUMAN). Tpp1 (O89023; TPP1_MOUSE). Tpp1 (Q9EQV6; TPP1_RAT)	PGPAGFAG	MEROPS:S53.003	Endopeptidase (input)	-20.07	99th percentile (-21.01)	20	99.99
