# Supplementary material for: Urinary peptidomics and bioinformatics for the detection of diabetic kidney disease
Source: Sci Rep. 2020 Jan 27;10:1242. doi: 10.1038/s41598-020-58067-7 (PMC6985249; doi:10.1038/s41598-020-58067-7)
Supplement: Supplementary file 4 — Supplementary information4. [file 41598_2020_58067_MOESM4_ESM.xlsx]

## Sheet: RF Variable Importance
Peptide	Importance
SERPING1 ELTETGVEAAAASAISVARTL	0.548507
SERPINA1 LRTLNQPDSQLQLTTGNGLF	0.521544
COL1A1 VGPPGPPGPPGPPGPPS	0.51538
SERPING1 TETGVEAAAASAISVARTL	0.446713
COL3A1 GLPGTGGPPGENGKPGEPGP	0.440237
SERPINA1 TIDEKGTEAAGAMFL	0.404829
COL1A1 SPGPDGKTGPPGP	0.401332
COL1A1 LTGSPGSPGPDGKTGPPGPAGQDGRPGPPGPPG	0.392229
COL1A1 NGAPGNDGAKGDAGAPGAPGSQGAPG	0.390855
COL1A1 TGSPGSPGPDGKTGPPGPAG	0.387827
COL1A1 SPGSPGPDGKTGPPGP	0.369138
COL1A1 SPGSPGPDGKTGPPGPAG	0.361062
COL1A1 GADGQPGAKGEPGDAGAKGDAGPPGP	0.341995
COL3A1 KNGETGPQGPPGPTGPGGDKGDTGPPGPQG	0.335022
COL1A1 AGPPGEAGKPGEQGVPGDLGAPGP	0.322071
SERPINA1 MIEQNTKSPLFMGKVVNPTQK	0.319548
COL1A1 NSGEPGAPGSKGDTGAKGEPGPVG	0.308542
COL1A1 GSPGSPGPDGKTGPPGPAG	0.305725
COL1A1 APGDRGEPGPPGPA	0.298846
FGA DEAGSEADHEGTHSTKR	0.294509
COL1A1 VGPPGPPGPPGPPGPPSAG	0.273653
SERPINA1 EAIPMSIPPEVKFNKPF	0.265642
COL3A1 DAGAPGAPGGKGDAGAPGERGPPG	0.258208
COL3A1 ERGEAGIPGVPGAKGEDGKDGSPGEPGANG	0.255883
SERPINA1 EAIPMSIPPEVKFNKPFV	0.232089
INS EAEDLQVGQVELGGGPGAGSLQPLALEGSLQ	0.219398
UMOD VIDQSRVLNLGPIT	0.219304
COL1A1 APGDRGEPGPPGP	0.211581
SERPINA1 EAIPMSIPPEVKFNKPFVF	0.210866
LMAN2 DTYPNDETTERVFPYIS	0.2038
COL1A1 DGQPGAKGEPGDAGAKGDAGPPGP	0.200196
SERPINA1 LNQPDSQLQLTTGNGLF	0.194368
COL1A1 EGSPGRDGSPGAKGDRGETGP	0.193529
SERPING1 ELTETGVEAAAASAISVAR	0.192739
COL1A1 NGDDGEAGKPGRPGERGPPGP	0.192304
COL1A2 SPGNIGPAGKEGPVGLPG	0.188864
COL1A1 NDGAKGDAGAPGAPGSQGAPG	0.186838
COL1A1 AGPPGAPGAPGAPGPVGPAGKSGDRGETGP	0.183818
UMOD VIDQSRVLNLGPI	0.175464
SERPINA1 LRTLNQPDSQLQLTTGNGL	0.173098
A1BG LREGETKAVKTVRTPGAAANLEL	0.169966
FGB EEAPSLRPAPPPISGGG	0.165704
COL1A1 NSGEPGAPGSKGDTGAKGEPGP	0.164575
COL1A1 GPPGEAGKPGEQGVPGDLGAPGP	0.160372
SERPINA1 SNGADLSGVTEEAPLKL	0.15945
FGA DEAGSEADHEGTHSTKRG	0.159223
INS EAEDLQVGQVELGGGPGAGSLQPLALEGS	0.158622
COL1A2 RTGEVGAVGPPGFAGEKGPSGEAGTAGPPGTPGP	0.157373
COL1A1 PPGEAGKPGEQGVPGDLG	0.15272
SERPINA1 LMIEQNTKSPLFMGKVVNPTQK	0.147969
COL1A1 ADGQPGAKGEPGDAGAKGDAGPPGP	0.139822
UMOD IDQSRVLNLGPITR	0.139643
UMOD SGSVIDQSRVLNLGPITR	0.137045
LMAN2 LDTYPNDETTERVFPY	0.136514
UMOD SGSVIDQSRVLNLGPI	0.13605
LMAN2 FGASAGTGDLSDNHDIISMK	0.135267
CDH1 KVTDADAPNTPAWEAVY	0.135093
UMOD SVIDQSRVLNLGPI	0.134531
CLU FDSDPITVTVPVEV	0.13297
INS EAEDLQVGQVELGGGPGAGSLQ	0.13011
SERPINA1 QNTKSPLFMGKVVNPTQK	0.129363
UMOD SGSVIDQSRVLNLGPIT	0.128341
COL1A2 RTGEVGAVGPPGFAGEKGPSGEAGTAGPPGTPGPQG	0.127683
FGB EEAPSLRPAPPPISGGGY	0.125779
SERPINA1 TEIPEAQIHEGFQEL	0.125106
COL3A1 SPGERGETGPPGP	0.123957
COL1A1 PPGEAGKPGEQGVPGDLGAPGP	0.12372
COL3A1 NTGAPGSPGVSGPKGDAGQPGEKGSPGAQGPPGAPGPLG	0.121486
UMOD SVIDQSRVLNLGPIT	0.120702
SERPINA1 LMIEQNTKSPLF	0.119599
COL1A1 ADGQPGAKGEPGDAGAKGDAGPPGPA	0.118073
COL1A2 TGEVGAVGPPGFAGEKGPSGEAGTAGPPGTPGPQG	0.117765
COL1A1 GDDGEAGKPGRPGERGPPGP	0.117199
COL1A1 DGPAGAPGTPGPQG	0.116001
UMOD SVIDQSRVLNLGPITR	0.115812
COL1A1 GQDGRPGPPGPPG	0.114602
COL1A1 ANGAPGNDGAKGDAGAPGAPGSQGAPG	0.113643
COL3A1 NRGERGSEGSPGHPGQPGPPGPPGAPGP	0.11089
FGA GSEADHEGTHSTKRG	0.109447
COL3A1 PGAPGGKGDAGAPGERGPPG	0.108005
COL3A1 QNGEPGGKGERGAPGEKGEGGPPG	0.10689
COL1A1 GPPGPPGPPGPPGPPS	0.105582
COL3A1 DGVPGKDGPRGPTGP	0.105342
COL1A2 GEKGPSGEAGTAGPPGTPGP	0.10259
COL1A1 VGPPGPPGPPGPPGPPSA	0.0996107
COL3A1 KGDAGAPGAPGGKGDAGAPGERGPPG	0.0979587
UMOD DQSRVLNLGPITR	0.097756
COL3A1 GLPGTGGPPGENGKPGEP	0.0970399
CLU ASHTSDSDVPSGVTEVVVKL	0.0967692
COL3A1 QGLPGTGGPPGENGKPGEPGP	0.096601
TTR LLSPYSYSTTAVVTNPKE	0.0958579
INS EAEDLQVGQVELGGGPGAGSLQPLALEGSL	0.0955384
APOA1 DEPPQSPWDRVKDL	0.0951374
UMOD VIDQSRVLNLGPITR	0.0923727
COL3A1 LRGGAGPPGPEGGKGAAGPPGPPGAAGTPG	0.0917907
COL1A1 DAGPVGPPGPPGPPGPPGPPS	0.0917077
UMOD SGSVIDQSRVL	0.0913554
COL1A1 TGSPGSPGPDGKTGPPGP	0.0902225
COL3A1 GLPGTGGPPGENGKPG	0.0858252
COL1A2 TGEVGAVGPPGFAGEKGPSGEAGTAGPPGTPGP	0.0845374
COL1A1 GPPGEAGKPGEQGVPGD	0.084176
COL1A1 PGAKGEPGDAGAK	0.0841162
COL1A1 KGNSGEPGAPGSKGDTGAKGEPGP	0.0840391
CLU ASHTSDSDVPSGVTEVVVK	0.0829189
SERPINA1 TLNQPDSQLQLTTGNGLF	0.0811814
INS DLQVGQVELGGGPGAGSLQPLALEGSLQ	0.0806035
COL1A1 SPGPDGKTGPPGPA	0.080535
LMAN2 FGASAGTGDLSDNHDIIS	0.0794081
COL1A1 GSPGSPGPDGKTGPPGP	0.0784816
UMOD SGSVIDQSRVLNLGP	0.0777941
PCSK1N DHDVGSELPPEGVLGALL	0.0764307
COL3A1 GAPGQNGEPGGKGERGAPGEKGEGGPPG	0.0762382
SERPINA1 VKELDRDTVF	0.07605
COL3A1 APGAPGGKGDAGAPGERGPPG	0.07551
COL3A1 NDGAPGKNGERGGPGGPGP	0.0744528
COL3A1 SDGQPGPPGPPGTAGFPGSPGAKG	0.0743328
SERPINA1 PMSIPPEVKFNKPFV	0.0736072
FGA ADHEGTHSTKRG	0.0735473
SERPINA1 PMSIPPEVKFNKPF	0.0728215
SERPINA1 LRTLNQPDSQLQ	0.0727266
COL1A1 EGSPGRDGSPGAKGDRGETGPA	0.0724058
SERPINA1 EAIPMSIPPEVKFNKP	0.0720256
A1BG LREGETKAVKTVRTPGAAANLE	0.0710602
SERPINA1 TIDEKGTEAAGAMF	0.0708613
INS VELGGGPGAGSLQPLALEGSLQ	0.0708097
PGRMC1 SGDSDDDEPPPLPRL	0.0696841
CDH1 KVTDADAPNTPAWEA	0.0692939
TTR ALLSPYSYSTTAVVTNPKE	0.068928
COL1A1 KGNSGEPGAPGSKGDTGAKGEPGPVG	0.0674159
COL1A2 GEKGPSGEAGTAGPPGTPGPQG	0.0666297
SERPINA1 EAIPMSIPPEVK	0.0635106
COL1A1 DDGEAGKPGRPGERGPPGP	0.0631705
COL1A1 PGDRGEPGPPGP	0.0626359
CLU HTSDSDVPSGVTEVVVK	0.0622054
UMOD SGSVIDQSRVLNLGPITRK	0.0621214
INS DLQVGQVELGGGPGAGSLQPLALEGSL	0.0618326
LMAN2 HTPDEESIDWTKIEPSVN	0.0609971
FGA AGSEADHEGTHSTKRG	0.059706
COL1A1 PGQMGPRGLPGERGRPGAPGP	0.0590663
COL1A1 SPGSPGPDGKTGPP	0.0587025
COL1A2 DQGPVGRTGEVGAVGPPGFAGEKGPSGEAGTAGPPGTPGP	0.0583062
COL3A1 GDAGAPGAPGGKGDAGAPGERGPPG	0.0580987
DSC2 ATTPDGYTPELPLPLIIK	0.0566312
INS EAEDLQVGQVELGGGPGAGSLQP	0.0557717
COL3A1 TSGHPGSPGSPGYQGPPGEPGQAGPSGPPGPPGAIGPSGPAG	0.0546222
INS EAEDLQVGQVELGGGPGAGSLQPL	0.054142
LMAN2 MVEHTPDEESIDWTKIEPSVNF	0.0534059
COL1A1 KPGEQGVPGDLGAPGPSG	0.0523927
SERPINA1 LRTLNQPDSQLQLTTGNG	0.0523919
COL1A1 AEGSPGRDGSPGAKGDRGETGPA	0.0517551
SERPINA1 FSNGADLSGVTEEAPLKL	0.0509813
CDH1 FSHAVSSNGNAVEDPMEIL	0.0505042
COL1A1 GNSGEPGAPGSKGDTGAKGEPGPVG	0.0503822
INS DLQVGQVELGGGPGAGSLQ	0.0496167
COL3A1 MPGSPGGPGSDGKPGPPG	0.0488713
TTR LSPYSYSTTAVVTNPKE	0.0484802
UMOD GSVIDQSRVLNLGPI	0.0484276
COL3A1 PGKNGERGGPGGPGP	0.047844
SERPINA1 NQPDSQLQLTTGNGLF	0.0477005
CLU FDSDPITVTVPVE	0.0476587
SERPINA1 FFLPDEGKLQHLENELTHDIITK	0.0473355
COL3A1 GDAGAPGERGPPGLAGAPG	0.046584
SERPINA1 TLNQPDSQLQLTTGNGL	0.0460675
COL5A1 GPIGPPGPPGLPGPPGP	0.0455026
UMOD VIDQSRVLNLGPITRK	0.045178
PCSK1N DHDVGSELPPEGVLG	0.0451108
INS DLQVGQVELGGGPGAGSLQPL	0.0446247
UMOD VLNLGPITR	0.0435811
PCSK1N DHDVGSELPPEGVLGAL	0.0435625
COL3A1 GSNGNPGPPGPSGSPGKDGPPGP	0.0432743
COL3A1 SEGSPGHPGQPGPPGPPGAPGP	0.0427503
UMOD SVIDQSRVLNLGPITRK	0.0424838
COL3A1 GAPGAPGGKGDAGAPGERGPPG	0.0421861
COL3A1 DGAPGKNGERGGPGGPGP	0.042115
SERPINA1 LRTLNQPDSQLQLTTGNGLFL	0.0420519
APOA1 LSALEEYTKKLNTQ	0.0418616
COL1A1 GPPGADGQPGAKGEPGDAGAKGDAGPPGP	0.0416116
CLU ASHTSDSDVPSGVTE	0.0405877
COL4A5 DGPPGPDGLQGPP	0.0403386
LRG1 DLGENQLETLPPDLLRGPLQ	0.0402406
COL1A1 TGPIGPPGPAGAPGDKGES	0.0400474
FGA SEADHEGTHSTKRG	0.0391537
FGA EAGSEADHEGTHSTKRG	0.0386654
COL3A1 AGPPGPPGPPGTSGHPGSPGSPGYQGPPGEPGQAGP	0.0386075
COL1A1 GANGAPGNDGAKGDAGAPGAPGSQGAPG	0.0381771
COL1A1 AEGSPGRDGSPGAKGDRGETGP	0.0380267
LRG1 SSNGLESLSPEFLRPVPQL	0.0379476
INS DLQVGQVELGGGPGAGSLQPLALEGS	0.0374797
NA LSSLTETIEGVDAEDGHGPGEQQ	0.036978
FXYD2 TGLSMDGGGSPKGDVDP	0.0360802
COL1A1 SPGEAGRPGEA	0.0360394
INS VGQVELGGGPGAGSLQPLALEGSLQ	0.0350332
COL4A5 PGLQGPPGPPGIPGMKG	0.0339286
CLU VVVKLFDSDPITVTVPVEV	0.0332417
APOA1 PPQSPWDRVKDL	0.0331443
SERPINA1 EDPQGDAAQKTDTSHHDQDHPTF	0.0319683
LMAN2 LDTYPNDETTERVFPYIS	0.0318506
LRG1 DLGENQLETLPPDLLRGPLQL	0.0314027
COL1A1 PGAPGAPGAPGPVGPAGKSGDRGETGPAGP	0.0311629
SERPINA1 PDEGKLQHLENELTHDIITKF	0.0311261
LMAN2 MVEHTPDEESIDWTKIEPSVN	0.0309693
COL3A1 NTGAPGSPGVSGPKGDAGQPGEKGSPGAQGPPGAPGP	0.0309283
SERPINA1 NQPDSQLQLTTGNGLFL	0.0308193
COL1A1 LTGPIGPPGPAGAPGDKGESGPSGPAGPTG	0.0307833
COL1A1 PGRDGSPGAKGDRGETGP	0.0307059
APOA1 DEPPQSPWDRVKD	0.029867
LMAN2 HTPDEESIDWTKIEPSVNF	0.0298247
UMOD SVIDQSRVLNLGP	0.0292936
COL1A1 TGPIGPPGPAGAPGDKGESGPSGPAGPTG	0.0292197
INS VELGGGPGAGSLQPLALEGSL	0.0276633
COL1A1 GSPGRDGSPGAKGDRGETGPA	0.0275615
APOA1 VDVLKDSGRD	0.0274724
LMAN2 DTYPNDETTERVFPY	0.0263672
COL3A1 PPGPTGPGGDKGDTGPPGP	0.0262617
UMOD SGSVIDQSRVLN	0.0261166
UMOD SRVLNLGPITR	0.0260001
SERPINA1 EAIPMSIPPEVKFNKPFVFL	0.0259685
LMAN2 DTYPNDETTERVFPYI	0.0257115
COL1A1 GPPGEAGKPGEQGVP	0.0255834
SERPING1 ELTETGVEAAAASAISVARTLL	0.0254741
APOA4 TLSLPELEQQQEQQQEQQQEQVQMLAPLES	0.0242318
SERPINA1 SNGADLSGVTEEAPLKLSKAVHKAVL	0.0238303
PGRMC1 DSDDDEPPPLPRL	0.0237714
IGKC SVTEQDSKDSTYSL	0.0236046
UMOD GSVIDQSRVLNLGPIT	0.0235769
GSN WVGTGASEAEKTGAQEL	0.0234619
INS EAEDLQVGQVELGGGPGAGSLQPLALEG	0.0226679
COL1A1 GPPGEAGKPGEQGVPGDLG	0.0223548
UMOD IDQSRVLNLGPI	0.0217015
COL1A2 DQGPVGRTGEVGAVGPPGFAGEKGPSGEAGTAGPPGTPGPQG	0.0214004
COL15A1 GDPGPPGPPGPPGPPAI	0.0210244
INS DLQVGQVELGGGPGAGSLQPLAL	0.0209233
SERPINA1 IEQNTKSPLFMGKVVNPTQK	0.0209021
HBB VNVDEVGGEALGRL	0.0208199
CTSC DPFNPFELTNHAVLL	0.0207301
COL3A1 GMPGSPGGPGSDGKPGPPG	0.0207272
COL3A1 APGQNGEPGGKGERGAPGEKGEGGPPG	0.0205842
PCSK1N AADHDVGSELPPEGVLGAL	0.0205724
SERPINA1 SNGADLSGVTEEAPLK	0.0204553
SERPINA1 VDKFLEDVKKL	0.020316
IGKC SVTEQDSKDSTYSLSSTL	0.0202203
SERPINA1 SLGTKADTHDEIL	0.0202033
LRG1 ETLPPDLLRGPLQL	0.0200734
HBB VNVDEVGGEALGRLL	0.0200249
COL15A1 PGDPGPPGPPGPPGPPA	0.0195979
FXYD2 GLSMDGGGSPKGDVDP	0.0185461
COL1A1 TGPIGPPGPAGAPGDKGESGP	0.0182114
FGA AGSEADHEGTHSTK	0.0179691
C4A DELPAKDDPDAPLQPVTP	0.0177868
CLU HTSDSDVPSGVTEVVVKL	0.0176595
SERPINA1 FGDTEEAKKQIND	0.0175545
COL2A1 APGEDGRPGPPGPQ	0.0174
INS DLQVGQVELGGGPGAGSLQP	0.0172086
ALB YTKKVPQVSTPTL	0.0171799
PGRMC1 GDSDDDEPPPLPRL	0.0159627
COL1A1 ADGQPGAKGEPGDAGAKGDAGPPGPAGP	0.015931
INS EAEDLQVGQVELGGGPGAGSLQPLAL	0.0143345
COL4A5 GLEGPPGPPGFPGPKG	0.014227
SERPINA1 LSEGLKLVDKFLEDVKKL	0.0135261
COL1A1 LDGAKGDAGPAGPKGEPGSPGENGAPG	0.0133207
INS DLQVGQVELGGGPGAGSLQPLALEG	0.0131659
SERPINA1 FFLPDEGKLQHLENELTHD	0.0126753
INS GGGPGAGSLQPLALEGSLQ	0.0123556
INS EAEDLQVGQVELGGGPGAGSLQPLA	0.0121455
PCSK1N AADHDVGSELPPEGVLGALL	0.012039
COL3A1 DGQPGPPGPPGTAGFPGSPGAKG	0.0119269
CLU VVKLFDSDPITVTVPVEV	0.0117109
IGHG2 VSWNSGALTSGVHTFPAVL	0.011545
COL3A1 SPGSNGAPGQRGEPGP	0.0114173
CTSC DPFNPFELTNHAVL	0.0113134
SERPINA1 LRTLNQPDSQL	0.0112045
COL2A1 APGEDGRPGPPGP	0.0105217
COL1A1 ADGQPGAKGEPGDAGAKGDAGPPGPAGPAGPPGPIG	0.0103234
FGA DSGEGDFLAEGGGVR	0.0102
COL1A1 APGDRGEPGPPGPAG	0.0100277
FGA EADHEGTHSTKRG	0.00930844
PTGDS AQVSVQPNFQQDKFLGRW	0.00906957
COL1A1 PGNDGAKGDAGAPGAPGSQG	0.00891016
SERPINA1 LEAIPMSIPPEVKFNKPFV	0.00867965
FGA DHEGTHSTKRG	0.00754842
COL1A1 NGAPGNDGAKGDAGAPGAPG	0.00736209
COL3A1 PGTGGPPGENGKPGEPGP	0.00702778
SERPINA1 KSVLGQLGITKV	0.006469
DDAH2 LELPPEESLPLGPLLGDTAVIQGDTAL	0.00630682
SERPINA1 YVEKGTQGKIVDL	0.00587839
FGA DEAGSEADHEGTHSTK	0.0048
COL1A1 GAPGNDGAKGDAGAPGAPGSQGAPG	0.00469474
APOA1 DEPPQSPWDRVKDLAT	0.0042924
LRG1 DLGENQLETLPPDLLRGPL	0.00410256
COL1A1 KDGEAGAQGPPGPAGPAGERGEQGPAGSPG	0.00375776
COL3A1 SPGGPGSDGKPGPPG	0.00326667
APOA1 VDVLKDSGRDYVSQFEGSALGKQLN	0.00294553
COL3A1 DGVPGKDGPRGP	0.00266667
FGA AGSEADHEGTHSTKR	0.00266667
IGKC SVTEQDSKDSTYSLSST	0.00133333
COL3A1 QGPPGPTGPGGDKGDTGPPGP	0
SERPINA1 TVNFGDTEEAKKQIND	0
COL1A1 SPGENGAPGQMGPRG	0
APOA1 SALEEYTKKLNTQ	0
TF AYLAPNNLKPVVAEF	0
