# Supplementary material for: Urinary peptidomics and bioinformatics for the detection of diabetic kidney disease
Source: Sci Rep. 2020 Jan 27;10:1242. doi: 10.1038/s41598-020-58067-7 (PMC6985249; doi:10.1038/s41598-020-58067-7)
Supplement: Supplementary file 5 — Supplementary information5. [file 41598_2020_58067_MOESM5_ESM.xlsx]

## Sheet: Sheet1
Protein	Peptide Sequence	P-value	FDR	Fold Change (FC)	Differential Pattern
SERPINA1	LRTLNQPDSQLQLTTGNGLF	0.000190335	0.0315098	6.81731	up-regulated in A3
SERPING1	ELTETGVEAAAASAISVARTL	0.000264242	0.0315098	3.87522	up-regulated in A3
COL1A1	TGSPGSPGPDGKTGPPGPAG	0.000497789	0.0315098	0.338358	down-regulated in A3
SERPINA1	EAIPMSIPPEVKFNKPFV	0.000542496	0.0315098	4.59193	up-regulated in A3
SERPINA1	TIDEKGTEAAGAMFL	0.000630196	0.0315098	10.0165	up-regulated in A3
SERPINA1	MIEQNTKSPLFMGKVVNPTQK	0.000630196	0.0315098	8.37541	up-regulated in A3
SERPINA1	EAIPMSIPPEVKFNKPF	0.000751793	0.0322197	8.99017	up-regulated in A3
SERPINA1	EAIPMSIPPEVKFNKPFVF	0.000894536	0.0335451	5.25659	up-regulated in A3
A1BG	LREGETKAVKTVRTPGAAANLEL	0.00113419	0.0340258	Inf	up-regulated in A3
SERPINA1	LNQPDSQLQLTTGNGLF	0.0017113	0.0427825	16.3959	up-regulated in A3
SERPINA1	LRTLNQPDSQLQLTTGNGL	0.0017113	0.0427825	21.1746	up-regulated in A3
SERPINA1	SNGADLSGVTEEAPLKL	0.00249681	0.0576187	9.50284	up-regulated in A3
CDH1	KVTDADAPNTPAWEAVY	0.00394019	0.0591028	Inf	up-regulated in A3
SERPING1	TETGVEAAAASAISVARTL	0.00487872	0.069696	7.496	up-regulated in A3
COL3A1	KNGETGPQGPPGPTGPGGDKGDTGPPGPQG	0.00589003	0.0803186	0.50316	down-regulated in A3
COL1A1	SPGPDGKTGPPGP	0.00711466	0.0881624	0.633612	down-regulated in A3
SERPING1	ELTETGVEAAAASAISVAR	0.0115648	0.10944	3.26271	up-regulated in A3
UMOD	VIDQSRVLNLGPIT	0.012635	0.10944	0.47	down-regulated in A3
SERPINA1	LMIEQNTKSPLFMGKVVNPTQK	0.0159266	0.122851	6.42714	up-regulated in A3
FGB	EEAPSLRPAPPPISGGG	0.0159706	0.122851	0.370769	down-regulated in A3
CLU	FDSDPITVTVPVEV	0.0167321	0.125491	0.353532	down-regulated in A3
COL1A1	LTGSPGSPGPDGKTGPPGPAGQDGRPGPPGPPG	0.0183293	0.134117	0.518581	down-regulated in A3
COL1A1	NDGAKGDAGAPGAPGSQGAPG	0.0193773	0.13841	0.25531	down-regulated in A3
LMAN2	FGASAGTGDLSDNHDIISMK	0.0207726	0.140641	3.9019	up-regulated in A3
COL1A1	SPGSPGPDGKTGPPGPAG	0.0238517	0.152051	0.499256	down-regulated in A3
FGA	DEAGSEADHEGTHSTKR	0.0263177	0.15481	0.593314	down-regulated in A3
COL1A1	SPGSPGPDGKTGPPGP	0.0355201	0.190286	0.734616	down-regulated in A3
COL1A1	AGPPGEAGKPGEQGVPGDLGAPGP	0.0432168	0.219746	0.823958	down-regulated in A3
LMAN2	DTYPNDETTERVFPYIS	0.046586	0.227517	3.30966	up-regulated in A3
UMOD	SVIDQSRVLNLGPI	0.0470203	0.227517	0.512457	down-regulated in A3
COL1A1	GSPGSPGPDGKTGPPGPAG	0.0496335	0.23635	0.494922	down-regulated in A3
COL1A1	GADGQPGAKGEPGDAGAKGDAGPPGP	0.0631219	0.284867	0.839272	down-regulated in A3
COL1A1	NSGEPGAPGSKGDTGAKGEPGP	0.0645698	0.284867	0.592736	down-regulated in A3
UMOD	VIDQSRVLNLGPI	0.0670306	0.287389	0.539883	down-regulated in A3
COL3A1	DAGAPGAPGGKGDAGAPGERGPPG	0.115602	0.385341	0.777538	down-regulated in A3
COL3A1	GLPGTGGPPGENGKPGEPGP	0.122338	0.401876	0.724405	down-regulated in A3
COL1A1	VGPPGPPGPPGPPGPPS	0.124168	0.401876	0.776926	down-regulated in A3
COL1A1	APGDRGEPGPPGPA	0.148008	0.446246	0.700136	down-regulated in A3
FGA	DEAGSEADHEGTHSTKRG	0.148914	0.446246	0.77317	down-regulated in A3
COL1A1	APGDRGEPGPPGP	0.152496	0.446246	0.811978	down-regulated in A3
LMAN2	LDTYPNDETTERVFPY	0.205124	0.45749	1.53246	up-regulated in A3
COL3A1	ERGEAGIPGVPGAKGEDGKDGSPGEPGANG	0.208744	0.45749	0.860986	down-regulated in A3
COL1A1	NSGEPGAPGSKGDTGAKGEPGPVG	0.248856	0.481657	0.777107	down-regulated in A3
INS	EAEDLQVGQVELGGGPGAGSLQ	0.265347	0.500655	0.798999	down-regulated in A3
COL1A1	VGPPGPPGPPGPPGPPSAG	0.293415	0.536736	0.860138	down-regulated in A3
UMOD	SGSVIDQSRVLNLGPI	0.338979	0.587825	0.799309	down-regulated in A3
COL1A1	EGSPGRDGSPGAKGDRGETGP	0.341656	0.589062	0.833116	down-regulated in A3
COL1A2	RTGEVGAVGPPGFAGEKGPSGEAGTAGPPGTPGP	0.444925	0.684501	0.771213	down-regulated in A3
INS	EAEDLQVGQVELGGGPGAGSLQPLALEGSLQ	0.543328	0.747699	0.881166	down-regulated in A3
UMOD	IDQSRVLNLGPITR	0.613782	0.805661	0.412559	down-regulated in A3
COL1A1	GPPGEAGKPGEQGVPGDLGAPGP	0.643561	0.839428	0.925517	down-regulated in A3
COL1A1	ADGQPGAKGEPGDAGAKGDAGPPGP	0.668899	0.857563	1.03359	up-regulated in A3
COL1A1	AGPPGAPGAPGAPGPVGPAGKSGDRGETGP	0.769991	0.9115	1.14996	up-regulated in A3
COL1A2	SPGNIGPAGKEGPVGLPG	0.82428	0.94139	0.992637	down-regulated in A3
UMOD	SGSVIDQSRVLNLGPITR	0.842829	0.946999	0.919158	down-regulated in A3
INS	EAEDLQVGQVELGGGPGAGSLQPLALEGS	0.896547	1	1.0033	up-regulated in A3
COL1A1	PPGEAGKPGEQGVPGDLG	0.903777	1	1.59309	up-regulated in A3
COL1A1	NGDDGEAGKPGRPGERGPPGP	0.919525	1	1.04109	up-regulated in A3
COL1A1	DGQPGAKGEPGDAGAKGDAGPPGP	0.962473	1	1.08288	up-regulated in A3
COL1A1	NGAPGNDGAKGDAGAPGAPGSQGAPG	1	1	1.17274	up-regulated in A3
