# Supplementary material for: Urinary peptidomics and bioinformatics for the detection of diabetic kidney disease
Source: Sci Rep. 2020 Jan 27;10:1242. doi: 10.1038/s41598-020-58067-7 (PMC6985249; doi:10.1038/s41598-020-58067-7)
Supplement: Supplementary file 6 — Supplementary information6. [file 41598_2020_58067_MOESM6_ESM.xlsx]

## Sheet: Planilha1
Biological sample category	Biological sample name	Protein name	Protein accession numbers	Database sources	Protein molecular weight (Da)	Protein identification probability	Exclusive unique peptide count	Exclusive unique spectrum count	Exclusive spectrum count	Percentage of total spectra	Percentage sequence coverage	Peptide sequence	Previous amino acid	Next amino acid	Best Peptide identification probability	Best Mascot Ion Score	Best Mascot Identity Score	Best Mascot Homology Score	Best Mascot Delta Ion Score	Best X! Tandem Hyper Score	Best X! Tandem -Log Expect Value	Best X! Tandem DeltaCN	Best X! Tandem Ladder Score	Number of identified +1H spectra	Number of identified +2H spectra	Number of identified +3H spectra	Number of identified +4H spectra	Number of enzymatic termini	Calculated +1H Peptide Mass (AMU)	Median Retention Time	Total Precursor Intensity	Total TIC	Peptide start index	Peptide stop index	Star Category	Assigned	Other Proteins
A1	39	Membrane-associated progesterone receptor component 1 OS=Homo sapiens GN=PGRMC1 PE=1 SV=3	PGRC1_HUMAN	uniprot-organism%3A9606+keyword%3A1185.fasta	21672.2	1	2	2	7	0.0039	0.0769	GDSDDDEPPPLPRL	S	K	0.997	46.5	58.9	36.8	25	29.8	2.17	0.285	0.286	0	3	0	0	2	1522.7	2273.39		21.6802	55	68	Empty	TRUE
A1	39	Membrane-associated progesterone receptor component 1 OS=Homo sapiens GN=PGRMC1 PE=1 SV=3	PGRC1_HUMAN	uniprot-organism%3A9606+keyword%3A1185.fasta	21672.2	1	2	2	7	0.0039	0.0769	SGDSDDDEPPPLPRL	A	K	0.997	67.8	58.1	38	46.7	43.5	5.55	0.492	0.433	0	4	0	0	2	1609.73	2257.3		49.4998	54	68	Empty	TRUE
A1	39	Fibrinogen alpha chain OS=Homo sapiens GN=FGA PE=1 SV=2	sp|P02671|FIBA_HUMAN	uniprot-organism%3A9606+keyword%3A1185.fasta	94973.4	1	2	3	9	0.005	0.0208	DEAGSEADHEGTHSTKR	A	G	0.997	38.8	56.4	27.1	26.9	33.7	1.77	0.338	0.324	0	0	2	0	2	1826.79	260.374		19.8572	605	621	Empty	TRUE
A1	39	Fibrinogen alpha chain OS=Homo sapiens GN=FGA PE=1 SV=2	sp|P02671|FIBA_HUMAN	uniprot-organism%3A9606+keyword%3A1185.fasta	94973.4	1	2	3	9	0.005	0.0208	DEAGSEADHEGTHSTKRG	A	H	0.997	95.4	56.2	38.3	75.5	80	12.4	0.709	0.639	0	3	4	0	2	1883.81	265.377		313.785	605	622	Empty	TRUE
A1	39	Insulin OS=Homo sapiens GN=INS PE=1 SV=1	INS_HUMAN	uniprot-organism%3A9606+keyword%3A1185.fasta	11981.1	1	3	4	12	0.0067	0.282	EAEDLQVGQVELGGGPGAGSLQP	R	L	0.997	82.3	61	43.5	56.3					0	1	0	0	2	2208.08	2464.41		18.4219	57	79	Empty	TRUE
A1	39	Insulin OS=Homo sapiens GN=INS PE=1 SV=1	INS_HUMAN	uniprot-organism%3A9606+keyword%3A1185.fasta	11981.1	1	3	4	12	0.0067	0.282	EAEDLQVGQVELGGGPGAGSLQPLALEGS	R	L	0.964	69.3	62.1	49	36.8					0	1	0	0	2	2778.38	2856.44		7.68699	57	85	Empty	TRUE
A1	39	Insulin OS=Homo sapiens GN=INS PE=1 SV=1	INS_HUMAN	uniprot-organism%3A9606+keyword%3A1185.fasta	11981.1	1	3	4	12	0.0067	0.282	EAEDLQVGQVELGGGPGAGSLQPLALEGSLQ	R	K	0.997	155	62.5	52.7	124					0	6	4	0	2	3019.52	3031.35		334.039	57	87	Empty	TRUE
A1	39	Collagen alpha-1(III) chain OS=Homo sapiens GN=COL3A1 PE=1 SV=4	sp|P02461|CO3A1_HUMAN	uniprot-organism%3A9606+keyword%3A1185.fasta	138565	1	5	5	19	0.0105	0.0812	DAGAPGAPGGKGDAGAPGERGPPG	G	L	0.997	63.6	57.9	67.9	0					0	0	2	0	2	2079.93	724.065		25.2495	664	687	Empty	TRUE
A1	39	Collagen alpha-1(III) chain OS=Homo sapiens GN=COL3A1 PE=1 SV=4	sp|P02461|CO3A1_HUMAN	uniprot-organism%3A9606+keyword%3A1185.fasta	138565	1	5	5	19	0.0105	0.0812	DGVPGKDGPRGPTGP	A	I	0.97	32.4	59.7	32.7	14.2	40.8	0.538	0.184	0.367	0	1	0	0	2	1406.7	1277.12		15.0525	752	766	Empty	TRUE
A1	39	Collagen alpha-1(III) chain OS=Homo sapiens GN=COL3A1 PE=1 SV=4	sp|P02461|CO3A1_HUMAN	uniprot-organism%3A9606+keyword%3A1185.fasta	138565	1	5	5	19	0.0105	0.0812	ERGEAGIPGVPGAKGEDGKDGSPGEPGANG	G	L	0.997	55.2	58.9	63.7	7.58					0	0	6	0	2	2826.28	1420.41		202.78	448	477	Empty	TRUE
A1	39	Collagen alpha-1(III) chain OS=Homo sapiens GN=COL3A1 PE=1 SV=4	sp|P02461|CO3A1_HUMAN	uniprot-organism%3A9606+keyword%3A1185.fasta	138565	1	5	5	19	0.0105	0.0812	GLPGTGGPPGENGKPGEPGP	Q	K	0.997	104	59	70.5	15.5	66.2	3.6	0.00604	0.475	0	7	0	0	2	1835.84	1347.1		405.013	642	661	Empty	TRUE
A1	39	Collagen alpha-1(III) chain OS=Homo sapiens GN=COL3A1 PE=1 SV=4	sp|P02461|CO3A1_HUMAN	uniprot-organism%3A9606+keyword%3A1185.fasta	138565	1	5	5	19	0.0105	0.0812	KNGETGPQGPPGPTGPGGDKGDTGPPGPQG	G	L	0.995	53.7	59.6	35.6	8.6					0	0	3	0	2	2743.26	1333.78		134.601	610	639	Empty	TRUE
A1	39	Prostaglandin-H2 D-isomerase (Fragment) OS=Homo sapiens GN=PTGDS PE=2 SV=1	Q5SQ11_HUMAN	uniprot-organism%3A9606+keyword%3A1185.fasta	21080.1	0.786	1	1	1	0.0006	0.113	APEAQVSVQPNFQQDKFLGRWF	A	S	0.977	45.8	61.8	38.6	22.5					0	0	1	0	2	2592.3	2898.64		10.6525	23	44	Empty	TRUE
A1	39	Sodium/potassium-transporting ATPase subunit gamma OS=Homo sapiens GN=FXYD2 PE=1 SV=3	sp|P54710|ATNG_HUMAN	uniprot-organism%3A9606+keyword%3A1185.fasta	7283.8	0.969	1	1	1	0.0006	0.258	TGLSMDGGGSPKGDVDP	M	F	0.997	50.6	57	53.5	12.3	40.9	1.01	0.193	0.353	0	1	0	0	2	1589.71	1762.5		8.42668	2	18	Empty	TRUE
A1	39	ProSAAS OS=Homo sapiens GN=PCSK1N PE=1 SV=1	PCSK1_HUMAN	uniprot-organism%3A9606+keyword%3A1185.fasta	27373.2	1	2	2	3	0.0017	0.0692	DHDVGSELPPEGVLGAL	A	L	0.997	54.3	60.2	35.5	34.6	44	3.74	0.23	0.382	0	1	0	0	2	1704.84	2774.27		5.86208	223	239	Empty	TRUE
A1	39	ProSAAS OS=Homo sapiens GN=PCSK1N PE=1 SV=1	PCSK1_HUMAN	uniprot-organism%3A9606+keyword%3A1185.fasta	27373.2	1	2	2	3	0.0017	0.0692	DHDVGSELPPEGVLGALL	A	R	0.997	27.3	60.5	37.2	4.11	38.2	2.02	0.309	0.306	0	2	0	0	2	1817.93	3267.84		16.5699	223	240	Empty	TRUE
A1	39	Fibrinogen beta chain OS=Homo sapiens GN=FGB PE=1 SV=2	FIBB_HUMAN	uniprot-organism%3A9606+keyword%3A1185.fasta	55928.6	0.969	1	2	5	0.0028	0.0367	EEAPSLRPAPPPISGGGY	R	R	0.997	94.5	60.4	41.7	71.4	79.7	11	0.418	0.611	0	5	0	0	2	1794.9	1991.29		133.16	54	71	Empty	TRUE
A1	39	Uromodulin OS=Homo sapiens GN=UMOD PE=1 SV=1	sp|P07911|UROM_HUMAN	uniprot-organism%3A9606+keyword%3A1185.fasta	69759.5	1	18	23	58	0.0322	0.0297	DQSRVLNLGPI	I	T	0.987	31.6	58	36.7	9.13	32.3	0.377	0.158	0.409	0	1	0	0	2	1211.67	2408.88		12.2423	594	604	Empty	TRUE
A1	39	Uromodulin OS=Homo sapiens GN=UMOD PE=1 SV=1	sp|P07911|UROM_HUMAN	uniprot-organism%3A9606+keyword%3A1185.fasta	69759.5	1	18	23	58	0.0322	0.0297	DQSRVLNLGPITR	I	K	0.997	66.1	58.1	43.1	39.5	49.6	5.6	0.468	0.577	0	3	0	0	2	1468.82	2105.69		138.231	594	606	Empty	TRUE
A1	39	Uromodulin OS=Homo sapiens GN=UMOD PE=1 SV=1	sp|P07911|UROM_HUMAN	uniprot-organism%3A9606+keyword%3A1185.fasta	69759.5	1	18	23	58	0.0322	0.0297	GSVIDQSRVLNLGPI	S	T	0.997	66.2	58.2	45	37.3	65.1	3.74	0.45	0.633	0	3	0	0	2	1567.88	2618.74		301.656	590	604	Empty	TRUE
A1	39	Uromodulin OS=Homo sapiens GN=UMOD PE=1 SV=1	sp|P07911|UROM_HUMAN	uniprot-organism%3A9606+keyword%3A1185.fasta	69759.5	1	18	23	58	0.0322	0.0297	GSVIDQSRVLNLGPIT	S	R	0.997	72.1	59.4	44.9	43.8	53.3	4.16	0.486	0.5	0	4	0	0	2	1668.93	2513.79		330.258	590	605	Empty	TRUE
A1	39	Uromodulin OS=Homo sapiens GN=UMOD PE=1 SV=1	sp|P07911|UROM_HUMAN	uniprot-organism%3A9606+keyword%3A1185.fasta	69759.5	1	18	23	58	0.0322	0.0297	GSVIDQSRVLNLGPITR	S	K	0.997	65.2	59	39.1	42.6	62.1	7.34	0.498	0.559	0	4	4	0	2	1825.03	2315.04		459.562	590	606	Empty	TRUE
A1	39	Uromodulin OS=Homo sapiens GN=UMOD PE=1 SV=1	sp|P07911|UROM_HUMAN	uniprot-organism%3A9606+keyword%3A1185.fasta	69759.5	1	18	23	58	0.0322	0.0297	IDQSRVLNLGPI	V	T	0.997	30.9	53.6	41.5	3.58	38.7	1.7	0.339	0.458	0	1	0	0	2	1324.76	2451.07		10.3113	593	604	Empty	TRUE
A1	39	Uromodulin OS=Homo sapiens GN=UMOD PE=1 SV=1	sp|P07911|UROM_HUMAN	uniprot-organism%3A9606+keyword%3A1185.fasta	69759.5	1	18	23	58	0.0322	0.0297	IDQSRVLNLGPITR	V	K	0.997	66	58	37.3	45.1	64.8	5.66	0.494	0.679	0	5	1	0	2	1581.91	2237.3		388.311	593	606	Empty	TRUE
A1	39	Uromodulin OS=Homo sapiens GN=UMOD PE=1 SV=1	sp|P07911|UROM_HUMAN	uniprot-organism%3A9606+keyword%3A1185.fasta	69759.5	1	18	23	58	0.0322	0.0297	SGSVIDQSRVLNLGP	R	I	0.997	65.6	59.4	50.5	31.1	57.9	1.85	0.306	0.567	0	2	0	0	2	1541.83	2293.96		69.135	589	603	Empty	TRUE
A1	39	Uromodulin OS=Homo sapiens GN=UMOD PE=1 SV=1	sp|P07911|UROM_HUMAN	uniprot-organism%3A9606+keyword%3A1185.fasta	69759.5	1	18	23	58	0.0322	0.0297	SGSVIDQSRVLNLGPI	R	T	0.997	79.7	60	48	48.6	61.3	3.55	0.382	0.562	0	3	0	0	2	1654.91	2622.07		798.464	589	604	Empty	TRUE
A1	39	Uromodulin OS=Homo sapiens GN=UMOD PE=1 SV=1	sp|P07911|UROM_HUMAN	uniprot-organism%3A9606+keyword%3A1185.fasta	69759.5	1	18	23	58	0.0322	0.0297	SGSVIDQSRVLNLGPIT	R	R	0.997	60.7	60.2	45.4	31.3	46	3.62	0.396	0.412	0	4	0	0	2	1755.96	2523.8		1371.26	589	605	Empty	TRUE
A1	39	Uromodulin OS=Homo sapiens GN=UMOD PE=1 SV=1	sp|P07911|UROM_HUMAN	uniprot-organism%3A9606+keyword%3A1185.fasta	69759.5	1	18	23	58	0.0322	0.0297	SGSVIDQSRVLNLGPITR	R	K	0.997	72.7	60.5	41.4	48.3	57.3	6.85	0.389	0.5	0	3	1	0	2	1912.06	2337.25		159.455	589	606	Empty	TRUE
A1	39	Uromodulin OS=Homo sapiens GN=UMOD PE=1 SV=1	sp|P07911|UROM_HUMAN	uniprot-organism%3A9606+keyword%3A1185.fasta	69759.5	1	18	23	58	0.0322	0.0297	SGSVIDQSRVLNLGPITRK	R	G	0.997	50	59.9	37.4	28.2	62.6	5.1	0.468	0.553	0	0	4	0	2	2040.16	2206.76		563.107	589	607	Empty	TRUE
A1	39	Uromodulin OS=Homo sapiens GN=UMOD PE=1 SV=1	sp|P07911|UROM_HUMAN	uniprot-organism%3A9606+keyword%3A1185.fasta	69759.5	1	18	23	58	0.0322	0.0297	SVIDQSRVLNLGPI	G	T	0.997	53.5	58.5	45.7	23.2	50	2.21	0.334	0.536	0	2	0	0	2	1510.86	2632.08		306.33	591	604	Empty	TRUE
A1	39	Uromodulin OS=Homo sapiens GN=UMOD PE=1 SV=1	sp|P07911|UROM_HUMAN	uniprot-organism%3A9606+keyword%3A1185.fasta	69759.5	1	18	23	58	0.0322	0.0297	SVIDQSRVLNLGPIT	G	R	0.997	51.9	58.7	45.2	22	46.1	5	0.443	0.467	0	3	0	0	2	1611.91	2518.79		256.316	591	605	Empty	TRUE
A1	39	Uromodulin OS=Homo sapiens GN=UMOD PE=1 SV=1	sp|P07911|UROM_HUMAN	uniprot-organism%3A9606+keyword%3A1185.fasta	69759.5	1	18	23	58	0.0322	0.0297	SVIDQSRVLNLGPITR	G	K	0.997	66	58.2	42.4	40	71.9	11	0.559	0.656	0	2	3	0	2	1768.01	2326.71		185.086	591	606	Empty	TRUE
A1	39	Uromodulin OS=Homo sapiens GN=UMOD PE=1 SV=1	sp|P07911|UROM_HUMAN	uniprot-organism%3A9606+keyword%3A1185.fasta	69759.5	1	18	23	58	0.0322	0.0297	VIDQSRVLNLGPIT	S	R	0.986	28.9	57.4	37.1	6.14	28.4	0.284	0.151	0.286	0	2	0	0	2	1524.87	2397.23		10.7665	592	605	Empty	TRUE
A1	39	Uromodulin OS=Homo sapiens GN=UMOD PE=1 SV=1	sp|P07911|UROM_HUMAN	uniprot-organism%3A9606+keyword%3A1185.fasta	69759.5	1	18	23	58	0.0322	0.0297	VIDQSRVLNLGPITR	S	K	0.997	61.2	57.1	35.4	41.9	64.5	9.96	0.653	0.633	0	1	1	0	2	1680.98	2216.76		32.6117	592	606	Empty	TRUE
A1	39	Uromodulin OS=Homo sapiens GN=UMOD PE=1 SV=1	sp|P07911|UROM_HUMAN	uniprot-organism%3A9606+keyword%3A1185.fasta	69759.5	1	18	23	58	0.0322	0.0297	VLNLGPITR	R	K	0.994	23.2	54.8	33	4.27	26.9	1.26	0.138	0.389	0	1	0	0	2	982.605	2121.26		8.16533	598	606	Empty	TRUE
A1	39	Collagen alpha-1(XIX) chain OS=Homo sapiens GN=COL19A1 PE=1 SV=3	COJA1_HUMAN	uniprot-organism%3A9606+keyword%3A1185.fasta	115224	0.952	1	1	1	0.0006	0.0123	KDGLPGPPGDPGPQ	G	G	0.996	41.5	58.3	47.4	8.16	62.8	0.745	0.174	0.643	0	1	0	0	2	1379.64	535.273		11.2283	1061	1074	Empty	TRUE
A1	39	Collagen alpha-1(I) chain OS=Homo sapiens GN=COL1A1 PE=1 SV=5	CO1A1_HUMAN	uniprot-organism%3A9606+keyword%3A1185.fasta	138941	1	21	22	93	0.0516	0.146	ADGQPGAKGEPGDAGAKGDAGPPGP	G	A	0.997	72.7	58.4	62	0					0	2	5	0	2	2206	1031.72		395.122	819	843	Empty	TRUE
A1	39	Collagen alpha-1(I) chain OS=Homo sapiens GN=COL1A1 PE=1 SV=5	CO1A1_HUMAN	uniprot-organism%3A9606+keyword%3A1185.fasta	138941	1	21	22	93	0.0516	0.146	ADGQPGAKGEPGDAGAKGDAGPPGPA	G	G	0.997	71.6	59	70.4	5.2					0	0	6	0	2	2277.04	945.642		221.88	819	844	Empty	TRUE
A1	39	Collagen alpha-1(I) chain OS=Homo sapiens GN=COL1A1 PE=1 SV=5	CO1A1_HUMAN	uniprot-organism%3A9606+keyword%3A1185.fasta	138941	1	21	22	93	0.0516	0.146	AGPPGAPGAPGAPGPVGPAGKSGDRGETGP	P	A	0.978	48.9	60.8	49.2	15.2					0	0	1	0	2	2600.23	1387.09		25.1422	1042	1071	Empty	TRUE
A1	39	Collagen alpha-1(I) chain OS=Homo sapiens GN=COL1A1 PE=1 SV=5	CO1A1_HUMAN	uniprot-organism%3A9606+keyword%3A1185.fasta	138941	1	21	22	93	0.0516	0.146	AGPPGEAGKPGEQGVPGDLGAPGP	P	S	0.997	83.7	59.9	72.8	9.03					0	4	0	0	2	2176.02	1579.8		220.288	649	672	Empty	TRUE
A1	39	Collagen alpha-1(I) chain OS=Homo sapiens GN=COL1A1 PE=1 SV=5	CO1A1_HUMAN	uniprot-organism%3A9606+keyword%3A1185.fasta	138941	1	21	22	93	0.0516	0.146	APGDRGEPGPPGP	G	A	0.997	55.9	57.4	53.7	15.6	49.6	0.699	0.137	0.577	0	6	0	0	2	1251.56	584.683		325.167	798	810	Empty	TRUE
A1	39	Collagen alpha-1(I) chain OS=Homo sapiens GN=COL1A1 PE=1 SV=5	CO1A1_HUMAN	uniprot-organism%3A9606+keyword%3A1185.fasta	138941	1	21	22	93	0.0516	0.146	APGDRGEPGPPGPA	G	G	0.997	45.2	58.2	46.3	0.51	61.8	2.6	0.0728	0.643	0	6	0	0	2	1322.6	571.906		103.559	798	811	Empty	TRUE
A1	39	Collagen alpha-1(I) chain OS=Homo sapiens GN=COL1A1 PE=1 SV=5	CO1A1_HUMAN	uniprot-organism%3A9606+keyword%3A1185.fasta	138941	1	21	22	93	0.0516	0.146	DAGPVGPPGPPGPPGPPGPPS	G	A	0.997	42.7	59.9	41.5	11.1	82.1	2.36	0.056	0.548	0	5	0	0	2	1848.88	1663.67		100.816	1173	1193	Empty	TRUE
A1	39	Collagen alpha-1(I) chain OS=Homo sapiens GN=COL1A1 PE=1 SV=5	CO1A1_HUMAN	uniprot-organism%3A9606+keyword%3A1185.fasta	138941	1	21	22	93	0.0516	0.146	EGSPGRDGSPGAKGDRGETGP	A	A	0.997	34.5	57.8	30.9	18.4	30.7	1.57	0.205	0.238	0	0	1	0	2	2015.9	333.141		3.94239	1021	1041	Empty	TRUE
A1	39	Collagen alpha-1(I) chain OS=Homo sapiens GN=COL1A1 PE=1 SV=5	CO1A1_HUMAN	uniprot-organism%3A9606+keyword%3A1185.fasta	138941	1	21	22	93	0.0516	0.146	GADGQPGAKGEPGDAGAKGDAGPPGP	P	A	0.997	76.7	58.5	76.6	10.6					0	0	4	0	2	2263.02	1068.35		88.4223	818	843	Empty	TRUE
A1	39	Collagen alpha-1(I) chain OS=Homo sapiens GN=COL1A1 PE=1 SV=5	CO1A1_HUMAN	uniprot-organism%3A9606+keyword%3A1185.fasta	138941	1	21	22	93	0.0516	0.146	GQDGRPGPPGPPG	A	A	0.997	37	58.2	36	10.4	47.7	0.745	0.086	0.538	0	1	0	0	2	1236.56	376.468		5.90953	560	572	Empty	TRUE
A1	39	Collagen alpha-1(I) chain OS=Homo sapiens GN=COL1A1 PE=1 SV=5	CO1A1_HUMAN	uniprot-organism%3A9606+keyword%3A1185.fasta	138941	1	21	22	93	0.0516	0.146	GSPGSPGPDGKTGPPGP	T	A	0.997	90	58.4	85.1	22.5	72.3	2.89	0.0636	0.588	0	4	0	0	2	1509.68	797.931		33.2735	542	558	Empty	TRUE
A1	39	Collagen alpha-1(I) chain OS=Homo sapiens GN=COL1A1 PE=1 SV=5	CO1A1_HUMAN	uniprot-organism%3A9606+keyword%3A1185.fasta	138941	1	21	22	93	0.0516	0.146	GSPGSPGPDGKTGPPGPAG	T	Q	0.997	57.3	58.2	57.1	15.9	60.1	2.89	0.00499	0.447	0	7	0	0	2	1637.74	762.935		57.3396	542	560	Empty	TRUE
A1	39	Collagen alpha-1(I) chain OS=Homo sapiens GN=COL1A1 PE=1 SV=5	CO1A1_HUMAN	uniprot-organism%3A9606+keyword%3A1185.fasta	138941	1	21	22	93	0.0516	0.146	LTGSPGSPGPDGKTGPPGPAGQDGRPGPPGPPG	G	A	0.97	47.2	60.3	59.6	2.94					0	0	2	0	2	3012.39	1318.78		72.7456	540	572	Empty	TRUE
A1	39	Collagen alpha-1(I) chain OS=Homo sapiens GN=COL1A1 PE=1 SV=5	CO1A1_HUMAN	uniprot-organism%3A9606+keyword%3A1185.fasta	138941	1	21	22	93	0.0516	0.146	NGDDGEAGKPGRPGERGPPGP	K	Q	0.997	65.8	58.6	54	0	51.4	5.57	0.0506	0.405	0	0	4	0	2	2048.94	916.204		174.515	229	249	Empty	TRUE
A1	39	Collagen alpha-1(I) chain OS=Homo sapiens GN=COL1A1 PE=1 SV=5	CO1A1_HUMAN	uniprot-organism%3A9606+keyword%3A1185.fasta	138941	1	21	22	93	0.0516	0.146	SPGPDGKTGPPGP	G	A	0.949	58.3	58.4	54.6	3.16					0	1	0	0	2	1195.56	718.518		6.29944	546	558	Empty	TRUE
A1	39	Collagen alpha-1(I) chain OS=Homo sapiens GN=COL1A1 PE=1 SV=5	CO1A1_HUMAN	uniprot-organism%3A9606+keyword%3A1185.fasta	138941	1	21	22	93	0.0516	0.146	SPGSPGPDGKTGPPGP	G	A	0.997	115	59	85.1	18.9	72.2	5.59	0.0623	0.625	0	14	0	0	2	1436.67	818.478		881.343	543	558	Empty	TRUE
A1	39	Collagen alpha-1(I) chain OS=Homo sapiens GN=COL1A1 PE=1 SV=5	CO1A1_HUMAN	uniprot-organism%3A9606+keyword%3A1185.fasta	138941	1	21	22	93	0.0516	0.146	SPGSPGPDGKTGPPGPAG	G	Q	0.997	62.4	58.6	54.7	23.8	58.4	4.42	0.00685	0.472	0	5	0	0	2	1580.72	789.603		36.9904	543	560	Empty	TRUE
A1	39	Collagen alpha-1(I) chain OS=Homo sapiens GN=COL1A1 PE=1 SV=5	CO1A1_HUMAN	uniprot-organism%3A9606+keyword%3A1185.fasta	138941	1	21	22	93	0.0516	0.146	TGPIGPPGPAGAPGDKGESGP	L	S	0.997	55.4	60	62.8	3.02	58.8	2.6	0.117	0.405	0	3	0	0	2	1847.88	1499.27		60.4797	766	786	Empty	TRUE
A1	39	Collagen alpha-1(I) chain OS=Homo sapiens GN=COL1A1 PE=1 SV=5	CO1A1_HUMAN	uniprot-organism%3A9606+keyword%3A1185.fasta	138941	1	21	22	93	0.0516	0.146	TGSPGSPGPDGKTGPPGP	L	A	0.997	53.1	58.4	64.7	3.75	51	2.15	0.0843	0.389	0	2	0	0	2	1610.73	845.682		16.697	541	558	Empty	TRUE
A1	39	Collagen alpha-1(I) chain OS=Homo sapiens GN=COL1A1 PE=1 SV=5	CO1A1_HUMAN	uniprot-organism%3A9606+keyword%3A1185.fasta	138941	1	21	22	93	0.0516	0.146	TGSPGSPGPDGKTGPPGPAG	L	Q	0.997	80.8	58.5	78.5	19.5	74.5	4.92	0.0671	0.525	0	8	0	0	2	1738.79	824.591		157.271	541	560	Empty	TRUE
A1	39	Collagen alpha-1(I) chain OS=Homo sapiens GN=COL1A1 PE=1 SV=5	CO1A1_HUMAN	uniprot-organism%3A9606+keyword%3A1185.fasta	138941	1	21	22	93	0.0516	0.146	VGPPGPPGPPGPPGPPSAG	P	F	0.997					87.6	2.32	0.0502	0.632	0	2	0	0	2	1652.79	1542.59		56.5676	1177	1195	Empty	TRUE
A1	39	Collagen alpha-2(I) chain OS=Homo sapiens GN=COL1A2 PE=1 SV=7	CO1A2_HUMAN	uniprot-organism%3A9606+keyword%3A1185.fasta	129315	1	3	3	7	0.0039	0.0264	GEKGPSGEAGTAGPPGTPGPQG	A	L	0.982	64.8	59	54.8	3.5					0	3	0	0	2	1937.88	1189.4		42.9672	844	865	Empty	TRUE
A1	39	Collagen alpha-2(I) chain OS=Homo sapiens GN=COL1A2 PE=1 SV=7	CO1A2_HUMAN	uniprot-organism%3A9606+keyword%3A1185.fasta	129315	1	3	3	7	0.0039	0.0264	RTGEVGAVGPPGFAGEKGPSGEAGTAGPPGTPGP	G	Q	0.988	52	61.5	41.1	26.3					0	0	1	0	2	3064.46	1870.24		13.0616	830	863	Empty	TRUE
A1	39	Collagen alpha-2(I) chain OS=Homo sapiens GN=COL1A2 PE=1 SV=7	CO1A2_HUMAN	uniprot-organism%3A9606+keyword%3A1185.fasta	129315	1	3	3	7	0.0039	0.0264	RTGEVGAVGPPGFAGEKGPSGEAGTAGPPGTPGPQG	G	L	0.997	62.1	61.8	47.5	27.5					0	0	3	0	2	3249.54	1828.03		70.3612	830	865	Empty	TRUE
A1	39	Collagen alpha-1(XVIII) chain OS=Homo sapiens GN=COL18A1 PE=1 SV=5	sp|P39060|COIA1_HUMAN	uniprot-organism%3A9606+keyword%3A1185.fasta	178188	1	1	1	1	0.0006	0.0108	KSVWHGSDPNGRRLTESYC	Q	E	0.997					33	0.699	0.215	0.263	0	1	0	0	2	2208.03	2468.83		19.3391	1688	1706	Empty	TRUE	H7C457_HUMAN
A1	39	Membrane-associated progesterone receptor component 1 OS=Homo sapiens GN=PGRMC1 PE=1 SV=3	PGRC1_HUMAN	uniprot-organism%3A9606+keyword%3A1185.fasta	21672.2	1	2	2	9	0.005	0.0769	GDSDDDEPPPLPRL	S	K	0.997	39.6	58.8	32.4	22.4	28.6	1.14	0.175	0.25	0	2	0	0	2	1522.7	2272.21		15.8506	55	68	Empty	TRUE
A1	39	Membrane-associated progesterone receptor component 1 OS=Homo sapiens GN=PGRMC1 PE=1 SV=3	PGRC1_HUMAN	uniprot-organism%3A9606+keyword%3A1185.fasta	21672.2	1	2	2	9	0.005	0.0769	SGDSDDDEPPPLPRL	A	K	0.997	78.2	58.7	41.7	53.8	50.9	5.72	0.562	0.5	0	7	0	0	2	1609.73	2261.1		108.187	54	68	Empty	TRUE
A1	39	Fibrinogen alpha chain OS=Homo sapiens GN=FGA PE=1 SV=2	sp|P02671|FIBA_HUMAN	uniprot-organism%3A9606+keyword%3A1185.fasta	94973.4	1	2	4	12	0.0067	0.0208	DEAGSEADHEGTHSTKR	A	G	0.997	56	56.6	33.5	38.4	45.6	8.2	0.546	0.412	0	1	2	0	2	1826.79	259.802		32.3862	605	621	Empty	TRUE
A1	39	Fibrinogen alpha chain OS=Homo sapiens GN=FGA PE=1 SV=2	sp|P02671|FIBA_HUMAN	uniprot-organism%3A9606+keyword%3A1185.fasta	94973.4	1	2	4	12	0.0067	0.0208	DEAGSEADHEGTHSTKRG	A	H	0.997	114	55	44.8	89	99.3	16.1	0.722	0.75	0	4	5	0	2	1883.81	270.927		358.943	605	622	Empty	TRUE
A1	39	Collagen alpha-2(V) chain OS=Homo sapiens GN=COL5A2 PE=1 SV=3	CO5A2_HUMAN	uniprot-organism%3A9606+keyword%3A1185.fasta	144910	0.977	1	1	1	0.0006	0.0093	GPAGPTGEKGEPGP	P	R	0.997	38.6	58.6	46.2	6.91	34.9	0.0969	0.0802	0.357	0	1	0	0	2	1266.6	768.424		8.33181	807	820	Empty	TRUE
A1	39	Apolipoprotein A-IV OS=Homo sapiens GN=APOA4 PE=1 SV=3	APOA4_HUMAN	uniprot-organism%3A9606+keyword%3A1185.fasta	45399.4	0.966	1	1	2	0.0011	0.0758	TLSLPELEQQQEQQQEQQQEQVQMLAPLES	K	-	0.996	56.3	62.4	43	29.1					0	0	2	0	2	3537.7	2913.68		26.9843	367	396	Empty	TRUE
A1	39	Collagen alpha-1(V) chain OS=Homo sapiens GN=COL5A1 PE=1 SV=3	CO5A1_HUMAN	uniprot-organism%3A9606+keyword%3A1185.fasta	183563	1	2	2	4	0.0022	0.0223	KGDKGEQGPPGPTGPQGPIG	S	Q	0.997					41.2	0.959	0.00485	0.325	0	2	0	0	2	1937.92	1196.55		28.1927	1170	1189	Empty	TRUE
A1	39	Collagen alpha-1(V) chain OS=Homo sapiens GN=COL5A1 PE=1 SV=3	CO5A1_HUMAN	uniprot-organism%3A9606+keyword%3A1185.fasta	183563	1	2	2	4	0.0022	0.0223	TYYYEYPYYEDPEDLGKEPTP	E	S	0.997					17.8	1.72	0.0562	0.119	0	0	2	0	2	2664.12	1237.66		24.181	272	292	Empty	TRUE
A1	39	Insulin OS=Homo sapiens GN=INS PE=1 SV=1	INS_HUMAN	uniprot-organism%3A9606+keyword%3A1185.fasta	11981.1	1	3	4	12	0.0067	0.282	EAEDLQVGQVELGGGPGAGSLQP	R	L	0.966	57.4	60.9	40.9	32.5					0	1	0	0	2	2208.08	2475.5		13.0384	57	79	Empty	TRUE
A1	39	Insulin OS=Homo sapiens GN=INS PE=1 SV=1	INS_HUMAN	uniprot-organism%3A9606+keyword%3A1185.fasta	11981.1	1	3	4	12	0.0067	0.282	EAEDLQVGQVELGGGPGAGSLQPLALEGS	R	L	0.997	85	62.1	51.7	50.6					0	1	0	0	2	2778.38	2855.37		13.531	57	85	Empty	TRUE
A1	39	Insulin OS=Homo sapiens GN=INS PE=1 SV=1	INS_HUMAN	uniprot-organism%3A9606+keyword%3A1185.fasta	11981.1	1	3	4	12	0.0067	0.282	EAEDLQVGQVELGGGPGAGSLQPLALEGSLQ	R	K	0.997	167	62.5	53.3	137					0	4	6	0	2	3019.52	3036.94		266.969	57	87	Empty	TRUE
A1	39	Collagen alpha-1(III) chain OS=Homo sapiens GN=COL3A1 PE=1 SV=4	sp|P02461|CO3A1_HUMAN	uniprot-organism%3A9606+keyword%3A1185.fasta	138565	1	7	7	22	0.0123	0.0853	DAGAPGAPGGKGDAGAPGERGPPG	G	L	0.997	68.1	58.1	44.1	1.95					0	0	5	0	2	2079.93	769.536		84.5643	664	687	Empty	TRUE
A1	39	Collagen alpha-1(III) chain OS=Homo sapiens GN=COL3A1 PE=1 SV=4	sp|P02461|CO3A1_HUMAN	uniprot-organism%3A9606+keyword%3A1185.fasta	138565	1	7	7	22	0.0123	0.0853	DGVPGKDGPRGPTGP	A	I	0.997	36.6	59.7	35.9	15.3	53.5	1.09	0.366	0.5	0	1	0	0	2	1406.7	1283.74		17.8876	752	766	Empty	TRUE
A1	39	Collagen alpha-1(III) chain OS=Homo sapiens GN=COL3A1 PE=1 SV=4	sp|P02461|CO3A1_HUMAN	uniprot-organism%3A9606+keyword%3A1185.fasta	138565	1	7	7	22	0.0123	0.0853	ERGEAGIPGVPGAKGEDGKDGSPGEPGANG	G	L	0.997	56.8	58.4	66	6.97					0	0	1	0	2	2826.28	1429.26		46.784	448	477	Empty	TRUE
A1	39	Collagen alpha-1(III) chain OS=Homo sapiens GN=COL3A1 PE=1 SV=4	sp|P02461|CO3A1_HUMAN	uniprot-organism%3A9606+keyword%3A1185.fasta	138565	1	7	7	22	0.0123	0.0853	GDAGAPGERGPPGLAGAPG	K	L	0.997	28.7	60.1	37.3	5.51	37.8	2.62	0.288	0.316	0	4	0	0	2	1635.77	1821.85		38.6814	675	693	Empty	TRUE
A1	39	Collagen alpha-1(III) chain OS=Homo sapiens GN=COL3A1 PE=1 SV=4	sp|P02461|CO3A1_HUMAN	uniprot-organism%3A9606+keyword%3A1185.fasta	138565	1	7	7	22	0.0123	0.0853	GLPGTGGPPGENGKPGEPGP	Q	K	0.997	131	57.8	95.4	15	88	5.57	0.00909	0.6	0	9	0	0	2	1835.84	1359.29		629.459	642	661	Empty	TRUE
A1	39	Collagen alpha-1(III) chain OS=Homo sapiens GN=COL3A1 PE=1 SV=4	sp|P02461|CO3A1_HUMAN	uniprot-organism%3A9606+keyword%3A1185.fasta	138565	1	7	7	22	0.0123	0.0853	KNGETGPQGPPGPTGPGGDKGDTGPPGPQG	G	L	0.979	51.4	59.6	38.3	7.43					0	0	1	0	2	2743.26	1331.52		26.2297	610	639	Empty	TRUE
A1	39	Collagen alpha-1(III) chain OS=Homo sapiens GN=COL3A1 PE=1 SV=4	sp|P02461|CO3A1_HUMAN	uniprot-organism%3A9606+keyword%3A1185.fasta	138565	1	7	7	22	0.0123	0.0853	TGPGGDKGDTGPPGP	P	Q	0.993					33.3	0.137	0.024	0.333	0	1	0	0	2	1325.6	849.5		5.75818	623	637	Empty	TRUE
A1	39	Prostaglandin-H2 D-isomerase (Fragment) OS=Homo sapiens GN=PTGDS PE=2 SV=1	Q5SQ11_HUMAN	uniprot-organism%3A9606+keyword%3A1185.fasta	21080.1	0.97	1	1	1	0.0006	0.113	APEAQVSVQPNFQQDKFLGRWF	A	S	0.996	56.3	61.8	36	36.3					0	0	1	0	2	2592.3	2905.35		8.03879	23	44	Empty	TRUE
A1	39	Sodium/potassium-transporting ATPase subunit gamma OS=Homo sapiens GN=FXYD2 PE=1 SV=3	sp|P54710|ATNG_HUMAN	uniprot-organism%3A9606+keyword%3A1185.fasta	7283.8	0.977	1	1	1	0.0006	0.258	TGLSMDGGGSPKGDVDP	M	F	0.997	38.6	57.7	46.5	6.88	51	2.15	0.322	0.441	0	1	0	0	2	1605.71	1449.26		16.2861	2	18	Empty	TRUE
A1	39	ProSAAS OS=Homo sapiens GN=PCSK1N PE=1 SV=1	PCSK1_HUMAN	uniprot-organism%3A9606+keyword%3A1185.fasta	27373.2	1	2	2	7	0.0039	0.0692	DHDVGSELPPEGVLGAL	A	L	0.997	70.7	60.2	48.8	38.7	44.3	4	0.361	0.382	0	3	0	0	2	1704.84	2786.51		21.1939	223	239	Empty	TRUE
A1	39	ProSAAS OS=Homo sapiens GN=PCSK1N PE=1 SV=1	PCSK1_HUMAN	uniprot-organism%3A9606+keyword%3A1185.fasta	27373.2	1	2	2	7	0.0039	0.0692	DHDVGSELPPEGVLGALL	A	R	0.997	73.6	60.5	52.4	37.9	53.9	4.13	0.429	0.417	0	4	0	0	2	1817.93	3278.43		34.0564	223	240	Empty	TRUE
A1	39	Fibrinogen beta chain OS=Homo sapiens GN=FGB PE=1 SV=2	FIBB_HUMAN	uniprot-organism%3A9606+keyword%3A1185.fasta	55928.6	0.977	1	2	7	0.0039	0.0367	EEAPSLRPAPPPISGGGY	R	R	0.997	97.2	60.3	41.3	74.5	88.1	11.7	0.426	0.667	0	7	0	0	2	1794.9	1990.1		164.423	54	71	Empty	TRUE
A1	39	Uromodulin OS=Homo sapiens GN=UMOD PE=1 SV=1	sp|P07911|UROM_HUMAN	uniprot-organism%3A9606+keyword%3A1185.fasta	69759.5	1	18	20	52	0.0291	0.0297	DQSRVLNLGPI	I	T	0.997	39.8	58	36.5	18.2	36.1	1.21	0.233	0.455	0	1	0	0	2	1211.67	2412.19		12.0138	594	604	Empty	TRUE
A1	39	Uromodulin OS=Homo sapiens GN=UMOD PE=1 SV=1	sp|P07911|UROM_HUMAN	uniprot-organism%3A9606+keyword%3A1185.fasta	69759.5	1	18	20	52	0.0291	0.0297	DQSRVLNLGPITR	I	K	0.997	66.6	58.1	42	41	57	5.72	0.43	0.654	0	4	0	0	2	1468.82	2214.47		178.153	594	606	Empty	TRUE
A1	39	Uromodulin OS=Homo sapiens GN=UMOD PE=1 SV=1	sp|P07911|UROM_HUMAN	uniprot-organism%3A9606+keyword%3A1185.fasta	69759.5	1	18	20	52	0.0291	0.0297	GSVIDQSRVLNLGPI	S	T	0.997	60.3	58.2	49.6	26.5	61	3.03	0.413	0.6	0	2	0	0	2	1567.88	2623.23		167.419	590	604	Empty	TRUE
A1	39	Uromodulin OS=Homo sapiens GN=UMOD PE=1 SV=1	sp|P07911|UROM_HUMAN	uniprot-organism%3A9606+keyword%3A1185.fasta	69759.5	1	18	20	52	0.0291	0.0297	GSVIDQSRVLNLGPIT	S	R	0.997	72.6	58.9	44.9	44.4	56.9	6.39	0.561	0.531	0	4	0	0	2	1668.93	2513.27		388.557	590	605	Empty	TRUE
A1	39	Uromodulin OS=Homo sapiens GN=UMOD PE=1 SV=1	sp|P07911|UROM_HUMAN	uniprot-organism%3A9606+keyword%3A1185.fasta	69759.5	1	18	20	52	0.0291	0.0297	GSVIDQSRVLNLGPITR	S	K	0.997	66.3	59.3	35.7	47.3	68.6	6.44	0.542	0.618	0	3	1	0	2	1825.03	2311.66		277.542	590	606	Empty	TRUE
A1	39	Uromodulin OS=Homo sapiens GN=UMOD PE=1 SV=1	sp|P07911|UROM_HUMAN	uniprot-organism%3A9606+keyword%3A1185.fasta	69759.5	1	18	20	52	0.0291	0.0297	IDQSRVLNLGPI	V	T	0.997	45.7	57.2	48.3	12.1	44.7	2.52	0.154	0.542	0	2	0	0	2	1324.76	2456.63		26.4402	593	604	Empty	TRUE
A1	39	Uromodulin OS=Homo sapiens GN=UMOD PE=1 SV=1	sp|P07911|UROM_HUMAN	uniprot-organism%3A9606+keyword%3A1185.fasta	69759.5	1	18	20	52	0.0291	0.0297	IDQSRVLNLGPITR	V	K	0.997	72.6	57.7	45.4	43.9	64.5	6.17	0.487	0.679	0	7	0	0	2	1581.91	2304.43		453.921	593	606	Empty	TRUE
A1	39	Uromodulin OS=Homo sapiens GN=UMOD PE=1 SV=1	sp|P07911|UROM_HUMAN	uniprot-organism%3A9606+keyword%3A1185.fasta	69759.5	1	18	20	52	0.0291	0.0297	SGSVIDQSRVLNLGP	R	I	0.997	45.8	59.4	45.5	15.4	46.4	2	0.291	0.467	0	1	0	0	2	1541.83	2297.76		31.1654	589	603	Empty	TRUE
A1	39	Uromodulin OS=Homo sapiens GN=UMOD PE=1 SV=1	sp|P07911|UROM_HUMAN	uniprot-organism%3A9606+keyword%3A1185.fasta	69759.5	1	18	20	52	0.0291	0.0297	SGSVIDQSRVLNLGPI	R	T	0.997	85	59.2	56.7	45.6	65.3	4.49	0.466	0.594	0	3	0	0	2	1654.91	2625.46		769.788	589	604	Empty	TRUE
A1	39	Uromodulin OS=Homo sapiens GN=UMOD PE=1 SV=1	sp|P07911|UROM_HUMAN	uniprot-organism%3A9606+keyword%3A1185.fasta	69759.5	1	18	20	52	0.0291	0.0297	SGSVIDQSRVLNLGPIT	R	R	0.997	63.1	60.1	45.4	33.8	49.6	2.52	0.302	0.441	0	3	0	0	2	1755.96	2531.05		179.99	589	605	Empty	TRUE
A1	39	Uromodulin OS=Homo sapiens GN=UMOD PE=1 SV=1	sp|P07911|UROM_HUMAN	uniprot-organism%3A9606+keyword%3A1185.fasta	69759.5	1	18	20	52	0.0291	0.0297	SGSVIDQSRVLNLGPITR	R	K	0.997	67.5	60.5	42.2	41.9	61.1	6.89	0.537	0.528	0	4	1	0	2	1912.06	2337.77		736.507	589	606	Empty	TRUE
A1	39	Uromodulin OS=Homo sapiens GN=UMOD PE=1 SV=1	sp|P07911|UROM_HUMAN	uniprot-organism%3A9606+keyword%3A1185.fasta	69759.5	1	18	20	52	0.0291	0.0297	SGSVIDQSRVLNLGPITRK	R	G	0.997	46.6	58	32.6	29.3	59.5	5.74	0.482	0.526	0	0	3	0	2	2040.16	2198.9		577.044	589	607	Empty	TRUE
A1	39	Uromodulin OS=Homo sapiens GN=UMOD PE=1 SV=1	sp|P07911|UROM_HUMAN	uniprot-organism%3A9606+keyword%3A1185.fasta	69759.5	1	18	20	52	0.0291	0.0297	SVIDQSRVLNLGPI	G	T	0.997	52.2	58.5	48.6	18.9	46.4	1.92	0.282	0.5	0	2	0	0	2	1510.86	2636		284.562	591	604	Empty	TRUE
A1	39	Uromodulin OS=Homo sapiens GN=UMOD PE=1 SV=1	sp|P07911|UROM_HUMAN	uniprot-organism%3A9606+keyword%3A1185.fasta	69759.5	1	18	20	52	0.0291	0.0297	SVIDQSRVLNLGPIT	G	R	0.997	53.6	58.9	45.5	23.5	49.6	3.54	0.399	0.5	0	3	0	0	2	1611.91	2523.27		247.828	591	605	Empty	TRUE
A1	39	Uromodulin OS=Homo sapiens GN=UMOD PE=1 SV=1	sp|P07911|UROM_HUMAN	uniprot-organism%3A9606+keyword%3A1185.fasta	69759.5	1	18	20	52	0.0291	0.0297	SVIDQSRVLNLGPITR	G	K	0.997	81.7	58.2	37.1	62.2	74.6	10.1	0.623	0.688	0	2	0	0	2	1768.01	2320		107.263	591	606	Empty	TRUE
A1	39	Uromodulin OS=Homo sapiens GN=UMOD PE=1 SV=1	sp|P07911|UROM_HUMAN	uniprot-organism%3A9606+keyword%3A1185.fasta	69759.5	1	18	20	52	0.0291	0.0297	VIDQSRVLNLGPIT	S	R	0.997	46.3	57.2	35.1	26.4	39.7	2.92	0.408	0.429	0	2	0	0	2	1524.87	2393.87		25.9236	592	605	Empty	TRUE
A1	39	Uromodulin OS=Homo sapiens GN=UMOD PE=1 SV=1	sp|P07911|UROM_HUMAN	uniprot-organism%3A9606+keyword%3A1185.fasta	69759.5	1	18	20	52	0.0291	0.0297	VIDQSRVLNLGPITR	S	K	0.997	61.4	56.5	34.9	42.8	69.3	8.85	0.593	0.667	0	3	0	0	2	1680.98	2215.56		64.1289	592	606	Empty	TRUE
A1	39	Uromodulin OS=Homo sapiens GN=UMOD PE=1 SV=1	sp|P07911|UROM_HUMAN	uniprot-organism%3A9606+keyword%3A1185.fasta	69759.5	1	18	20	52	0.0291	0.0297	VLNLGPITR	R	K	0.997	25	54.6	32.6	6.64	26.9	1.08	0.182	0.389	0	1	0	0	2	982.605	2125.61		10.0045	598	606	Empty	TRUE
A1	39	Collagen alpha-1(XIX) chain OS=Homo sapiens GN=COL19A1 PE=1 SV=3	COJA1_HUMAN	uniprot-organism%3A9606+keyword%3A1185.fasta	115224	0.968	1	1	2	0.0011	0.0123	KDGLPGPPGDPGPQ	G	G	0.996	52.9	58.1	45.9	10.7	51.8	0.174	0.0232	0.536	0	2	0	0	2	1379.64	547.983		18.8098	1061	1074	Empty	TRUE
A1	39	Collagen alpha-1(I) chain OS=Homo sapiens GN=COL1A1 PE=1 SV=5	CO1A1_HUMAN	uniprot-organism%3A9606+keyword%3A1185.fasta	138941	1	25	26	110	0.0616	0.176	ADGQPGAKGEPGDAGAKGDAGPPGP	G	A	0.997	61.5	57.9	44.3	2.67					0	4	4	0	2	2206	1043.86		375.039	819	843	Empty	TRUE
A1	39	Collagen alpha-1(I) chain OS=Homo sapiens GN=COL1A1 PE=1 SV=5	CO1A1_HUMAN	uniprot-organism%3A9606+keyword%3A1185.fasta	138941	1	25	26	110	0.0616	0.176	ADGQPGAKGEPGDAGAKGDAGPPGPA	G	G	0.997	89.3	59	88.2	5.99					0	0	4	0	2	2277.04	1004.44		152.576	819	844	Empty	TRUE
A1	39	Collagen alpha-1(I) chain OS=Homo sapiens GN=COL1A1 PE=1 SV=5	CO1A1_HUMAN	uniprot-organism%3A9606+keyword%3A1185.fasta	138941	1	25	26	110	0.0616	0.176	AGPPGAPGAPGAPGPVGPAGKSGDRGETGP	P	A	0.996	54.5	60.8	43.9	13.8					0	0	1	0	2	2600.23	1387.06		24.6295	1042	1071	Empty	TRUE
A1	39	Collagen alpha-1(I) chain OS=Homo sapiens GN=COL1A1 PE=1 SV=5	CO1A1_HUMAN	uniprot-organism%3A9606+keyword%3A1185.fasta	138941	1	25	26	110	0.0616	0.176	AGPPGEAGKPGEQGVPGDLGAPGP	P	S	0.997	86.9	59.4	81.5	0.69					0	4	0	0	2	2176.02	1579.75		225.999	649	672	Empty	TRUE
A1	39	Collagen alpha-1(I) chain OS=Homo sapiens GN=COL1A1 PE=1 SV=5	CO1A1_HUMAN	uniprot-organism%3A9606+keyword%3A1185.fasta	138941	1	25	26	110	0.0616	0.176	APGDRGEPGPPGP	G	A	0.997	55.8	57.4	53.7	13.3	53.3	0.469	0.137	0.615	0	8	0	0	2	1251.56	630.16		369.052	798	810	Empty	TRUE
A1	39	Collagen alpha-1(I) chain OS=Homo sapiens GN=COL1A1 PE=1 SV=5	CO1A1_HUMAN	uniprot-organism%3A9606+keyword%3A1185.fasta	138941	1	25	26	110	0.0616	0.176	APGDRGEPGPPGPA	G	G	0.997	46.3	58.3	46.4	8.66	57.7	2.04	0.142	0.607	0	7	0	0	2	1322.6	602.956		118.702	798	811	Empty	TRUE
A1	39	Collagen alpha-1(I) chain OS=Homo sapiens GN=COL1A1 PE=1 SV=5	CO1A1_HUMAN	uniprot-organism%3A9606+keyword%3A1185.fasta	138941	1	25	26	110	0.0616	0.176	DAGPVGPPGPPGPPGPPGPPS	G	A	0.997	60.3	59.7	40.9	22.1	86.2	2.89	0.101	0.571	0	6	0	0	2	1848.88	1658.6		149.302	1173	1193	Empty	TRUE
A1	39	Collagen alpha-1(I) chain OS=Homo sapiens GN=COL1A1 PE=1 SV=5	CO1A1_HUMAN	uniprot-organism%3A9606+keyword%3A1185.fasta	138941	1	25	26	110	0.0616	0.176	EGSPGRDGSPGAKGDRGETGP	A	A	0.997	27.4	57.6	33.2	8.69	29.6	1.66	0.00338	0.238	0	0	3	0	2	2015.9	336.442		10.6903	1021	1041	Empty	TRUE
A1	39	Collagen alpha-1(I) chain OS=Homo sapiens GN=COL1A1 PE=1 SV=5	CO1A1_HUMAN	uniprot-organism%3A9606+keyword%3A1185.fasta	138941	1	25	26	110	0.0616	0.176	GADGQPGAKGEPGDAGAKGDAGPPGP	P	A	0.997	82.7	58.4	80.1	9.56					0	0	3	0	2	2263.02	1071.62		74.4297	818	843	Empty	TRUE
A1	39	Collagen alpha-1(I) chain OS=Homo sapiens GN=COL1A1 PE=1 SV=5	CO1A1_HUMAN	uniprot-organism%3A9606+keyword%3A1185.fasta	138941	1	25	26	110	0.0616	0.176	GPPGPPGPPGPPGPPS	V	A	0.997					73.9	0.699	0	0.656	0	2	0	0	2	1425.67	1387.61		35.93	1178	1193	Empty	TRUE
A1	39	Collagen alpha-1(I) chain OS=Homo sapiens GN=COL1A1 PE=1 SV=5	CO1A1_HUMAN	uniprot-organism%3A9606+keyword%3A1185.fasta	138941	1	25	26	110	0.0616	0.176	GQDGRPGPPGPPG	A	A	0.997	39.7	58.2	40.8	6.35	45.1	0.62	0.00443	0.5	0	1	0	0	2	1236.56	408.63		6.75652	560	572	Empty	TRUE
A1	39	Collagen alpha-1(I) chain OS=Homo sapiens GN=COL1A1 PE=1 SV=5	CO1A1_HUMAN	uniprot-organism%3A9606+keyword%3A1185.fasta	138941	1	25	26	110	0.0616	0.176	GSPGSPGPDGKTGPPGP	T	A	0.997	69.9	58.4	59.1	27.1	55.8	2.03	0.00179	0.471	0	2	0	0	2	1509.68	836.719		23.2731	542	558	Empty	TRUE
A1	39	Collagen alpha-1(I) chain OS=Homo sapiens GN=COL1A1 PE=1 SV=5	CO1A1_HUMAN	uniprot-organism%3A9606+keyword%3A1185.fasta	138941	1	25	26	110	0.0616	0.176	GSPGSPGPDGKTGPPGPAG	T	Q	0.997	54.7	58.6	55.7	14.6	62.5	4.06	0.0752	0.474	0	4	0	0	2	1637.74	805.637		41.4693	542	560	Empty	TRUE
A1	39	Collagen alpha-1(I) chain OS=Homo sapiens GN=COL1A1 PE=1 SV=5	CO1A1_HUMAN	uniprot-organism%3A9606+keyword%3A1185.fasta	138941	1	25	26	110	0.0616	0.176	NDGAKGDAGAPGAPGSQGAPG	G	L	0.984					28.3	0.456	0.0777	0.214	0	1	0	0	2	1799.78	292.011		3.46092	705	725	Empty	TRUE
A1	39	Collagen alpha-1(I) chain OS=Homo sapiens GN=COL1A1 PE=1 SV=5	CO1A1_HUMAN	uniprot-organism%3A9606+keyword%3A1185.fasta	138941	1	25	26	110	0.0616	0.176	NGDDGEAGKPGRPGERGPPGP	K	Q	0.997	71.3	58.8	50.6	0	58.8	5.57	0	0.429	0	0	4	0	2	2048.94	923.364		202.985	229	249	Empty	TRUE
A1	39	Collagen alpha-1(I) chain OS=Homo sapiens GN=COL1A1 PE=1 SV=5	CO1A1_HUMAN	uniprot-organism%3A9606+keyword%3A1185.fasta	138941	1	25	26	110	0.0616	0.176	NSGEPGAPGSKGDTGAKGEPGPVG	G	V	0.996	79.2	57	79.5	17.4					0	1	0	0	2	2170.99	907.25		93.7105	432	455	Empty	TRUE
A1	39	Collagen alpha-1(I) chain OS=Homo sapiens GN=COL1A1 PE=1 SV=5	CO1A1_HUMAN	uniprot-organism%3A9606+keyword%3A1185.fasta	138941	1	25	26	110	0.0616	0.176	SPGPDGKTGPPGP	G	A	0.991	65	58.5	53.5	0.33					0	2	0	0	2	1195.56	725.672		12.4043	546	558	Empty	TRUE
A1	39	Collagen alpha-1(I) chain OS=Homo sapiens GN=COL1A1 PE=1 SV=5	CO1A1_HUMAN	uniprot-organism%3A9606+keyword%3A1185.fasta	138941	1	25	26	110	0.0616	0.176	SPGPDGKTGPPGPA	G	G	0.997	36.3	58.7	32.7	10.9	41.8	1.49	0.108	0.429	0	1	0	0	2	1266.6	816.184		7.37921	546	559	Empty	TRUE
A1	39	Collagen alpha-1(I) chain OS=Homo sapiens GN=COL1A1 PE=1 SV=5	CO1A1_HUMAN	uniprot-organism%3A9606+keyword%3A1185.fasta	138941	1	25	26	110	0.0616	0.176	SPGSPGPDGKTGPPGP	G	A	0.997	99.6	57.3	87.2	30.7	72.4	5.68	0.0635	0.625	0	17	0	0	2	1452.66	836.164		896.672	543	558	Empty	TRUE
A1	39	Collagen alpha-1(I) chain OS=Homo sapiens GN=COL1A1 PE=1 SV=5	CO1A1_HUMAN	uniprot-organism%3A9606+keyword%3A1185.fasta	138941	1	25	26	110	0.0616	0.176	SPGSPGPDGKTGPPGPAG	G	Q	0.997	59.4	58.6	52	23.2	48.9	2.62	0.0143	0.389	0	5	0	0	2	1580.72	789.536		29.9635	543	560	Empty	TRUE
A1	39	Collagen alpha-1(I) chain OS=Homo sapiens GN=COL1A1 PE=1 SV=5	CO1A1_HUMAN	uniprot-organism%3A9606+keyword%3A1185.fasta	138941	1	25	26	110	0.0616	0.176	TGPIGPPGPAGAPGDKGESGP	L	S	0.997	73.8	59.9	76.1	14.6	66.4	2.16	0.0572	0.452	0	3	0	0	2	1847.88	1493.68		87.566	766	786	Empty	TRUE
A1	39	Collagen alpha-1(I) chain OS=Homo sapiens GN=COL1A1 PE=1 SV=5	CO1A1_HUMAN	uniprot-organism%3A9606+keyword%3A1185.fasta	138941	1	25	26	110	0.0616	0.176	TGSPGSPGPDGKTGPPGPAG	L	Q	0.997	78.7	58.6	76.6	19	63.9	5.2	0.0767	0.45	0	5	0	0	2	1738.79	842.831		90.4208	541	560	Empty	TRUE
A1	39	Collagen alpha-1(I) chain OS=Homo sapiens GN=COL1A1 PE=1 SV=5	CO1A1_HUMAN	uniprot-organism%3A9606+keyword%3A1185.fasta	138941	1	25	26	110	0.0616	0.176	VGPPGPPGPPGPPGPPS	P	A	0.997					74.6	1.33	0.0563	0.618	0	9	0	0	2	1540.73	1452.59		255.301	1177	1193	Empty	TRUE
A1	39	Collagen alpha-1(I) chain OS=Homo sapiens GN=COL1A1 PE=1 SV=5	CO1A1_HUMAN	uniprot-organism%3A9606+keyword%3A1185.fasta	138941	1	25	26	110	0.0616	0.176	VGPPGPPGPPGPPGPPSA	P	G	0.997	29.6	59.6	39.5	0	62.3	1.59	0.0578	0.5	0	2	0	0	2	1595.77	1638.61		16.676	1177	1194	Empty	TRUE
A1	39	Collagen alpha-1(I) chain OS=Homo sapiens GN=COL1A1 PE=1 SV=5	CO1A1_HUMAN	uniprot-organism%3A9606+keyword%3A1185.fasta	138941	1	25	26	110	0.0616	0.176	VGPPGPPGPPGPPGPPSAG	P	F	0.997	51.4	59.9	46.3	0.28	83.1	1.89	0.0529	0.605	0	7	0	0	2	1652.79	1568.09		138.902	1177	1195	Empty	TRUE
A1	39	Complement C4-A OS=Homo sapiens GN=C4A PE=1 SV=2	sp|P0C0L4|CO4A_HUMAN	uniprot-organism%3A9606+keyword%3A1185.fasta	192787	0.977	1	1	1	0.0006	0.0103	DELPAKDDPDAPLQPVTP	Y	L	0.997	41.9	60.5	33.1	23.9	54.1	6.57	0.46	0.444	0	1	0	0	2	1917.94	2076.73		10.6913	1423	1440	Empty	TRUE
A1	39	Collagen alpha-2(I) chain OS=Homo sapiens GN=COL1A2 PE=1 SV=7	CO1A2_HUMAN	uniprot-organism%3A9606+keyword%3A1185.fasta	129315	1	3	3	4	0.0022	0.0264	GEKGPSGEAGTAGPPGTPGPQG	A	L	0.986	62	58.9	69.8	8.06					0	1	0	0	2	1937.88	1188.21		14.2456	844	865	Empty	TRUE
A1	39	Collagen alpha-2(I) chain OS=Homo sapiens GN=COL1A2 PE=1 SV=7	CO1A2_HUMAN	uniprot-organism%3A9606+keyword%3A1185.fasta	129315	1	3	3	4	0.0022	0.0264	RTGEVGAVGPPGFAGEKGPSGEAGTAGPPGTPGP	G	Q	0.983	49.6	61.5	44.4	20.5					0	0	1	0	2	3064.46	1864.59		13.1279	830	863	Empty	TRUE
A1	39	Collagen alpha-2(I) chain OS=Homo sapiens GN=COL1A2 PE=1 SV=7	CO1A2_HUMAN	uniprot-organism%3A9606+keyword%3A1185.fasta	129315	1	3	3	4	0.0022	0.0264	RTGEVGAVGPPGFAGEKGPSGEAGTAGPPGTPGPQG	G	L	0.995	60	61.7	40.4	23.8					0	0	2	0	2	3249.54	1826.83		43.4417	830	865	Empty	TRUE
A1	39	Isoform 2 of Zinc finger protein 335 OS=Homo sapiens GN=ZNF335	sp|Q9H4Z2-2|ZN335_HUMAN,sp|Q9H4Z2|ZN335_HUMAN	uniprot-organism%3A9606+keyword%3A1185.fasta	144891	0.999	1	1	3	0.0017	0.0177	IEELKQQHSAAPGPPPSSPGP	Q	P	0.997					43.2	3.15	0.141	0.405	0	0	3	0	2	2220.04	948.348		213.404	729	749	Empty	TRUE
A1	30	Collagen alpha-1(XVIII) chain OS=Homo sapiens GN=COL18A1 PE=1 SV=5	sp|P39060|COIA1_HUMAN	uniprot-organism%3A9606+keyword%3A1185.fasta	178188	1	3	3	3	0.0016	0.0165	AEILNVAKGIR	G	S	0.997	45.1	56.2	40.4	19.8	36.7	3.77	0.33	0.455	0	1	0	0	2	1183.72	1990.26		17.2414	112	122	Empty	TRUE
A1	30	Collagen alpha-1(XVIII) chain OS=Homo sapiens GN=COL18A1 PE=1 SV=5	sp|P39060|COIA1_HUMAN	uniprot-organism%3A9606+keyword%3A1185.fasta	178188	1	3	3	3	0.0016	0.0165	AEILNVAKGIRSF	G	V	0.997	95	57.8	50.8	62.1	50.2	4.54	0.512	0.538	0	1	0	0	2	1417.82	2403.4		15.7163	112	124	Empty	TRUE
A1	30	Collagen alpha-1(XVIII) chain OS=Homo sapiens GN=COL18A1 PE=1 SV=5	sp|P39060|COIA1_HUMAN	uniprot-organism%3A9606+keyword%3A1185.fasta	178188	1	3	3	3	0.0016	0.0165	PGPPGPPGPRGYPGIP	P	G	0.997					54.9	0.137	0.0856	0.438	0	1	0	0	2	1544.79	1510.46		24.587	1356	1371	Empty	TRUE
A1	30	Membrane-associated progesterone receptor component 1 OS=Homo sapiens GN=PGRMC1 PE=1 SV=3	PGRC1_HUMAN	uniprot-organism%3A9606+keyword%3A1185.fasta	21672.2	0.976	1	1	1	0.0005	0.0769	SGDSDDDEPPPLPRL	A	K	0.997	44.3	58.9	38.5	21.4	47.8	5.72	0.533	0.467	0	1	0	0	2	1609.73	2260.13		31.5234	54	68	Empty	TRUE
A1	30	Fibrinogen alpha chain OS=Homo sapiens GN=FGA PE=1 SV=2	sp|P02671|FIBA_HUMAN	uniprot-organism%3A9606+keyword%3A1185.fasta	94973.4	1	3	4	12	0.0065	0.0289	DEAGSEADHEGTHSTKR	A	G	0.997	52.5	56.6	32.6	36	43.7	3.6	0.426	0.382	0	0	1	0	2	1826.79	256.546		25.6703	605	621	Empty	TRUE
A1	30	Fibrinogen alpha chain OS=Homo sapiens GN=FGA PE=1 SV=2	sp|P02671|FIBA_HUMAN	uniprot-organism%3A9606+keyword%3A1185.fasta	94973.4	1	3	4	12	0.0065	0.0289	DEAGSEADHEGTHSTKRG	A	H	0.997	116	55.5	40.4	95.3	90.2	12.7	0.725	0.694	0	5	5	0	2	1883.81	265.991		453.29	605	622	Empty	TRUE
A1	30	Fibrinogen alpha chain OS=Homo sapiens GN=FGA PE=1 SV=2	sp|P02671|FIBA_HUMAN	uniprot-organism%3A9606+keyword%3A1185.fasta	94973.4	1	3	4	12	0.0065	0.0289	DEAGSEADHEGTHSTKRGHAKSRPV	A	R	0.997	67.4	60.6	35.4	48.5					0	0	1	0	2	2659.26	899.567		9.28547	605	629	Empty	TRUE
A1	30	Insulin OS=Homo sapiens GN=INS PE=1 SV=1	INS_HUMAN	uniprot-organism%3A9606+keyword%3A1185.fasta	11981.1	1	13	15	35	0.019	0.282	DLQVGQVELGGGPGAGSLQPLAL	E	E	0.997	120	60.7	45.6	93.5					0	4	0	0	2	2176.16	3134.72		260.453	60	82	Empty	TRUE
A1	30	Insulin OS=Homo sapiens GN=INS PE=1 SV=1	INS_HUMAN	uniprot-organism%3A9606+keyword%3A1185.fasta	11981.1	1	13	15	35	0.019	0.282	DLQVGQVELGGGPGAGSLQPLALEGSLQ	E	K	0.997	117	61.8	39.5	97.3					0	1	0	0	2	2690.4	3113.07		8.01615	60	87	Empty	TRUE
A1	30	Insulin OS=Homo sapiens GN=INS PE=1 SV=1	INS_HUMAN	uniprot-organism%3A9606+keyword%3A1185.fasta	11981.1	1	13	15	35	0.019	0.282	EAEDLQVGQVELGGGPGAGSLQ	R	P	0.997	127	60.8	59.7	86.7					0	3	0	0	2	2111.03	2365.65		56.5385	57	78	Empty	TRUE
A1	30	Insulin OS=Homo sapiens GN=INS PE=1 SV=1	INS_HUMAN	uniprot-organism%3A9606+keyword%3A1185.fasta	11981.1	1	13	15	35	0.019	0.282	EAEDLQVGQVELGGGPGAGSLQP	R	L	0.974	62.5	61	38.5	40.3					0	1	0	0	2	2208.08	2473.37		19.0311	57	79	Empty	TRUE
A1	30	Insulin OS=Homo sapiens GN=INS PE=1 SV=1	INS_HUMAN	uniprot-organism%3A9606+keyword%3A1185.fasta	11981.1	1	13	15	35	0.019	0.282	EAEDLQVGQVELGGGPGAGSLQPLAL	R	E	0.997	169	61.6	46	146					0	4	1	0	2	2505.28	3045.32		928.761	57	82	Empty	TRUE
A1	30	Insulin OS=Homo sapiens GN=INS PE=1 SV=1	INS_HUMAN	uniprot-organism%3A9606+keyword%3A1185.fasta	11981.1	1	13	15	35	0.019	0.282	EAEDLQVGQVELGGGPGAGSLQPLALEGSLQ	R	K	0.997	101	62.5	47.6	71.4					0	3	1	0	2	3019.52	3035.32		50.9995	57	87	Empty	TRUE
A1	30	Insulin OS=Homo sapiens GN=INS PE=1 SV=1	INS_HUMAN	uniprot-organism%3A9606+keyword%3A1185.fasta	11981.1	1	13	15	35	0.019	0.282	LGGGPGAGSLQPLALEGSLQ	E	K	0.997	63.1	60.1	54.5	24.5	54.5	7.96	0.55	0.4	0	1	0	0	2	1821.97	2687.7		7.92994	68	87	Empty	TRUE
A1	30	Insulin OS=Homo sapiens GN=INS PE=1 SV=1	INS_HUMAN	uniprot-organism%3A9606+keyword%3A1185.fasta	11981.1	1	13	15	35	0.019	0.282	LQVGQVELGGGPGAGSLQPLAL	D	E	0.997	94.9	60.5	48.4	64.6					0	4	0	0	2	2061.13	3079.2		765.31	61	82	Empty	TRUE
A1	30	Insulin OS=Homo sapiens GN=INS PE=1 SV=1	INS_HUMAN	uniprot-organism%3A9606+keyword%3A1185.fasta	11981.1	1	13	15	35	0.019	0.282	LQVGQVELGGGPGAGSLQPLALEGSLQ	D	K	0.997	138	60.9	54	105					0	4	0	0	2	2575.37	3063.1		94.2584	61	87	Empty	TRUE
A1	30	Insulin OS=Homo sapiens GN=INS PE=1 SV=1	INS_HUMAN	uniprot-organism%3A9606+keyword%3A1185.fasta	11981.1	1	13	15	35	0.019	0.282	QVGQVELGGGPGAGSLQPLAL	L	E	0.997	96.8	60.5	45.5	69.5	74.3	7.12	0.502	0.5	0	4	0	0	2	1948.05	2840.96		268.412	62	82	Empty	TRUE
A1	30	Insulin OS=Homo sapiens GN=INS PE=1 SV=1	INS_HUMAN	uniprot-organism%3A9606+keyword%3A1185.fasta	11981.1	1	13	15	35	0.019	0.282	QVGQVELGGGPGAGSLQPLALEGSLQ	L	K	0.997	140	61.4	48.6	112					0	2	0	0	2	2462.29	2862.6		34.3759	62	87	Empty	TRUE
A1	30	Insulin OS=Homo sapiens GN=INS PE=1 SV=1	INS_HUMAN	uniprot-organism%3A9606+keyword%3A1185.fasta	11981.1	1	13	15	35	0.019	0.282	VELGGGPGAGSLQPLAL	Q	E	0.997	35.4	59.1	43.1	6.79	40.8	4.39	0.348	0.324	0	1	0	0	2	1535.84	2776.56		15.3621	66	82	Empty	TRUE
A1	30	Insulin OS=Homo sapiens GN=INS PE=1 SV=1	INS_HUMAN	uniprot-organism%3A9606+keyword%3A1185.fasta	11981.1	1	13	15	35	0.019	0.282	VGQVELGGGPGAGSLQPLAL	Q	E	0.962	24.3	59.7	33.5	4.56	30.8	0.959	0.227	0.225	0	1	0	0	2	1819.99	2824.28		6.5387	63	82	Empty	TRUE
A1	30	Collagen alpha-1(III) chain OS=Homo sapiens GN=COL3A1 PE=1 SV=4	sp|P02461|CO3A1_HUMAN	uniprot-organism%3A9606+keyword%3A1185.fasta	138565	1	9	9	24	0.013	0.0955	DAGAPGAPGGKGDAGAPGERGPPG	G	L	0.997	60.1	58.3	35.4	0					0	0	4	0	2	2079.93	530.306		62.9217	664	687	Empty	TRUE
A1	30	Collagen alpha-1(III) chain OS=Homo sapiens GN=COL3A1 PE=1 SV=4	sp|P02461|CO3A1_HUMAN	uniprot-organism%3A9606+keyword%3A1185.fasta	138565	1	9	9	24	0.013	0.0955	ERGEAGIPGVPGAKGEDGKDGSPGEPGANG	G	L	0.997	71.8	58.2	76	13					0	0	5	0	2	2826.28	1398.26		258.109	448	477	Empty	TRUE
A1	30	Collagen alpha-1(III) chain OS=Homo sapiens GN=COL3A1 PE=1 SV=4	sp|P02461|CO3A1_HUMAN	uniprot-organism%3A9606+keyword%3A1185.fasta	138565	1	9	9	24	0.013	0.0955	GDAGAPGERGPPGLAGAPG	K	L	0.997	31.9	60.1	43	1.83	52.1	2.26	0.19	0.421	0	1	0	0	2	1635.77	1811.45		17.6093	675	693	Empty	TRUE
A1	30	Collagen alpha-1(III) chain OS=Homo sapiens GN=COL3A1 PE=1 SV=4	sp|P02461|CO3A1_HUMAN	uniprot-organism%3A9606+keyword%3A1185.fasta	138565	1	9	9	24	0.013	0.0955	GLPGTGGPPGENGKPG	Q	E	0.993	63	58.8	68	10.8	40.2	0.377	0.00498	0.344	0	2	0	0	2	1439.68	1030.07		116.878	642	657	Empty	TRUE
A1	30	Collagen alpha-1(III) chain OS=Homo sapiens GN=COL3A1 PE=1 SV=4	sp|P02461|CO3A1_HUMAN	uniprot-organism%3A9606+keyword%3A1185.fasta	138565	1	9	9	24	0.013	0.0955	GLPGTGGPPGENGKPGEP	Q	G	0.997	71.3	58.9	73.1	10.6	63.2	2.6	0.0791	0.5	0	5	0	0	2	1681.77	1157.23		112.252	642	659	Empty	TRUE
A1	30	Collagen alpha-1(III) chain OS=Homo sapiens GN=COL3A1 PE=1 SV=4	sp|P02461|CO3A1_HUMAN	uniprot-organism%3A9606+keyword%3A1185.fasta	138565	1	9	9	24	0.013	0.0955	GLPGTGGPPGENGKPGEPGP	Q	K	0.997	47	59.1	40.1	7.3	49.6	1.41	0.0161	0.375	0	1	0	0	2	1835.84	1351.61		22.1997	642	661	Empty	TRUE
A1	30	Collagen alpha-1(III) chain OS=Homo sapiens GN=COL3A1 PE=1 SV=4	sp|P02461|CO3A1_HUMAN	uniprot-organism%3A9606+keyword%3A1185.fasta	138565	1	9	9	24	0.013	0.0955	KGDAGAPGAPGGKGDAGAPGERGPPG	P	L	0.969	47.7	59.1	50.1	6.17					0	0	2	0	2	2265.05	472.578		9.33331	662	687	Empty	TRUE
A1	30	Collagen alpha-1(III) chain OS=Homo sapiens GN=COL3A1 PE=1 SV=4	sp|P02461|CO3A1_HUMAN	uniprot-organism%3A9606+keyword%3A1185.fasta	138565	1	9	9	24	0.013	0.0955	KNGETGPQGPPGPTGPGGDKGDTGPPGPQG	G	L	0.996	56.1	59.7	33.6	8.86					0	0	3	0	2	2743.26	1324.96		107.121	610	639	Empty	TRUE
A1	30	Collagen alpha-1(III) chain OS=Homo sapiens GN=COL3A1 PE=1 SV=4	sp|P02461|CO3A1_HUMAN	uniprot-organism%3A9606+keyword%3A1185.fasta	138565	1	9	9	24	0.013	0.0955	NRGERGSEGSPGHPGQPGPPGPPGAPGP	G	C	0.95	43.5	58.1	37.3	7.53					0	0	1	0	2	2696.2	1060.61		39.6335	1168	1195	Empty	TRUE
A1	30	Prostaglandin-H2 D-isomerase (Fragment) OS=Homo sapiens GN=PTGDS PE=2 SV=1	Q5SQ11_HUMAN	uniprot-organism%3A9606+keyword%3A1185.fasta	21080.1	1	3	4	11	0.006	0.108	APEAQVSVQPNFQQDKF	A	L	0.997	38.4	59.9	42.9	10.3	46.9	3.68	0.392	0.412	0	2	0	0	2	1932.95	2179.62		26.7604	23	39	Empty	TRUE
A1	30	Prostaglandin-H2 D-isomerase (Fragment) OS=Homo sapiens GN=PTGDS PE=2 SV=1	Q5SQ11_HUMAN	uniprot-organism%3A9606+keyword%3A1185.fasta	21080.1	1	3	4	11	0.006	0.108	APEAQVSVQPNFQQDKFLGRW	A	F	0.997	91	61.6	40.4	68.6	55.4	9.05	0.596	0.452	0	0	4	0	2	2445.23	2577.22		68.7402	23	43	Empty	TRUE
A1	30	Prostaglandin-H2 D-isomerase (Fragment) OS=Homo sapiens GN=PTGDS PE=2 SV=1	Q5SQ11_HUMAN	uniprot-organism%3A9606+keyword%3A1185.fasta	21080.1	1	3	4	11	0.006	0.108	AQVSVQPNFQQDKFLGRW	E	F	0.997	85.8	61.1	35.5	68.2	52	8.41	0.583	0.444	0	2	3	0	2	2148.1	2542.23		141.783	26	43	Empty	TRUE
A1	30	Matrix metalloproteinase-23 OS=Homo sapiens GN=MMP23A PE=1 SV=2	B4DMZ6_HUMAN,O75086_HUMAN,sp|O75900-2|MMP23_HUMAN,sp|O75900|MMP23_HUMAN	uniprot-organism%3A9606+keyword%3A1185.fasta	43935.3	0.976	1	1	1	0.0005	0.0538	LGAPAVPAWSAAQGDVAALGL	R	S	0.997	44.4	60.2	39.6	20	48.3	1.89	0.315	0.333	0	1	0	0	2	1935.03	3319.66		11.3139	40	60	Empty	TRUE
A1	30	Isoform 2 of Beta-secretase 2 OS=Homo sapiens GN=BACE2	sp|Q9Y5Z0-2|BACE2_HUMAN,sp|Q9Y5Z0-3|BACE2_HUMAN,sp|Q9Y5Z0|BACE2_HUMAN	uniprot-organism%3A9606+keyword%3A1185.fasta	56182.3	0.976	1	1	1	0.0005	0.0321	ELAPAPFTLPLRVAA	P	A	0.997	43.3	57	35.1	23.6	31.6	2.19	0.0854	0.267	0	1	0	0	2	1565.91	2947.58		6.43469	23	37	Empty	TRUE
A1	30	Cystatin-A OS=Homo sapiens GN=CSTA PE=1 SV=1	CYTA_HUMAN	uniprot-organism%3A9606+keyword%3A1185.fasta	11006.6	1	2	2	5	0.0027	0.378	LVLTGYQVDKNKDDELTGF	D	-	0.997	35.6	61.1	30.2	20.6	42.5	5.89	0.499	0.368	0	1	0	0	2	2155.09	2417.83		14.7938	80	98	Empty	TRUE
A1	30	Cystatin-A OS=Homo sapiens GN=CSTA PE=1 SV=1	CYTA_HUMAN	uniprot-organism%3A9606+keyword%3A1185.fasta	11006.6	1	2	2	5	0.0027	0.378	MIPGGLSEAKPATPEIQE	-	I	0.997	54.3	60.4	35.6	34.4	59.4	6.09	0.53	0.472	0	4	0	0	2	1867.95	2085.78		95.934	1	18	Empty	TRUE
A1	30	ProSAAS OS=Homo sapiens GN=PCSK1N PE=1 SV=1	PCSK1_HUMAN	uniprot-organism%3A9606+keyword%3A1185.fasta	27373.2	1	2	2	5	0.0027	0.0654	DHDVGSELPPEGVL	A	G	0.997	72.4	59.6	42.9	46.1	48.9	4.92	0.493	0.5	0	4	0	0	2	1463.7	2251.8		84.9043	223	236	Empty	TRUE
A1	30	ProSAAS OS=Homo sapiens GN=PCSK1N PE=1 SV=1	PCSK1_HUMAN	uniprot-organism%3A9606+keyword%3A1185.fasta	27373.2	1	2	2	5	0.0027	0.0654	DHDVGSELPPEGVLGAL	A	L	0.997	40.3	60.2	38.1	17.1	43.9	2.57	0.349	0.382	0	1	0	0	2	1704.84	2790.98		4.44617	223	239	Empty	TRUE
A1	30	Clusterin OS=Homo sapiens GN=CLU PE=1 SV=1	sp|P10909-2|CLUS_HUMAN,sp|P10909-3|CLUS_HUMAN,sp|P10909-4|CLUS_HUMAN,sp|P10909-5|CLUS_HUMAN,sp|P10909|CLUS_HUMAN	uniprot-organism%3A9606+keyword%3A1185.fasta	52495	1	2	2	4	0.0022	0.0334	ASHTSDSDVPSGVTE	V	V	0.997	74.3	56.9	47.7	43.5	47.1	4.68	0.482	0.433	0	2	0	0	2	1488.64	1340.51		60.6956	390	404	Empty	TRUE
A1	30	Clusterin OS=Homo sapiens GN=CLU PE=1 SV=1	sp|P10909-2|CLUS_HUMAN,sp|P10909-3|CLUS_HUMAN,sp|P10909-4|CLUS_HUMAN,sp|P10909-5|CLUS_HUMAN,sp|P10909|CLUS_HUMAN	uniprot-organism%3A9606+keyword%3A1185.fasta	52495	1	2	2	4	0.0022	0.0334	SHTSDSDVPSGVTE	A	V	0.997	38.4	56.9	32.2	21	34.5	3.32	0.304	0.357	0	2	0	0	2	1417.61	1338.86		23.1695	391	404	Empty	TRUE
A1	30	Polymeric immunoglobulin receptor OS=Homo sapiens GN=PIGR PE=1 SV=4	PIGR_HUMAN	uniprot-organism%3A9606+keyword%3A1185.fasta	83283.4	1	2	2	5	0.0027	0.0432	EIENKAIQDPRL	R	F	0.997	37.1	58.9	43.5	8	47.4	2.92	0.414	0.583	0	2	0	0	2	1425.77	1801.44		63.836	593	604	Empty	TRUE
A1	30	Polymeric immunoglobulin receptor OS=Homo sapiens GN=PIGR PE=1 SV=4	PIGR_HUMAN	uniprot-organism%3A9606+keyword%3A1185.fasta	83283.4	1	2	2	5	0.0027	0.0432	SVDSGSSEEQGGSSRALVSTL	A	V	0.997	72.4	60.1	33.5	55.8	53.2	5.74	0.521	0.381	0	3	0	0	2	2052.97	2014.69		36.8762	624	644	Empty	TRUE
A1	30	Fibrinogen beta chain OS=Homo sapiens GN=FGB PE=1 SV=2	FIBB_HUMAN	uniprot-organism%3A9606+keyword%3A1185.fasta	55928.6	0.976	1	1	3	0.0016	0.0367	EEAPSLRPAPPPISGGGY	R	R	0.997	93.7	60.4	41.6	70.4	66.9	9.21	0.351	0.528	0	3	0	0	2	1794.9	2104.65		70.5471	54	71	Empty	TRUE
A1	30	Uromodulin OS=Homo sapiens GN=UMOD PE=1 SV=1	sp|P07911|UROM_HUMAN	uniprot-organism%3A9606+keyword%3A1185.fasta	69759.5	1	13	17	47	0.0255	0.0297	DQSRVLNLGPITR	I	K	0.997	68.8	58.5	47.2	38	60.9	6.52	0.468	0.692	0	5	0	0	2	1468.82	2220.15		186.446	594	606	Empty	TRUE
A1	30	Uromodulin OS=Homo sapiens GN=UMOD PE=1 SV=1	sp|P07911|UROM_HUMAN	uniprot-organism%3A9606+keyword%3A1185.fasta	69759.5	1	13	17	47	0.0255	0.0297	IDQSRVLNLGPITR	V	K	0.997	71.4	57.4	42.1	46	68.4	5.48	0.512	0.714	0	3	2	0	2	1581.91	2165.75		85.0629	593	606	Empty	TRUE
A1	30	Uromodulin OS=Homo sapiens GN=UMOD PE=1 SV=1	sp|P07911|UROM_HUMAN	uniprot-organism%3A9606+keyword%3A1185.fasta	69759.5	1	13	17	47	0.0255	0.0297	SGSVIDQSRVLNLGPI	R	T	0.997	81.7	59	53.3	45.5	61.2	3.85	0.405	0.562	0	3	0	0	2	1654.91	2631.07		313.047	589	604	Empty	TRUE
A1	30	Uromodulin OS=Homo sapiens GN=UMOD PE=1 SV=1	sp|P07911|UROM_HUMAN	uniprot-organism%3A9606+keyword%3A1185.fasta	69759.5	1	13	17	47	0.0255	0.0297	SGSVIDQSRVLNLGPIT	R	R	0.997	70.3	59.5	48.5	38.2	57.1	2.96	0.392	0.5	0	2	0	0	2	1755.96	2517.79		119.715	589	605	Empty	TRUE
A1	30	Uromodulin OS=Homo sapiens GN=UMOD PE=1 SV=1	sp|P07911|UROM_HUMAN	uniprot-organism%3A9606+keyword%3A1185.fasta	69759.5	1	13	17	47	0.0255	0.0297	SGSVIDQSRVLNLGPITR	R	K	0.997	65	59.4	47	34.5	50.3	6.62	0.535	0.444	0	2	3	0	2	1912.06	2328.99		1700.61	589	606	Empty	TRUE
A1	30	Uromodulin OS=Homo sapiens GN=UMOD PE=1 SV=1	sp|P07911|UROM_HUMAN	uniprot-organism%3A9606+keyword%3A1185.fasta	69759.5	1	13	17	47	0.0255	0.0297	SRVLNLGPITR	Q	K	0.997	56.5	55.6	56.5	15.8	49.8	3.28	0.446	0.682	0	3	0	0	2	1225.74	2032.46		256.672	596	606	Empty	TRUE
A1	30	Uromodulin OS=Homo sapiens GN=UMOD PE=1 SV=1	sp|P07911|UROM_HUMAN	uniprot-organism%3A9606+keyword%3A1185.fasta	69759.5	1	13	17	47	0.0255	0.0297	SVIDQSRVLNLGPI	G	T	0.997	51.5	58.1	48.5	18.2	46.3	1.28	0.333	0.5	0	2	0	0	2	1510.86	2641.07		401.513	591	604	Empty	TRUE
A1	30	Uromodulin OS=Homo sapiens GN=UMOD PE=1 SV=1	sp|P07911|UROM_HUMAN	uniprot-organism%3A9606+keyword%3A1185.fasta	69759.5	1	13	17	47	0.0255	0.0297	SVIDQSRVLNLGPIT	G	R	0.997	53.8	58.3	45.6	23.5	57	4.66	0.514	0.567	0	3	0	0	2	1611.91	2536.68		69.5381	591	605	Empty	TRUE
A1	30	Uromodulin OS=Homo sapiens GN=UMOD PE=1 SV=1	sp|P07911|UROM_HUMAN	uniprot-organism%3A9606+keyword%3A1185.fasta	69759.5	1	13	17	47	0.0255	0.0297	SVIDQSRVLNLGPITR	G	K	0.997	81.5	59.5	43.4	55.5	66.6	7.89	0.53	0.625	0	3	4	0	2	1768.01	2337.88		822.313	591	606	Empty	TRUE
A1	30	Uromodulin OS=Homo sapiens GN=UMOD PE=1 SV=1	sp|P07911|UROM_HUMAN	uniprot-organism%3A9606+keyword%3A1185.fasta	69759.5	1	13	17	47	0.0255	0.0297	VIDQSRVLNLGPI	S	T	0.997	43.7	57.2	41.8	16.5	50	1.4	0.268	0.577	0	3	0	0	2	1423.83	2522.23		150.673	592	604	Empty	TRUE
A1	30	Uromodulin OS=Homo sapiens GN=UMOD PE=1 SV=1	sp|P07911|UROM_HUMAN	uniprot-organism%3A9606+keyword%3A1185.fasta	69759.5	1	13	17	47	0.0255	0.0297	VIDQSRVLNLGPIT	S	R	0.997	42.1	57.2	44.7	12.4	45.6	2.33	0.432	0.5	0	2	0	0	2	1524.87	2401.18		32.5473	592	605	Empty	TRUE
A1	30	Uromodulin OS=Homo sapiens GN=UMOD PE=1 SV=1	sp|P07911|UROM_HUMAN	uniprot-organism%3A9606+keyword%3A1185.fasta	69759.5	1	13	17	47	0.0255	0.0297	VIDQSRVLNLGPITR	S	K	0.997	84.1	59	44.6	57.1	68.2	5.72	0.584	0.667	0	3	3	0	2	1680.98	2218.49		582.146	592	606	Empty	TRUE
A1	30	Uromodulin OS=Homo sapiens GN=UMOD PE=1 SV=1	sp|P07911|UROM_HUMAN	uniprot-organism%3A9606+keyword%3A1185.fasta	69759.5	1	13	17	47	0.0255	0.0297	VIDQSRVLNLGPITRK	S	G	0.997	17.2	55.3	26.4	4.69	34.3	1.22	0.254	0.406	0	0	1	0	2	1809.07	2094.67		7.13099	592	607	Empty	TRUE
A1	30	Collagen alpha-1(XIX) chain OS=Homo sapiens GN=COL19A1 PE=1 SV=3	COJA1_HUMAN	uniprot-organism%3A9606+keyword%3A1185.fasta	115224	0.955	1	1	1	0.0005	0.0123	KDGLPGPPGDPGPQ	G	G	0.995	48.4	58	46.4	10.6	41.3	0.174	0.148	0.429	0	1	0	0	2	1379.64	456.469		4.4571	1061	1074	Empty	TRUE
A1	30	Isoform 2 of Phosphoinositide-3-kinase-interacting protein 1 OS=Homo sapiens GN=PIK3IP1	sp|Q96FE7-2|P3IP1_HUMAN,sp|Q96FE7-4|P3IP1_HUMAN,sp|Q96FE7|P3IP1_HUMAN	uniprot-organism%3A9606+keyword%3A1185.fasta	28247.7	1	6	6	12	0.0065	0.124	AAVQPVIGISQR	A	V	0.997	26.4	55.4	37.4	3.42	30.9	1.36	0.275	0.375	0	1	0	0	2	1238.72	1873.61		7.29374	144	155	Empty	TRUE
A1	30	Isoform 2 of Phosphoinositide-3-kinase-interacting protein 1 OS=Homo sapiens GN=PIK3IP1	sp|Q96FE7-2|P3IP1_HUMAN,sp|Q96FE7-4|P3IP1_HUMAN,sp|Q96FE7|P3IP1_HUMAN	uniprot-organism%3A9606+keyword%3A1185.fasta	28247.7	1	6	6	12	0.0065	0.124	EVQVFAPANALPARSEA	D	A	0.997	81.5	60.3	42.1	56.6	58.2	7.52	0.409	0.5	0	2	0	0	2	1769.92	2201.83		172.725	127	143	Empty	TRUE
A1	30	Isoform 2 of Phosphoinositide-3-kinase-interacting protein 1 OS=Homo sapiens GN=PIK3IP1	sp|Q96FE7-2|P3IP1_HUMAN,sp|Q96FE7-4|P3IP1_HUMAN,sp|Q96FE7|P3IP1_HUMAN	uniprot-organism%3A9606+keyword%3A1185.fasta	28247.7	1	6	6	12	0.0065	0.124	VFAPANALPARSEA	Q	A	0.997	52.1	58.8	34.7	32.9	37.1	1.62	0.34	0.357	0	1	0	0	2	1413.75	1956.94		14.4275	130	143	Empty	TRUE
A1	30	Isoform 2 of Phosphoinositide-3-kinase-interacting protein 1 OS=Homo sapiens GN=PIK3IP1	sp|Q96FE7-2|P3IP1_HUMAN,sp|Q96FE7-4|P3IP1_HUMAN,sp|Q96FE7|P3IP1_HUMAN	uniprot-organism%3A9606+keyword%3A1185.fasta	28247.7	1	6	6	12	0.0065	0.124	VQVFAPANALPARSE	E	A	0.997	66.5	59.5	46.1	36.6	45.9	4.77	0.375	0.433	0	2	0	0	2	1569.84	2117.43		31.9474	128	142	Empty	TRUE
A1	30	Isoform 2 of Phosphoinositide-3-kinase-interacting protein 1 OS=Homo sapiens GN=PIK3IP1	sp|Q96FE7-2|P3IP1_HUMAN,sp|Q96FE7-4|P3IP1_HUMAN,sp|Q96FE7|P3IP1_HUMAN	uniprot-organism%3A9606+keyword%3A1185.fasta	28247.7	1	6	6	12	0.0065	0.124	VQVFAPANALPARSEA	E	A	0.997	68.2	60	42.4	42.3	62.6	7.8	0.599	0.562	0	4	0	0	2	1640.88	2140.75		705.364	128	143	Empty	TRUE
A1	30	Isoform 2 of Phosphoinositide-3-kinase-interacting protein 1 OS=Homo sapiens GN=PIK3IP1	sp|Q96FE7-2|P3IP1_HUMAN,sp|Q96FE7-4|P3IP1_HUMAN,sp|Q96FE7|P3IP1_HUMAN	uniprot-organism%3A9606+keyword%3A1185.fasta	28247.7	1	6	6	12	0.0065	0.124	VQVFAPANALPARSEAA	E	A	0.997	71.4	59.6	45.4	42.5	50.8	4.48	0.524	0.441	0	2	0	0	2	1711.91	2140.19		72.9739	128	144	Empty	TRUE
A1	30	Collagen alpha-1(I) chain OS=Homo sapiens GN=COL1A1 PE=1 SV=5	CO1A1_HUMAN	uniprot-organism%3A9606+keyword%3A1185.fasta	138941	1	18	20	78	0.0423	0.122	ADGQPGAKGEPGDAGAKGDAGPPGP	G	A	0.997	90.6	58.3	73.3	0					0	4	6	0	2	2206	1007.85		806.958	819	843	Empty	TRUE
A1	30	Collagen alpha-1(I) chain OS=Homo sapiens GN=COL1A1 PE=1 SV=5	CO1A1_HUMAN	uniprot-organism%3A9606+keyword%3A1185.fasta	138941	1	18	20	78	0.0423	0.122	AGPPGAPGAPGAPGPVGPAGKSGDRGETGP	P	A	0.997	68.7	60.7	48.6	19.8					0	0	2	0	2	2600.23	1375.5		65.3026	1042	1071	Empty	TRUE
A1	30	Collagen alpha-1(I) chain OS=Homo sapiens GN=COL1A1 PE=1 SV=5	CO1A1_HUMAN	uniprot-organism%3A9606+keyword%3A1185.fasta	138941	1	18	20	78	0.0423	0.122	AGPPGEAGKPGEQGVPGDLGAPGP	P	S	0.997	117	58.6	92.8	15.1					0	4	0	0	2	2176.02	1564.32		475.47	649	672	Empty	TRUE
A1	30	Collagen alpha-1(I) chain OS=Homo sapiens GN=COL1A1 PE=1 SV=5	CO1A1_HUMAN	uniprot-organism%3A9606+keyword%3A1185.fasta	138941	1	18	20	78	0.0423	0.122	APGDRGEPGPPGP	G	A	0.997	58.4	57.7	55.9	16	53.4	1	0.0974	0.615	0	4	0	0	2	1251.56	531.417		104.412	798	810	Empty	TRUE
A1	30	Collagen alpha-1(I) chain OS=Homo sapiens GN=COL1A1 PE=1 SV=5	CO1A1_HUMAN	uniprot-organism%3A9606+keyword%3A1185.fasta	138941	1	18	20	78	0.0423	0.122	APGDRGEPGPPGPA	G	G	0.997	33.7	58.2	36.7	-0.49	36.2	2.48	0.163	0.393	0	2	0	0	2	1322.6	491.444		6.61409	798	811	Empty	TRUE
A1	30	Collagen alpha-1(I) chain OS=Homo sapiens GN=COL1A1 PE=1 SV=5	CO1A1_HUMAN	uniprot-organism%3A9606+keyword%3A1185.fasta	138941	1	18	20	78	0.0423	0.122	DDGEAGKPGRPGERGPPGP	G	Q	0.997	30.8	59.5	30.2	0	41.6	0.959	0.0024	0.421	0	0	1	0	2	1877.87	855.161		12.3786	231	249	Empty	TRUE
A1	30	Collagen alpha-1(I) chain OS=Homo sapiens GN=COL1A1 PE=1 SV=5	CO1A1_HUMAN	uniprot-organism%3A9606+keyword%3A1185.fasta	138941	1	18	20	78	0.0423	0.122	DGQPGAKGEPGDAGAKGDAGPPGP	A	A	0.997	83.8	58.4	72.1	0					0	1	1	0	2	2134.96	1007.3		67.8739	820	843	Empty	TRUE
A1	30	Collagen alpha-1(I) chain OS=Homo sapiens GN=COL1A1 PE=1 SV=5	CO1A1_HUMAN	uniprot-organism%3A9606+keyword%3A1185.fasta	138941	1	18	20	78	0.0423	0.122	GADGQPGAKGEPGDAGAKGDAGPPGP	P	A	0.997	85.4	58.3	83.1	9.02					0	0	6	0	2	2263.02	1037.83		253.484	818	843	Empty	TRUE
A1	30	Collagen alpha-1(I) chain OS=Homo sapiens GN=COL1A1 PE=1 SV=5	CO1A1_HUMAN	uniprot-organism%3A9606+keyword%3A1185.fasta	138941	1	18	20	78	0.0423	0.122	GPPGADGQPGAKGEPGDAGAKGDAGPPGP	A	A	0.993	52.1	58.3	50.6	17.2					0	0	1	0	2	2546.14	1095.03		12.2552	815	843	Empty	TRUE
A1	30	Collagen alpha-1(I) chain OS=Homo sapiens GN=COL1A1 PE=1 SV=5	CO1A1_HUMAN	uniprot-organism%3A9606+keyword%3A1185.fasta	138941	1	18	20	78	0.0423	0.122	GPPGEAGKPGEQGVPGDLGAPGP	A	S	0.997	91.9	59.8	86.6	3.52					0	2	0	0	2	2104.98	1538.78		86.4335	650	672	Empty	TRUE
A1	30	Collagen alpha-1(I) chain OS=Homo sapiens GN=COL1A1 PE=1 SV=5	CO1A1_HUMAN	uniprot-organism%3A9606+keyword%3A1185.fasta	138941	1	18	20	78	0.0423	0.122	GSPGSPGPDGKTGPPGP	T	A	0.997	85.3	58.3	69.4	33.2	75.3	5.17	0.0611	0.618	0	6	0	0	2	1509.68	737.981		40.0417	542	558	Empty	TRUE
A1	30	Collagen alpha-1(I) chain OS=Homo sapiens GN=COL1A1 PE=1 SV=5	CO1A1_HUMAN	uniprot-organism%3A9606+keyword%3A1185.fasta	138941	1	18	20	78	0.0423	0.122	GSPGSPGPDGKTGPPGPAG	T	Q	0.997	54	58.2	55.4	14.1	47	2.12	0.0702	0.368	0	5	0	0	2	1637.74	637.484		23.0043	542	560	Empty	TRUE
A1	30	Collagen alpha-1(I) chain OS=Homo sapiens GN=COL1A1 PE=1 SV=5	CO1A1_HUMAN	uniprot-organism%3A9606+keyword%3A1185.fasta	138941	1	18	20	78	0.0423	0.122	NGDDGEAGKPGRPGERGPPGP	K	Q	0.997	65.5	58.7	55.3	2.73	50	3.39	0	0.405	0	0	8	0	2	2048.94	876.808		225.754	229	249	Empty	TRUE
A1	30	Collagen alpha-1(I) chain OS=Homo sapiens GN=COL1A1 PE=1 SV=5	CO1A1_HUMAN	uniprot-organism%3A9606+keyword%3A1185.fasta	138941	1	18	20	78	0.0423	0.122	NSGEPGAPGSKGDTGAKGEPGPVG	G	V	0.971	59.4	58.5	50.8	0					0	1	0	0	2	2170.99	870.695		9.14598	432	455	Empty	TRUE
A1	30	Collagen alpha-1(I) chain OS=Homo sapiens GN=COL1A1 PE=1 SV=5	CO1A1_HUMAN	uniprot-organism%3A9606+keyword%3A1185.fasta	138941	1	18	20	78	0.0423	0.122	SPGSPGPDGKTGPPGP	G	A	0.997	99.3	58.8	77.3	14.5	64.9	5.47	0.00924	0.562	0	16	0	0	2	1436.67	769.63		811.131	543	558	Empty	TRUE
A1	30	Collagen alpha-1(I) chain OS=Homo sapiens GN=COL1A1 PE=1 SV=5	CO1A1_HUMAN	uniprot-organism%3A9606+keyword%3A1185.fasta	138941	1	18	20	78	0.0423	0.122	SPGSPGPDGKTGPPGPAG	G	Q	0.997	37.2	58.6	47.8	0	43.8	1.72	0.0868	0.361	0	1	0	0	2	1580.72	717.451		4.06934	543	560	Empty	TRUE
A1	30	Collagen alpha-1(I) chain OS=Homo sapiens GN=COL1A1 PE=1 SV=5	CO1A1_HUMAN	uniprot-organism%3A9606+keyword%3A1185.fasta	138941	1	18	20	78	0.0423	0.122	TGSPGSPGPDGKTGPPGPAG	L	Q	0.997	41.9	58.2	34.3	22.7	48.6	3.85	0.0535	0.375	0	6	0	0	2	1738.79	752.973		41.3638	541	560	Empty	TRUE
A1	30	Collagen alpha-1(I) chain OS=Homo sapiens GN=COL1A1 PE=1 SV=5	CO1A1_HUMAN	uniprot-organism%3A9606+keyword%3A1185.fasta	138941	1	18	20	78	0.0423	0.122	VGPPGPPGPPGPPGPPS	P	A	0.997					79.5	1.17	0.0566	0.647	0	1	0	0	2	1524.73	1518.22		20.1302	1177	1193	Empty	TRUE
A1	30	Meprin A subunit alpha OS=Homo sapiens GN=MEP1A PE=1 SV=2	MEP1A_HUMAN	uniprot-organism%3A9606+keyword%3A1185.fasta	84420.6	1	3	3	6	0.0033	0.0214	EALPVSLSQGQPSRQ	E	K	0.997	69.8	59.6	45.3	41.1	53.7	5.6	0.188	0.467	0	2	0	0	2	1596.83	1910.83		32.3	637	651	Empty	TRUE
A1	30	Meprin A subunit alpha OS=Homo sapiens GN=MEP1A PE=1 SV=2	MEP1A_HUMAN	uniprot-organism%3A9606+keyword%3A1185.fasta	84420.6	1	3	3	6	0.0033	0.0214	EEALPVSLSQGQPSRQ	L	K	0.997	102	60.1	58.3	61.5	69.3	8.48	0.374	0.594	0	2	0	0	2	1725.88	1952.49		87.9031	636	651	Empty	TRUE
A1	30	Meprin A subunit alpha OS=Homo sapiens GN=MEP1A PE=1 SV=2	MEP1A_HUMAN	uniprot-organism%3A9606+keyword%3A1185.fasta	84420.6	1	3	3	6	0.0033	0.0214	PVSLSQGQPSRQ	L	K	0.997	69	58.9	59.5	25.8	46.3	2.29	0.443	0.542	0	2	0	0	2	1283.67	1229.44		35.8067	640	651	Empty	TRUE
A1	30	Collagen alpha-2(I) chain OS=Homo sapiens GN=COL1A2 PE=1 SV=7	CO1A2_HUMAN	uniprot-organism%3A9606+keyword%3A1185.fasta	129315	1	3	3	6	0.0033	0.0293	AGEKGPSGEAGTAGPPGTPGP	F	Q	0.997	59.5	59.2	50.7	6.67	51.9	3.06	0.0906	0.381	0	2	0	0	2	1823.84	1251.09		22.0639	843	863	Empty	TRUE
A1	30	Collagen alpha-2(I) chain OS=Homo sapiens GN=COL1A2 PE=1 SV=7	CO1A2_HUMAN	uniprot-organism%3A9606+keyword%3A1185.fasta	129315	1	3	3	6	0.0033	0.0293	DQGPVGRTGEVGAVGPPGF	G	A	0.997	41.1	60.3	40.9	9.1	50.1	2.09	0.0818	0.395	0	3	0	0	2	1812.89	2111.32		82.4192	824	842	Empty	TRUE
A1	30	Collagen alpha-2(I) chain OS=Homo sapiens GN=COL1A2 PE=1 SV=7	CO1A2_HUMAN	uniprot-organism%3A9606+keyword%3A1185.fasta	129315	1	3	3	6	0.0033	0.0293	GEKGPSGEAGTAGPPGTPGP	A	Q	0.99	29	58.8	37.2	5.97	41.4	0.0809	0.0507	0.325	0	1	0	0	2	1752.8	1235		19.75	844	863	Empty	TRUE
A1	30	Keratinocyte differentiation-associated protein OS=Homo sapiens GN=KRTDAP PE=1 SV=1	KTDAP_HUMAN	uniprot-organism%3A9606+keyword%3A1185.fasta	11050.5	1	2	2	3	0.0016	0.152	ASRPEAFNTPFLNI	Y	D	0.997	43.1	60	46.4	11.7	32.2	1.46	0.258	0.321	0	1	0	0	2	1576.81	2852.07		7.4442	38	51	Empty	TRUE
A1	30	Keratinocyte differentiation-associated protein OS=Homo sapiens GN=KRTDAP PE=1 SV=1	KTDAP_HUMAN	uniprot-organism%3A9606+keyword%3A1185.fasta	11050.5	1	2	2	3	0.0016	0.152	ASRPEAFNTPFLNID	Y	K	0.997	56.4	60.2	36.6	35.7	43.8	3.47	0.416	0.433	0	2	0	0	2	1691.84	2716.02		23.5338	38	52	Empty	TRUE
A1	30	Cadherin-1 OS=Homo sapiens GN=CDH1 PE=1 SV=3	CADH1_HUMAN	uniprot-organism%3A9606+keyword%3A1185.fasta	97457.6	1	2	2	4	0.0022	0.0397	FSHAVSSNGNAVEDPMEIL	L	I	0.997	58.3	59.5	48.8	25	46	3.51	0.393	0.342	0	2	0	0	2	2016.93	2601.65		21.3159	231	249	Empty	TRUE
A1	30	Cadherin-1 OS=Homo sapiens GN=CDH1 PE=1 SV=3	CADH1_HUMAN	uniprot-organism%3A9606+keyword%3A1185.fasta	97457.6	1	2	2	4	0.0022	0.0397	LEINPDTGAISTRAEL	W	D	0.997	48.6	60.1	36.1	27.9	40.5	2.96	0.346	0.344	0	2	0	0	2	1699.89	2289.56		19.4223	533	548	Empty	TRUE
A1	30	Protein AMBP OS=Homo sapiens GN=AMBP PE=1 SV=1	AMBP_HUMAN,S4R471_HUMAN	uniprot-organism%3A9606+keyword%3A1185.fasta	38999.6	0.976	1	1	2	0.0011	0.0455	FRVVAQGVGIPEDSIF	D	T	0.997	55	60.1	42	28.7	50.7	5.8	0.558	0.438	0	2	0	0	2	1733.92	2806.53		36.2846	165	180	Empty	TRUE
A1	30	Nidogen-1 OS=Homo sapiens GN=NID1 PE=1 SV=3	sp|P14543|NID1_HUMAN	uniprot-organism%3A9606+keyword%3A1185.fasta	136376	1	3	3	10	0.0054	0.0305	LSRQELFPFGPGQGDLE	C	L	0.997	75.6	60.5	36.7	56	65	4.82	0.571	0.559	0	2	0	0	2	1889.94	2717.68		59.3553	29	45	Empty	TRUE
A1	30	Nidogen-1 OS=Homo sapiens GN=NID1 PE=1 SV=3	sp|P14543|NID1_HUMAN	uniprot-organism%3A9606+keyword%3A1185.fasta	136376	1	3	3	10	0.0054	0.0305	LSRQELFPFGPGQGDLEL	C	E	0.997	62.7	60.8	41.2	37.6	57.5	3.64	0.503	0.472	0	5	0	0	2	2003.02	3106.4		90.6249	29	46	Empty	TRUE
A1	30	Nidogen-1 OS=Homo sapiens GN=NID1 PE=1 SV=3	sp|P14543|NID1_HUMAN	uniprot-organism%3A9606+keyword%3A1185.fasta	136376	1	3	3	10	0.0054	0.0305	VFEIGSPATTNGVVPADVIL	W	G	0.997	60	60.2	43	33	52.2	7.15	0.492	0.375	0	3	0	0	2	1999.07	3209.69		77.0841	262	281	Empty	TRUE
A1	30	Vitronectin OS=Homo sapiens GN=VTN PE=1 SV=1	VTNC_HUMAN	uniprot-organism%3A9606+keyword%3A1185.fasta	54306.1	0.976	1	1	1	0.0005	0.0397	PEQTPVLKPEEEAPAPEVG	N	A	0.997	62	60.8	44.1	34	50.2	1	0.369	0.395	0	1	0	0	2	2017.01	1950.27		10.5348	110	128	Empty	TRUE
A1	30	Vesicular integral-membrane protein VIP36 OS=Homo sapiens GN=LMAN2 PE=1 SV=1	D6RBV2_HUMAN,LMAN2_HUMAN	uniprot-organism%3A9606+keyword%3A1185.fasta	40229.5	1	5	5	10	0.0054	0.163	FGASAGTGDLSDNHDIIS	Y	M	0.997	55	58.4	40	30.8	52.7	4.33	0.4	0.444	0	2	0	0	2	1776.8	2043.01		105.762	253	270	Empty	TRUE
A1	30	Vesicular integral-membrane protein VIP36 OS=Homo sapiens GN=LMAN2 PE=1 SV=1	D6RBV2_HUMAN,LMAN2_HUMAN	uniprot-organism%3A9606+keyword%3A1185.fasta	40229.5	1	5	5	10	0.0054	0.163	FGASAGTGDLSDNHDIISMK	Y	L	0.997	42.3	59.7	36.4	20.9	43.1	2.09	0.336	0.3	0	1	0	0	2	2035.94	2107.99		6.07763	253	272	Empty	TRUE
A1	30	Vesicular integral-membrane protein VIP36 OS=Homo sapiens GN=LMAN2 PE=1 SV=1	D6RBV2_HUMAN,LMAN2_HUMAN	uniprot-organism%3A9606+keyword%3A1185.fasta	40229.5	1	5	5	10	0.0054	0.163	IDWTKIEPSVNF	S	L	0.997	34	59.8	34.3	14.4	44.4	6.57	0.459	0.542	0	2	0	0	2	1448.74	2818.19		13.9676	287	298	Empty	TRUE
A1	30	Vesicular integral-membrane protein VIP36 OS=Homo sapiens GN=LMAN2 PE=1 SV=1	D6RBV2_HUMAN,LMAN2_HUMAN	uniprot-organism%3A9606+keyword%3A1185.fasta	40229.5	1	5	5	10	0.0054	0.163	LDTYPNDETTERVFPY	F	I	0.997	34	59.2	33.9	14.6	28.7	1.06	0.334	0.25	0	2	0	0	2	1959.9	2358.43		14.4177	161	176	Empty	TRUE
A1	30	Vesicular integral-membrane protein VIP36 OS=Homo sapiens GN=LMAN2 PE=1 SV=1	D6RBV2_HUMAN,LMAN2_HUMAN	uniprot-organism%3A9606+keyword%3A1185.fasta	40229.5	1	5	5	10	0.0054	0.163	MVEHTPDEESIDWTKIEPSVNF	L	L	0.997	69.1	59.1	32.9	53.3					0	0	3	0	2	2603.2	2755.44		65.1672	277	298	Empty	TRUE
A1	30	Ig kappa chain C region OS=Homo sapiens GN=IGKC PE=1 SV=1	IGKC_HUMAN	uniprot-organism%3A9606+keyword%3A1185.fasta	11608.6	0.969	1	1	1	0.0006	0.132	SVTEQDSKDSTYSL	E	S	0.997	43.7	58.6	36.9	21.9	42.7	2.96	0.344	0.464	0	1	0	0	2	1559.71	1741.46		10.8546	54	67	Empty	TRUE
A1	30	Collagen alpha-1(XVIII) chain OS=Homo sapiens GN=COL18A1 PE=1 SV=5	sp|P39060|COIA1_HUMAN	uniprot-organism%3A9606+keyword%3A1185.fasta	178188	0.999	1	1	1	0.0006	0.0063	AEILNVAKGIR	G	S	0.997	62	55.8	43.6	34.4	36.6	2.52	0.328	0.455	0	1	0	0	2	1183.72	2015.8		16.0711	112	122	Empty	TRUE
A1	30	Fibrinogen alpha chain OS=Homo sapiens GN=FGA PE=1 SV=2	sp|P02671|FIBA_HUMAN	uniprot-organism%3A9606+keyword%3A1185.fasta	94973.4	1	3	5	24	0.0135	0.0208	DEAGSEADHEGTHSTKR	A	G	0.997	66.3	56	30.5	52.7	49.6	6.29	0.593	0.441	0	2	5	0	2	1826.79	648.531		88.4974	605	621	Empty	TRUE
A1	30	Fibrinogen alpha chain OS=Homo sapiens GN=FGA PE=1 SV=2	sp|P02671|FIBA_HUMAN	uniprot-organism%3A9606+keyword%3A1185.fasta	94973.4	1	3	5	24	0.0135	0.0208	DEAGSEADHEGTHSTKRG	A	H	0.997	82.1	55.8	35.1	64.7	72.3	10.3	0.71	0.583	0	7	9	0	2	1883.81	690.187		734.156	605	622	Empty	TRUE
A1	30	Fibrinogen alpha chain OS=Homo sapiens GN=FGA PE=1 SV=2	sp|P02671|FIBA_HUMAN	uniprot-organism%3A9606+keyword%3A1185.fasta	94973.4	1	3	5	24	0.0135	0.0208	GSEADHEGTHSTKRG	A	H	0.997	28.4	58	36.7	5.84	30.3	1.14	0.228	0.3	0	1	0	0	2	1568.7	708.501		3.11062	608	622	Empty	TRUE
A1	30	Insulin OS=Homo sapiens GN=INS PE=1 SV=1	INS_HUMAN	uniprot-organism%3A9606+keyword%3A1185.fasta	11981.1	1	14	15	49	0.0276	0.282	DLQVGQVELGGGPGAGSLQPLAL	E	E	0.997	133	60.8	47.9	105					0	4	0	0	2	2176.16	3138.2		249.249	60	82	Empty	TRUE
A1	30	Insulin OS=Homo sapiens GN=INS PE=1 SV=1	INS_HUMAN	uniprot-organism%3A9606+keyword%3A1185.fasta	11981.1	1	14	15	49	0.0276	0.282	DLQVGQVELGGGPGAGSLQPLALEGSLQ	E	K	0.995	69.2	61.7	32.1	54.1					0	2	0	0	2	2690.4	3120.42		12.333	60	87	Empty	TRUE
A1	30	Insulin OS=Homo sapiens GN=INS PE=1 SV=1	INS_HUMAN	uniprot-organism%3A9606+keyword%3A1185.fasta	11981.1	1	14	15	49	0.0276	0.282	EAEDLQVGQVELGGGPGAGSLQ	R	P	0.997	113	60.8	56.9	75.4					0	2	0	0	2	2111.03	2377.95		29.1755	57	78	Empty	TRUE
A1	30	Insulin OS=Homo sapiens GN=INS PE=1 SV=1	INS_HUMAN	uniprot-organism%3A9606+keyword%3A1185.fasta	11981.1	1	14	15	49	0.0276	0.282	EAEDLQVGQVELGGGPGAGSLQP	R	L	0.997	92.8	61	43.5	67.5					0	2	0	0	2	2208.08	2479.56		39.24	57	79	Empty	TRUE
A1	30	Insulin OS=Homo sapiens GN=INS PE=1 SV=1	INS_HUMAN	uniprot-organism%3A9606+keyword%3A1185.fasta	11981.1	1	14	15	49	0.0276	0.282	EAEDLQVGQVELGGGPGAGSLQPLAL	R	E	0.997	172	61.6	47.9	147					0	9	0	0	2	2505.28	3048.78		1465.26	57	82	Empty	TRUE
A1	30	Insulin OS=Homo sapiens GN=INS PE=1 SV=1	INS_HUMAN	uniprot-organism%3A9606+keyword%3A1185.fasta	11981.1	1	14	15	49	0.0276	0.282	EAEDLQVGQVELGGGPGAGSLQPLALEGSLQ	R	K	0.997	95.9	62.5	42.3	71.8					0	3	1	0	2	3019.52	3039.36		47.821	57	87	Empty	TRUE
A1	30	Insulin OS=Homo sapiens GN=INS PE=1 SV=1	INS_HUMAN	uniprot-organism%3A9606+keyword%3A1185.fasta	11981.1	1	14	15	49	0.0276	0.282	LGGGPGAGSLQPLALEGSLQ	E	K	0.997	44.2	60	53.4	5.67	47.5	6.24	0.516	0.35	0	1	0	0	2	1821.97	2691.16		10.038	68	87	Empty	TRUE
A1	30	Insulin OS=Homo sapiens GN=INS PE=1 SV=1	INS_HUMAN	uniprot-organism%3A9606+keyword%3A1185.fasta	11981.1	1	14	15	49	0.0276	0.282	LQVGQVELGGGPGAGSLQPLAL	D	E	0.997	104	59.8	51.3	71.3					0	5	0	0	2	2061.13	3084.32		910.821	61	82	Empty	TRUE
A1	30	Insulin OS=Homo sapiens GN=INS PE=1 SV=1	INS_HUMAN	uniprot-organism%3A9606+keyword%3A1185.fasta	11981.1	1	14	15	49	0.0276	0.282	LQVGQVELGGGPGAGSLQPLALEGSLQ	D	K	0.997	139	60.9	46.3	114					0	3	0	0	2	2575.37	3068.78		62.7969	61	87	Empty	TRUE
A1	30	Insulin OS=Homo sapiens GN=INS PE=1 SV=1	INS_HUMAN	uniprot-organism%3A9606+keyword%3A1185.fasta	11981.1	1	14	15	49	0.0276	0.282	QVGQVELGGGPGAGSLQPLAL	L	E	0.997	102	60.4	49.6	70.9	74.3	6.32	0.553	0.5	0	6	0	0	2	1948.05	2846.1		486.074	62	82	Empty	TRUE
A1	30	Insulin OS=Homo sapiens GN=INS PE=1 SV=1	INS_HUMAN	uniprot-organism%3A9606+keyword%3A1185.fasta	11981.1	1	14	15	49	0.0276	0.282	QVGQVELGGGPGAGSLQPLALEGSLQ	L	K	0.997	119	61.3	53	85.1					0	5	0	0	2	2462.29	2862.21		94.8708	62	87	Empty	TRUE
A1	30	Insulin OS=Homo sapiens GN=INS PE=1 SV=1	INS_HUMAN	uniprot-organism%3A9606+keyword%3A1185.fasta	11981.1	1	14	15	49	0.0276	0.282	VELGGGPGAGSLQPLAL	Q	E	0.997	33.9	59.2	42.7	5.7	45	3	0.36	0.382	0	3	0	0	2	1535.84	2783.35		44.0158	66	82	Empty	TRUE
A1	30	Insulin OS=Homo sapiens GN=INS PE=1 SV=1	INS_HUMAN	uniprot-organism%3A9606+keyword%3A1185.fasta	11981.1	1	14	15	49	0.0276	0.282	VELGGGPGAGSLQPLALEGSLQ	Q	K	0.945	54.5	60.6	57.9	12.1					0	1	0	0	2	2050.08	2814.44		6.06083	66	87	Empty	TRUE
A1	30	Insulin OS=Homo sapiens GN=INS PE=1 SV=1	INS_HUMAN	uniprot-organism%3A9606+keyword%3A1185.fasta	11981.1	1	14	15	49	0.0276	0.282	VGQVELGGGPGAGSLQPLAL	Q	E	0.997	54.5	59.7	38.8	31.4	42.5	3.42	0.348	0.3	0	2	0	0	2	1819.99	2831.11		12.8829	63	82	Empty	TRUE
A1	30	Collagen alpha-1(III) chain OS=Homo sapiens GN=COL3A1 PE=1 SV=4	sp|P02461|CO3A1_HUMAN	uniprot-organism%3A9606+keyword%3A1185.fasta	138565	1	11	12	21	0.0118	0.101	APGAPGGKGDAGAPGERGPPG	G	L	0.997	61.3	59	45.2	2.25	60.2	3.19	0.00332	0.5	0	0	2	0	2	1836.85	930.081		30.9294	667	687	Empty	TRUE
A1	30	Collagen alpha-1(III) chain OS=Homo sapiens GN=COL3A1 PE=1 SV=4	sp|P02461|CO3A1_HUMAN	uniprot-organism%3A9606+keyword%3A1185.fasta	138565	1	11	12	21	0.0118	0.101	DAGAPGAPGGKGDAGAPGERGPPG	G	L	0.997	110	58	89.1	0					0	1	4	0	2	2079.93	1040.59		602.064	664	687	Empty	TRUE
A1	30	Collagen alpha-1(III) chain OS=Homo sapiens GN=COL3A1 PE=1 SV=4	sp|P02461|CO3A1_HUMAN	uniprot-organism%3A9606+keyword%3A1185.fasta	138565	1	11	12	21	0.0118	0.101	DGAPGKNGERGGPGGPGP	N	Q	0.988	23.3	57.8	30.2	4.94	38.2	1.03	0.123	0.333	0	1	0	0	2	1624.73	486.387		3.98711	587	604	Empty	TRUE
A1	30	Collagen alpha-1(III) chain OS=Homo sapiens GN=COL3A1 PE=1 SV=4	sp|P02461|CO3A1_HUMAN	uniprot-organism%3A9606+keyword%3A1185.fasta	138565	1	11	12	21	0.0118	0.101	ERGEAGIPGVPGAKGEDGKDGSPGEPGANG	G	L	0.997	66.1	58.6	74.5	8.45					0	0	4	0	2	2826.28	1484.34		275.359	448	477	Empty	TRUE
A1	30	Collagen alpha-1(III) chain OS=Homo sapiens GN=COL3A1 PE=1 SV=4	sp|P02461|CO3A1_HUMAN	uniprot-organism%3A9606+keyword%3A1185.fasta	138565	1	11	12	21	0.0118	0.101	GLPGTGGPPGENGKPG	Q	E	0.997	46.1	58.8	51.6	8.12	39.9	1.12	0.0927	0.344	0	2	0	0	2	1439.68	1212.77		102.095	642	657	Empty	TRUE
A1	30	Collagen alpha-1(III) chain OS=Homo sapiens GN=COL3A1 PE=1 SV=4	sp|P02461|CO3A1_HUMAN	uniprot-organism%3A9606+keyword%3A1185.fasta	138565	1	11	12	21	0.0118	0.101	GLPGTGGPPGENGKPGEP	Q	G	0.997	64.1	58.8	69.7	10.6	58.9	4.12	0.0747	0.472	0	1	0	0	2	1681.77	1286.06		49.3542	642	659	Empty	TRUE
A1	30	Collagen alpha-1(III) chain OS=Homo sapiens GN=COL3A1 PE=1 SV=4	sp|P02461|CO3A1_HUMAN	uniprot-organism%3A9606+keyword%3A1185.fasta	138565	1	11	12	21	0.0118	0.101	GLPGTGGPPGENGKPGEPGP	Q	K	0.997	46.7	59.2	42.5	0	53.2	1	0.00752	0.4	0	2	0	0	2	1835.84	1425.48		26.0149	642	661	Empty	TRUE
A1	30	Collagen alpha-1(III) chain OS=Homo sapiens GN=COL3A1 PE=1 SV=4	sp|P02461|CO3A1_HUMAN	uniprot-organism%3A9606+keyword%3A1185.fasta	138565	1	11	12	21	0.0118	0.101	KGDAGAPGAPGGKGDAGAPGERGPPG	P	L	0.997	68.1	59.5	57.4	7.9					0	0	1	0	2	2265.05	998.377		41.6383	662	687	Empty	TRUE
A1	30	Collagen alpha-1(III) chain OS=Homo sapiens GN=COL3A1 PE=1 SV=4	sp|P02461|CO3A1_HUMAN	uniprot-organism%3A9606+keyword%3A1185.fasta	138565	1	11	12	21	0.0118	0.101	KNGETGPQGPPGPTGPGGDKGDTGPPGPQG	G	L	0.993	58.6	59.7	35	8.03					0	0	1	0	2	2743.26	1399.35		22.5867	610	639	Empty	TRUE
A1	30	Collagen alpha-1(III) chain OS=Homo sapiens GN=COL3A1 PE=1 SV=4	sp|P02461|CO3A1_HUMAN	uniprot-organism%3A9606+keyword%3A1185.fasta	138565	1	11	12	21	0.0118	0.101	PGTGGPPGENGKPGEPGP	L	K	0.997	58.8	58.9	65.6	6.39	53.1	3	0.0584	0.444	0	1	0	0	2	1681.73	1278.28		34.2302	644	661	Empty	TRUE
A1	30	Collagen alpha-1(III) chain OS=Homo sapiens GN=COL3A1 PE=1 SV=4	sp|P02461|CO3A1_HUMAN	uniprot-organism%3A9606+keyword%3A1185.fasta	138565	1	11	12	21	0.0118	0.101	QNGEPGGKGERGAPGEKGEGGPPG	G	V	0.98	52.2	58.5	63.5	4.59					0	0	1	0	2	2267.03	830.685		48.7126	817	840	Empty	TRUE
A1	30	Prostaglandin-H2 D-isomerase (Fragment) OS=Homo sapiens GN=PTGDS PE=2 SV=1	Q5SQ11_HUMAN	uniprot-organism%3A9606+keyword%3A1185.fasta	21080.1	1	3	4	8	0.0045	0.108	APEAQVSVQPNFQQDKF	A	L	0.997	33.6	60.1	40.3	7.83	43.2	2.24	0.299	0.382	0	2	0	0	2	1932.95	2190.75		30.144	23	39	Empty	TRUE
A1	30	Prostaglandin-H2 D-isomerase (Fragment) OS=Homo sapiens GN=PTGDS PE=2 SV=1	Q5SQ11_HUMAN	uniprot-organism%3A9606+keyword%3A1185.fasta	21080.1	1	3	4	8	0.0045	0.108	APEAQVSVQPNFQQDKFLGRW	A	F	0.997	78.5	61.6	42.9	52.8	62.3	11	0.624	0.5	0	0	1	0	2	2445.23	2587.86		28.9879	23	43	Empty	TRUE
A1	30	Prostaglandin-H2 D-isomerase (Fragment) OS=Homo sapiens GN=PTGDS PE=2 SV=1	Q5SQ11_HUMAN	uniprot-organism%3A9606+keyword%3A1185.fasta	21080.1	1	3	4	8	0.0045	0.108	AQVSVQPNFQQDKFLGRW	E	F	0.997	98	61.1	36.5	80.2	58.2	9.21	0.612	0.5	0	2	3	0	2	2148.1	2560.1		141.573	26	43	Empty	TRUE
A1	30	Isoform 2 of Beta-secretase 2 OS=Homo sapiens GN=BACE2	sp|Q9Y5Z0-2|BACE2_HUMAN,sp|Q9Y5Z0-3|BACE2_HUMAN,sp|Q9Y5Z0|BACE2_HUMAN	uniprot-organism%3A9606+keyword%3A1185.fasta	56182.3	0.969	1	1	2	0.0011	0.0321	ELAPAPFTLPLRVAA	P	A	0.997	64.7	57.2	45.2	35.9	39	3.96	0.00769	0.333	0	2	0	0	2	1565.91	2955.5		13.1723	23	37	Empty	TRUE
A1	30	ProSAAS OS=Homo sapiens GN=PCSK1N PE=1 SV=1	PCSK1_HUMAN	uniprot-organism%3A9606+keyword%3A1185.fasta	27373.2	1	2	2	5	0.0028	0.0654	DHDVGSELPPEGVL	A	G	0.997	70.4	59.5	47.7	39.3	51.9	5.12	0.526	0.536	0	4	0	0	2	1463.7	2261.86		74.0297	223	236	Empty	TRUE
A1	30	ProSAAS OS=Homo sapiens GN=PCSK1N PE=1 SV=1	PCSK1_HUMAN	uniprot-organism%3A9606+keyword%3A1185.fasta	27373.2	1	2	2	5	0.0028	0.0654	DHDVGSELPPEGVLGAL	A	L	0.996	23	60.2	33.7	3.21	31.6	1.03	0.241	0.265	0	1	0	0	2	1704.84	2809.99		4.51203	223	239	Empty	TRUE
A1	30	Clusterin OS=Homo sapiens GN=CLU PE=1 SV=1	sp|P10909-2|CLUS_HUMAN,sp|P10909-3|CLUS_HUMAN,sp|P10909-4|CLUS_HUMAN,sp|P10909-5|CLUS_HUMAN,sp|P10909|CLUS_HUMAN	uniprot-organism%3A9606+keyword%3A1185.fasta	52495	1	3	3	4	0.0023	0.0646	ASHTSDSDVPSGVTE	V	V	0.997	64.8	57.3	35.1	46.1	45.6	4.34	0.45	0.433	0	2	0	0	2	1488.64	1426.58		43.4553	390	404	Empty	TRUE
A1	30	Clusterin OS=Homo sapiens GN=CLU PE=1 SV=1	sp|P10909-2|CLUS_HUMAN,sp|P10909-3|CLUS_HUMAN,sp|P10909-4|CLUS_HUMAN,sp|P10909-5|CLUS_HUMAN,sp|P10909|CLUS_HUMAN	uniprot-organism%3A9606+keyword%3A1185.fasta	52495	1	3	3	4	0.0023	0.0646	FDSDPITVTVPVEV	L	S	0.997	23.9	59.9	27.3	10.8	31.4	1.74	0.303	0.321	0	1	0	0	2	1517.77	2831.11		8.10433	410	423	Empty	TRUE
A1	30	Clusterin OS=Homo sapiens GN=CLU PE=1 SV=1	sp|P10909-2|CLUS_HUMAN,sp|P10909-3|CLUS_HUMAN,sp|P10909-4|CLUS_HUMAN,sp|P10909-5|CLUS_HUMAN,sp|P10909|CLUS_HUMAN	uniprot-organism%3A9606+keyword%3A1185.fasta	52495	1	3	3	4	0.0023	0.0646	HTSDSDVPSGVTE	S	V	0.997	43.5	57.3	33.2	25.6	32.5	2.4	0.348	0.346	0	1	0	0	2	1330.58	1418.25		8.66744	392	404	Empty	TRUE
A1	30	Collagen alpha-1(I) chain OS=Homo sapiens GN=COL1A1 PE=1 SV=5	CO1A1_HUMAN	uniprot-organism%3A9606+keyword%3A1185.fasta	138941	1	19	20	60	0.0338	0.152	ADGQPGAKGEPGDAGAKGDAGPPGP	G	A	0.997	72.8	58.3	71.3	0					0	5	2	0	2	2206	1168.34		379.471	819	843	Empty	TRUE
A1	30	Collagen alpha-1(I) chain OS=Homo sapiens GN=COL1A1 PE=1 SV=5	CO1A1_HUMAN	uniprot-organism%3A9606+keyword%3A1185.fasta	138941	1	19	20	60	0.0338	0.152	AGPPGAPGAPGAPGPVGPAGKSGDRGETGP	P	A	0.996	62.8	60.8	47.8	25.7					0	0	1	0	2	2600.23	1444.91		29.9803	1042	1071	Empty	TRUE
A1	30	Collagen alpha-1(I) chain OS=Homo sapiens GN=COL1A1 PE=1 SV=5	CO1A1_HUMAN	uniprot-organism%3A9606+keyword%3A1185.fasta	138941	1	19	20	60	0.0338	0.152	AGPPGEAGKPGEQGVPGDLGAPGP	P	S	0.997	98.9	58.7	86.8	10.6					0	8	0	0	2	2176.02	1612.06		669.596	649	672	Empty	TRUE
A1	30	Collagen alpha-1(I) chain OS=Homo sapiens GN=COL1A1 PE=1 SV=5	CO1A1_HUMAN	uniprot-organism%3A9606+keyword%3A1185.fasta	138941	1	19	20	60	0.0338	0.152	ANGAPGNDGAKGDAGAPGAPGSQGAPG	G	L	0.997	76.4	55.4	68.8	24.9					0	2	0	0	2	2282.99	968.953		167.858	699	725	Empty	TRUE
A1	30	Collagen alpha-1(I) chain OS=Homo sapiens GN=COL1A1 PE=1 SV=5	CO1A1_HUMAN	uniprot-organism%3A9606+keyword%3A1185.fasta	138941	1	19	20	60	0.0338	0.152	APGDRGEPGPPGP	G	A	0.997	55.1	57.6	52.8	13.5	56.9	2	0.12	0.654	0	3	0	0	2	1251.56	1011.71		159.723	798	810	Empty	TRUE
A1	30	Collagen alpha-1(I) chain OS=Homo sapiens GN=COL1A1 PE=1 SV=5	CO1A1_HUMAN	uniprot-organism%3A9606+keyword%3A1185.fasta	138941	1	19	20	60	0.0338	0.152	APGDRGEPGPPGPA	G	G	0.997	38.1	58.5	45.3	7.25	50.3	3.39	0.131	0.536	0	3	0	0	2	1322.6	1020.58		90.4707	798	811	Empty	TRUE
A1	30	Collagen alpha-1(I) chain OS=Homo sapiens GN=COL1A1 PE=1 SV=5	CO1A1_HUMAN	uniprot-organism%3A9606+keyword%3A1185.fasta	138941	1	19	20	60	0.0338	0.152	DGQPGAKGEPGDAGAKGDAGPPGP	A	A	0.997	78.8	58.7	75.7	0					0	2	0	0	2	2134.96	1171.12		55.5302	820	843	Empty	TRUE
A1	30	Collagen alpha-1(I) chain OS=Homo sapiens GN=COL1A1 PE=1 SV=5	CO1A1_HUMAN	uniprot-organism%3A9606+keyword%3A1185.fasta	138941	1	19	20	60	0.0338	0.152	EGSPGRDGSPGAKGDRGETGP	A	A	0.997	56.2	57.9	54.4	17.6	56.3	7.22	0.341	0.476	0	0	2	0	2	2015.9	828.463		56.9267	1021	1041	Empty	TRUE
A1	30	Collagen alpha-1(I) chain OS=Homo sapiens GN=COL1A1 PE=1 SV=5	CO1A1_HUMAN	uniprot-organism%3A9606+keyword%3A1185.fasta	138941	1	19	20	60	0.0338	0.152	GADGQPGAKGEPGDAGAKGDAGPPGP	P	A	0.997	88.6	58.6	88.5	10.9					0	0	4	0	2	2263.02	1197.21		187.621	818	843	Empty	TRUE
A1	30	Collagen alpha-1(I) chain OS=Homo sapiens GN=COL1A1 PE=1 SV=5	CO1A1_HUMAN	uniprot-organism%3A9606+keyword%3A1185.fasta	138941	1	19	20	60	0.0338	0.152	GPPGEAGKPGEQGVPGDLGAPGP	A	S	0.997	96.4	59.6	90.6	2.53					0	3	0	0	2	2104.98	1591.52		109.878	650	672	Empty	TRUE
A1	30	Collagen alpha-1(I) chain OS=Homo sapiens GN=COL1A1 PE=1 SV=5	CO1A1_HUMAN	uniprot-organism%3A9606+keyword%3A1185.fasta	138941	1	19	20	60	0.0338	0.152	GSPGSPGPDGKTGPPGPAG	T	Q	0.997	81	58.7	81.5	16.5	78.5	6.64	0.0637	0.579	0	3	0	0	2	1637.74	1068.36		138.615	542	560	Empty	TRUE
A1	30	Collagen alpha-1(I) chain OS=Homo sapiens GN=COL1A1 PE=1 SV=5	CO1A1_HUMAN	uniprot-organism%3A9606+keyword%3A1185.fasta	138941	1	19	20	60	0.0338	0.152	NDGAKGDAGAPGAPGSQGAPG	G	L	0.997	34.5	56.4	33.9	15.1	41.3	2.17	0.31	0.31	0	1	0	0	2	1799.78	804.038		7.1785	705	725	Empty	TRUE
A1	30	Collagen alpha-1(I) chain OS=Homo sapiens GN=COL1A1 PE=1 SV=5	CO1A1_HUMAN	uniprot-organism%3A9606+keyword%3A1185.fasta	138941	1	19	20	60	0.0338	0.152	NGAPGNDGAKGDAGAPGAPGSQGAPG	A	L	0.997	76.9	56	72.2	21.9					0	4	0	0	2	2211.95	956.174		138.571	700	725	Empty	TRUE
A1	30	Collagen alpha-1(I) chain OS=Homo sapiens GN=COL1A1 PE=1 SV=5	CO1A1_HUMAN	uniprot-organism%3A9606+keyword%3A1185.fasta	138941	1	19	20	60	0.0338	0.152	NGDDGEAGKPGRPGERGPPGP	K	Q	0.997	71.2	58.8	62.9	0	62.2	6.68	0.00161	0.476	0	0	5	0	2	2048.94	1102.81		313.921	229	249	Empty	TRUE
A1	30	Collagen alpha-1(I) chain OS=Homo sapiens GN=COL1A1 PE=1 SV=5	CO1A1_HUMAN	uniprot-organism%3A9606+keyword%3A1185.fasta	138941	1	19	20	60	0.0338	0.152	PGQMGPRGLPGERGRPGAPGP	A	A	0.997					58.2	0.921	0.0653	0.429	0	1	0	0	2	2105.03	1595.96		47.5284	298	318	Empty	TRUE
A1	30	Collagen alpha-1(I) chain OS=Homo sapiens GN=COL1A1 PE=1 SV=5	CO1A1_HUMAN	uniprot-organism%3A9606+keyword%3A1185.fasta	138941	1	19	20	60	0.0338	0.152	SPGPDGKTGPPGPA	G	G	0.997	53.9	58.8	42.4	15	46	2.28	0.1	0.464	0	2	0	0	2	1266.6	1061.14		20.2188	546	559	Empty	TRUE
A1	30	Collagen alpha-1(I) chain OS=Homo sapiens GN=COL1A1 PE=1 SV=5	CO1A1_HUMAN	uniprot-organism%3A9606+keyword%3A1185.fasta	138941	1	19	20	60	0.0338	0.152	SPGSPGPDGKTGPPGP	G	A	0.997	94.5	58.7	72.3	14	67.7	7.13	0.0118	0.594	0	6	0	0	2	1436.67	1082.24		1207.8	543	558	Empty	TRUE
A1	30	Collagen alpha-1(I) chain OS=Homo sapiens GN=COL1A1 PE=1 SV=5	CO1A1_HUMAN	uniprot-organism%3A9606+keyword%3A1185.fasta	138941	1	19	20	60	0.0338	0.152	SPGSPGPDGKTGPPGPAG	G	Q	0.997	88.7	58.8	67.5	38.7	83.5	6.77	0.0611	0.639	0	2	0	0	2	1580.72	1074.48		63.6628	543	560	Empty	TRUE
A1	30	Collagen alpha-1(I) chain OS=Homo sapiens GN=COL1A1 PE=1 SV=5	CO1A1_HUMAN	uniprot-organism%3A9606+keyword%3A1185.fasta	138941	1	19	20	60	0.0338	0.152	VGPPGPPGPPGPPGPPSAG	P	F	0.997					87.2	1.74	0.0516	0.632	0	1	0	0	2	1652.79	1584.85		25.0084	1177	1195	Empty	TRUE
A1	30	Polymeric immunoglobulin receptor OS=Homo sapiens GN=PIGR PE=1 SV=4	PIGR_HUMAN	uniprot-organism%3A9606+keyword%3A1185.fasta	83283.4	1	2	2	4	0.0023	0.0432	EIENKAIQDPRL	R	F	0.997	40.7	58.9	39.9	15.4	47.4	2.8	0.414	0.583	0	2	0	0	2	1425.77	1839.77		70.6382	593	604	Empty	TRUE
A1	30	Polymeric immunoglobulin receptor OS=Homo sapiens GN=PIGR PE=1 SV=4	PIGR_HUMAN	uniprot-organism%3A9606+keyword%3A1185.fasta	83283.4	1	2	2	4	0.0023	0.0432	SVDSGSSEEQGGSSRALVSTL	A	V	0.997	52.6	60.1	34.5	33.8	46.9	4.37	0.484	0.333	0	2	0	0	2	2052.97	2033.58		24.4709	624	644	Empty	TRUE
A1	30	Fibrinogen beta chain OS=Homo sapiens GN=FGB PE=1 SV=2	FIBB_HUMAN	uniprot-organism%3A9606+keyword%3A1185.fasta	55928.6	0.969	1	1	2	0.0011	0.0367	EEAPSLRPAPPPISGGGY	R	R	0.997	89.3	60.3	42.5	64.7	71.3	8.42	0.335	0.556	0	2	0	0	2	1794.9	2115.78		50.412	54	71	Empty	TRUE
A1	30	Uromodulin OS=Homo sapiens GN=UMOD PE=1 SV=1	sp|P07911|UROM_HUMAN	uniprot-organism%3A9606+keyword%3A1185.fasta	69759.5	1	14	17	47	0.0265	0.0297	DQSRVLNLGPITR	I	K	0.997	63.8	58.4	37	43.1	53.1	6.54	0.388	0.615	0	4	0	0	2	1468.82	2228.53		233.543	594	606	Empty	TRUE
A1	30	Uromodulin OS=Homo sapiens GN=UMOD PE=1 SV=1	sp|P07911|UROM_HUMAN	uniprot-organism%3A9606+keyword%3A1185.fasta	69759.5	1	14	17	47	0.0265	0.0297	IDQSRVLNLGPI	V	T	0.997	23.4	57.4	37.2	-2.05	35.1	1.7	0.291	0.417	0	1	0	0	2	1324.76	2484.57		8.86283	593	604	Empty	TRUE
A1	30	Uromodulin OS=Homo sapiens GN=UMOD PE=1 SV=1	sp|P07911|UROM_HUMAN	uniprot-organism%3A9606+keyword%3A1185.fasta	69759.5	1	14	17	47	0.0265	0.0297	IDQSRVLNLGPITR	V	K	0.997	73.4	57.3	47	43.2	64.4	4.35	0.553	0.679	0	4	0	0	2	1581.91	2271.3		61.3944	593	606	Empty	TRUE
A1	30	Uromodulin OS=Homo sapiens GN=UMOD PE=1 SV=1	sp|P07911|UROM_HUMAN	uniprot-organism%3A9606+keyword%3A1185.fasta	69759.5	1	14	17	47	0.0265	0.0297	SGSVIDQSRVLNLGPI	R	T	0.997	78	59.5	59.9	35	61.2	5.11	0.407	0.562	0	3	0	0	2	1654.91	2642.29		329.9	589	604	Empty	TRUE
A1	30	Uromodulin OS=Homo sapiens GN=UMOD PE=1 SV=1	sp|P07911|UROM_HUMAN	uniprot-organism%3A9606+keyword%3A1185.fasta	69759.5	1	14	17	47	0.0265	0.0297	SGSVIDQSRVLNLGPIT	R	R	0.997	70.5	59.4	51.3	35.7	61.6	6.52	0.438	0.529	0	2	0	0	2	1755.96	2528.98		108.067	589	605	Empty	TRUE
A1	30	Uromodulin OS=Homo sapiens GN=UMOD PE=1 SV=1	sp|P07911|UROM_HUMAN	uniprot-organism%3A9606+keyword%3A1185.fasta	69759.5	1	14	17	47	0.0265	0.0297	SGSVIDQSRVLNLGPITR	R	K	0.997	79.9	60.5	37.1	60.2	64.2	8.62	0.584	0.556	0	3	4	0	2	1912.06	2341.28		2217.51	589	606	Empty	TRUE
A1	30	Uromodulin OS=Homo sapiens GN=UMOD PE=1 SV=1	sp|P07911|UROM_HUMAN	uniprot-organism%3A9606+keyword%3A1185.fasta	69759.5	1	14	17	47	0.0265	0.0297	SGSVIDQSRVLNLGPITRK	R	G	0.997	40.2	58.1	41.1	14	44.5	1.74	0.294	0.395	0	0	2	0	2	2040.16	2238.54		33.0015	589	607	Empty	TRUE
A1	30	Uromodulin OS=Homo sapiens GN=UMOD PE=1 SV=1	sp|P07911|UROM_HUMAN	uniprot-organism%3A9606+keyword%3A1185.fasta	69759.5	1	14	17	47	0.0265	0.0297	SRVLNLGPITR	Q	K	0.997	60.2	56.1	52.2	23.8	49.8	3.89	0.47	0.682	0	3	0	0	2	1225.74	2056.9		313.46	596	606	Empty	TRUE
A1	30	Uromodulin OS=Homo sapiens GN=UMOD PE=1 SV=1	sp|P07911|UROM_HUMAN	uniprot-organism%3A9606+keyword%3A1185.fasta	69759.5	1	14	17	47	0.0265	0.0297	SVIDQSRVLNLGPI	G	T	0.997	50.7	58	48.7	17.3	53.8	2.55	0.433	0.571	0	2	0	0	2	1510.86	2652.28		427.804	591	604	Empty	TRUE
A1	30	Uromodulin OS=Homo sapiens GN=UMOD PE=1 SV=1	sp|P07911|UROM_HUMAN	uniprot-organism%3A9606+keyword%3A1185.fasta	69759.5	1	14	17	47	0.0265	0.0297	SVIDQSRVLNLGPIT	G	R	0.997	57.6	58.2	45.7	27.5	61.1	5.64	0.556	0.6	0	3	0	0	2	1611.91	2535.64		147.981	591	605	Empty	TRUE
A1	30	Uromodulin OS=Homo sapiens GN=UMOD PE=1 SV=1	sp|P07911|UROM_HUMAN	uniprot-organism%3A9606+keyword%3A1185.fasta	69759.5	1	14	17	47	0.0265	0.0297	SVIDQSRVLNLGPITR	G	K	0.997	97.2	59.7	41.1	74.4	63.7	6.89	0.565	0.594	0	3	4	0	2	1768.01	2352.4		777.648	591	606	Empty	TRUE
A1	30	Uromodulin OS=Homo sapiens GN=UMOD PE=1 SV=1	sp|P07911|UROM_HUMAN	uniprot-organism%3A9606+keyword%3A1185.fasta	69759.5	1	14	17	47	0.0265	0.0297	VIDQSRVLNLGPI	S	T	0.997	57.6	57	51.6	21.5	53.9	2.21	0.365	0.615	0	2	0	0	2	1423.83	2535.64		140.482	592	604	Empty	TRUE
A1	30	Uromodulin OS=Homo sapiens GN=UMOD PE=1 SV=1	sp|P07911|UROM_HUMAN	uniprot-organism%3A9606+keyword%3A1185.fasta	69759.5	1	14	17	47	0.0265	0.0297	VIDQSRVLNLGPIT	S	R	0.997	38.6	57.4	35.5	17.9	38.9	1.42	0.404	0.429	0	1	0	0	2	1524.87	2407.94		27.065	592	605	Empty	TRUE
A1	30	Uromodulin OS=Homo sapiens GN=UMOD PE=1 SV=1	sp|P07911|UROM_HUMAN	uniprot-organism%3A9606+keyword%3A1185.fasta	69759.5	1	14	17	47	0.0265	0.0297	VIDQSRVLNLGPITR	S	K	0.997	83.1	58.1	43.5	57.1	67.5	8.21	0.674	0.667	0	3	3	0	2	1680.98	2229.64		676.547	592	606	Empty	TRUE
A1	30	Collagen alpha-1(XIX) chain OS=Homo sapiens GN=COL19A1 PE=1 SV=3	COJA1_HUMAN	uniprot-organism%3A9606+keyword%3A1185.fasta	115224	0.969	1	1	1	0.0006	0.0123	KDGLPGPPGDPGPQ	G	G	0.997	47.9	58.3	46.3	11.4	63.1	1.34	0.174	0.643	0	1	0	0	2	1379.64	1006.15		32.6763	1061	1074	Empty	TRUE
A1	30	Isoform 2 of Phosphoinositide-3-kinase-interacting protein 1 OS=Homo sapiens GN=PIK3IP1	sp|Q96FE7-2|P3IP1_HUMAN,sp|Q96FE7-4|P3IP1_HUMAN,sp|Q96FE7|P3IP1_HUMAN	uniprot-organism%3A9606+keyword%3A1185.fasta	28247.7	1	5	5	10	0.0056	0.124	AAVQPVIGISQR	A	V	0.997	44.3	55.9	44.3	15.2	37.8	2.64	0.344	0.458	0	1	0	0	2	1238.72	1898.09		11.5431	144	155	Empty	TRUE
A1	30	Isoform 2 of Phosphoinositide-3-kinase-interacting protein 1 OS=Homo sapiens GN=PIK3IP1	sp|Q96FE7-2|P3IP1_HUMAN,sp|Q96FE7-4|P3IP1_HUMAN,sp|Q96FE7|P3IP1_HUMAN	uniprot-organism%3A9606+keyword%3A1185.fasta	28247.7	1	5	5	10	0.0056	0.124	EVQVFAPANALPARSEA	D	A	0.997	84.7	60.2	47.4	54.8	58.2	6.49	0.357	0.5	0	3	0	0	2	1769.92	2204.64		509.116	127	143	Empty	TRUE
A1	30	Isoform 2 of Phosphoinositide-3-kinase-interacting protein 1 OS=Homo sapiens GN=PIK3IP1	sp|Q96FE7-2|P3IP1_HUMAN,sp|Q96FE7-4|P3IP1_HUMAN,sp|Q96FE7|P3IP1_HUMAN	uniprot-organism%3A9606+keyword%3A1185.fasta	28247.7	1	5	5	10	0.0056	0.124	VFAPANALPARSEA	Q	A	0.997	54.9	59	35.3	35.3	36.9	1.11	0.301	0.357	0	1	0	0	2	1413.75	1974.72		16.1606	130	143	Empty	TRUE
A1	30	Isoform 2 of Phosphoinositide-3-kinase-interacting protein 1 OS=Homo sapiens GN=PIK3IP1	sp|Q96FE7-2|P3IP1_HUMAN,sp|Q96FE7-4|P3IP1_HUMAN,sp|Q96FE7|P3IP1_HUMAN	uniprot-organism%3A9606+keyword%3A1185.fasta	28247.7	1	5	5	10	0.0056	0.124	VQVFAPANALPARSEA	E	A	0.997	72	59.6	46	42.7	58.3	5.92	0.523	0.531	0	3	0	0	2	1640.88	2145.77		609.01	128	143	Empty	TRUE
A1	30	Isoform 2 of Phosphoinositide-3-kinase-interacting protein 1 OS=Homo sapiens GN=PIK3IP1	sp|Q96FE7-2|P3IP1_HUMAN,sp|Q96FE7-4|P3IP1_HUMAN,sp|Q96FE7|P3IP1_HUMAN	uniprot-organism%3A9606+keyword%3A1185.fasta	28247.7	1	5	5	10	0.0056	0.124	VQVFAPANALPARSEAA	E	A	0.997	71.4	59.6	46	41.8	55	5.41	0.56	0.471	0	2	0	0	2	1711.91	2150.76		71.7189	128	144	Empty	TRUE
A1	30	Cystatin-A OS=Homo sapiens GN=CSTA PE=1 SV=1	CYTA_HUMAN	uniprot-organism%3A9606+keyword%3A1185.fasta	11006.6	1	2	2	4	0.0023	0.378	LVLTGYQVDKNKDDELTGF	D	-	0.997	43.9	61.1	30.6	28.8	37.5	2.68	0.405	0.289	0	3	0	0	2	2155.09	2436.81		20.8069	80	98	Empty	TRUE
A1	30	Cystatin-A OS=Homo sapiens GN=CSTA PE=1 SV=1	CYTA_HUMAN	uniprot-organism%3A9606+keyword%3A1185.fasta	11006.6	1	2	2	4	0.0023	0.378	MIPGGLSEAKPATPEIQE	-	I	0.997	58.2	60.5	38.4	35.7	60.4	6.85	0.54	0.472	0	1	0	0	2	1867.95	2105.78		21.9148	1	18	Empty	TRUE
A1	30	Vitronectin OS=Homo sapiens GN=VTN PE=1 SV=1	VTNC_HUMAN	uniprot-organism%3A9606+keyword%3A1185.fasta	54306.1	0.969	1	1	1	0.0006	0.0397	PEQTPVLKPEEEAPAPEVG	N	A	0.997	47.3	60.8	39.1	23.4	43.5	1.37	0.37	0.342	0	1	0	0	2	2017.01	1966.94		11.1184	110	128	Empty	TRUE
A1	30	Collagen alpha-2(I) chain OS=Homo sapiens GN=COL1A2 PE=1 SV=7	CO1A2_HUMAN	uniprot-organism%3A9606+keyword%3A1185.fasta	129315	1	1	1	2	0.0011	0.0139	DQGPVGRTGEVGAVGPPGF	G	A	0.997	51.6	60.3	41.1	7.88	53.5	3.55	0.0822	0.421	0	2	0	0	2	1812.89	2123.55		59.3468	824	842	Empty	TRUE
A1	30	Meprin A subunit alpha OS=Homo sapiens GN=MEP1A PE=1 SV=2	MEP1A_HUMAN	uniprot-organism%3A9606+keyword%3A1185.fasta	84420.6	1	3	3	7	0.0039	0.0214	EALPVSLSQGQPSRQ	E	K	0.997	72.1	59.7	55.3	33.4	51.3	7.07	0.232	0.467	0	2	0	0	2	1596.83	1935.29		23.3281	637	651	Empty	TRUE
A1	30	Meprin A subunit alpha OS=Homo sapiens GN=MEP1A PE=1 SV=2	MEP1A_HUMAN	uniprot-organism%3A9606+keyword%3A1185.fasta	84420.6	1	3	3	7	0.0039	0.0214	EEALPVSLSQGQPSRQ	L	K	0.997	92.9	60.1	52.5	58.3	75.8	10.2	0.507	0.656	0	3	0	0	2	1725.88	1973.61		110.89	636	651	Empty	TRUE
A1	30	Meprin A subunit alpha OS=Homo sapiens GN=MEP1A PE=1 SV=2	MEP1A_HUMAN	uniprot-organism%3A9606+keyword%3A1185.fasta	84420.6	1	3	3	7	0.0039	0.0214	PVSLSQGQPSRQ	L	K	0.997	77	58.9	60	33.8	50.5	3.85	0.43	0.583	0	2	0	0	2	1283.67	1345.49		33.7136	640	651	Empty	TRUE
A1	30	Keratinocyte differentiation-associated protein OS=Homo sapiens GN=KRTDAP PE=1 SV=1	KTDAP_HUMAN	uniprot-organism%3A9606+keyword%3A1185.fasta	11050.5	0.969	1	1	2	0.0011	0.152	ASRPEAFNTPFLNID	Y	K	0.997	51.6	60.2	42.6	24.7	43.9	4.14	0.433	0.433	0	2	0	0	2	1691.84	2727.26		25.2992	38	52	Empty	TRUE
A1	30	Nidogen-1 OS=Homo sapiens GN=NID1 PE=1 SV=3	sp|P14543|NID1_HUMAN	uniprot-organism%3A9606+keyword%3A1185.fasta	136376	1	3	3	8	0.0045	0.0305	LSRQELFPFGPGQGDLE	C	L	0.997	78.1	60.6	36.6	58.7	61.1	4.96	0.447	0.529	0	3	0	0	2	1889.94	2733.36		92.1252	29	45	Empty	TRUE
A1	30	Nidogen-1 OS=Homo sapiens GN=NID1 PE=1 SV=3	sp|P14543|NID1_HUMAN	uniprot-organism%3A9606+keyword%3A1185.fasta	136376	1	3	3	8	0.0045	0.0305	LSRQELFPFGPGQGDLEL	C	E	0.997	41.2	60.8	36.7	19.4	46.3	3	0.395	0.389	0	2	0	0	2	2003.02	3121.53		25.5577	29	46	Empty	TRUE
A1	30	Nidogen-1 OS=Homo sapiens GN=NID1 PE=1 SV=3	sp|P14543|NID1_HUMAN	uniprot-organism%3A9606+keyword%3A1185.fasta	136376	1	3	3	8	0.0045	0.0305	VFEIGSPATTNGVVPADVIL	W	G	0.997	52.4	60.2	33.1	34.9	46.9	5.77	0.497	0.325	0	3	0	0	2	1999.07	3213.17		52.9262	262	281	Empty	TRUE
A1	30	Cadherin-1 OS=Homo sapiens GN=CDH1 PE=1 SV=3	CADH1_HUMAN	uniprot-organism%3A9606+keyword%3A1185.fasta	97457.6	0.969	1	1	2	0.0011	0.0215	FSHAVSSNGNAVEDPMEIL	L	I	0.997	53.7	59.6	44.5	24.7	49	4.68	0.451	0.368	0	2	0	0	2	2016.93	2612.3		30.6189	231	249	Empty	TRUE
A1	30	Vesicular integral-membrane protein VIP36 OS=Homo sapiens GN=LMAN2 PE=1 SV=1	D6RBV2_HUMAN,LMAN2_HUMAN	uniprot-organism%3A9606+keyword%3A1185.fasta	40229.5	1	4	4	7	0.0039	0.118	FGASAGTGDLSDNHDIIS	Y	M	0.997	63.9	58.4	43	37.3	56.5	6.55	0.501	0.472	0	2	0	0	2	1776.8	2061.35		80.2412	253	270	Empty	TRUE
A1	30	Vesicular integral-membrane protein VIP36 OS=Homo sapiens GN=LMAN2 PE=1 SV=1	D6RBV2_HUMAN,LMAN2_HUMAN	uniprot-organism%3A9606+keyword%3A1185.fasta	40229.5	1	4	4	7	0.0039	0.118	FGASAGTGDLSDNHDIISMK	Y	L	0.997	39	59.9	32.6	21.3	39.1	3.7	0.483	0.275	0	1	0	0	2	2035.94	2121.32		5.65218	253	272	Empty	TRUE
A1	30	Vesicular integral-membrane protein VIP36 OS=Homo sapiens GN=LMAN2 PE=1 SV=1	D6RBV2_HUMAN,LMAN2_HUMAN	uniprot-organism%3A9606+keyword%3A1185.fasta	40229.5	1	4	4	7	0.0039	0.118	IDWTKIEPSVNF	S	L	0.997	37.9	59.8	34	18.8	34.5	2.15	0.226	0.417	0	3	0	0	2	1448.74	2822.22		14.4403	287	298	Empty	TRUE
A1	30	Vesicular integral-membrane protein VIP36 OS=Homo sapiens GN=LMAN2 PE=1 SV=1	D6RBV2_HUMAN,LMAN2_HUMAN	uniprot-organism%3A9606+keyword%3A1185.fasta	40229.5	1	4	4	7	0.0039	0.118	MVEHTPDEESIDWTKIEPSVNF	L	L	0.997	64.1	59.4	31.6	49.2					0	0	1	0	2	2603.2	2758.92		17.7247	277	298	Empty	TRUE
A1	30	Desmocollin-2 OS=Homo sapiens GN=DSC2 PE=1 SV=1	sp|Q02487-2|DSC2_HUMAN,sp|Q02487|DSC2_HUMAN	uniprot-organism%3A9606+keyword%3A1185.fasta	99962.6	0.969	1	1	2	0.0011	0.02	ATTPDGYTPELPLPLIIK	F	I	0.997	57.2	59	27.3	46.2	58.3	9.44	0.648	0.472	0	2	0	0	2	1939.08	3114.88		16.6192	215	232	Empty	TRUE
A1	50	Membrane-associated progesterone receptor component 1 OS=Homo sapiens GN=PGRMC1 PE=1 SV=3	PGRC1_HUMAN	uniprot-organism%3A9606+keyword%3A1185.fasta	21672.2	0.979	1	1	2	0.0011	0.0769	SGDSDDDEPPPLPRL	A	K	0.997	68.5	58.7	39.2	46.2	56	7.37	0.486	0.533	0	2	0	0	2	1609.73	2336.2		27.1801	54	68	Empty	TRUE
A1	50	Insulin OS=Homo sapiens GN=INS PE=1 SV=1	INS_HUMAN	uniprot-organism%3A9606+keyword%3A1185.fasta	11981.1	1	8	10	31	0.0166	0.282	DLQVGQVELGGGPGAGSLQPLALEG	E	S	0.963	56.3	61.3	35.2	36.9					0	1	0	0	2	2362.23	3000.86		5.35245	60	84	Empty	TRUE
A1	50	Insulin OS=Homo sapiens GN=INS PE=1 SV=1	INS_HUMAN	uniprot-organism%3A9606+keyword%3A1185.fasta	11981.1	1	8	10	31	0.0166	0.282	DLQVGQVELGGGPGAGSLQPLALEGS	E	L	0.997	76.6	61.6	33.3	60.6					0	3	0	0	2	2449.26	2945.34		20.8951	60	85	Empty	TRUE
A1	50	Insulin OS=Homo sapiens GN=INS PE=1 SV=1	INS_HUMAN	uniprot-organism%3A9606+keyword%3A1185.fasta	11981.1	1	8	10	31	0.0166	0.282	DLQVGQVELGGGPGAGSLQPLALEGSLQ	E	K	0.997	176	61.7	63	136					0	4	2	0	2	2690.4	3126.91		160.993	60	87	Empty	TRUE
A1	50	Insulin OS=Homo sapiens GN=INS PE=1 SV=1	INS_HUMAN	uniprot-organism%3A9606+keyword%3A1185.fasta	11981.1	1	8	10	31	0.0166	0.282	EAEDLQVGQVELGGGPGAGSLQ	R	P	0.997	91.2	60.7	51.3	57.6					0	2	0	0	2	2111.03	2392.29		15.9425	57	78	Empty	TRUE
A1	50	Insulin OS=Homo sapiens GN=INS PE=1 SV=1	INS_HUMAN	uniprot-organism%3A9606+keyword%3A1185.fasta	11981.1	1	8	10	31	0.0166	0.282	EAEDLQVGQVELGGGPGAGSLQPLALEG	R	S	0.96	61.2	62	37.4	40.1					0	1	0	0	2	2691.35	2928.67		4.45066	57	84	Empty	TRUE
A1	50	Insulin OS=Homo sapiens GN=INS PE=1 SV=1	INS_HUMAN	uniprot-organism%3A9606+keyword%3A1185.fasta	11981.1	1	8	10	31	0.0166	0.282	EAEDLQVGQVELGGGPGAGSLQPLALEGS	R	L	0.985	68.3	62.1	36.3	48.8					0	1	0	0	2	2778.38	2877.6		9.3858	57	85	Empty	TRUE
A1	50	Insulin OS=Homo sapiens GN=INS PE=1 SV=1	INS_HUMAN	uniprot-organism%3A9606+keyword%3A1185.fasta	11981.1	1	8	10	31	0.0166	0.282	EAEDLQVGQVELGGGPGAGSLQPLALEGSLQ	R	K	0.997	159	62.5	51.8	129					0	9	4	0	2	3019.52	3056.39		389.217	57	87	Empty	TRUE
A1	50	Insulin OS=Homo sapiens GN=INS PE=1 SV=1	INS_HUMAN	uniprot-organism%3A9606+keyword%3A1185.fasta	11981.1	1	8	10	31	0.0166	0.282	VELGGGPGAGSLQPLALEGSLQ	Q	K	0.997	123	60.6	66.9	76.3					0	4	0	0	2	2050.08	2833.72		111.95	66	87	Empty	TRUE
A1	50	Collagen alpha-1(III) chain OS=Homo sapiens GN=COL3A1 PE=1 SV=4	sp|P02461|CO3A1_HUMAN	uniprot-organism%3A9606+keyword%3A1185.fasta	138565	1	5	5	22	0.0118	0.0696	DAGAPGAPGGKGDAGAPGERGPPG	G	L	0.997	95.4	58	87.3	0					0	0	6	0	2	2079.93	861.203		197.629	664	687	Empty	TRUE
A1	50	Collagen alpha-1(III) chain OS=Homo sapiens GN=COL3A1 PE=1 SV=4	sp|P02461|CO3A1_HUMAN	uniprot-organism%3A9606+keyword%3A1185.fasta	138565	1	5	5	22	0.0118	0.0696	DGVPGKDGPRGPTGP	A	I	0.997	75.1	59.7	50.7	41.1	60.2	3.82	0.467	0.533	0	2	0	0	2	1406.7	1375.46		26.5107	752	766	Empty	TRUE
A1	50	Collagen alpha-1(III) chain OS=Homo sapiens GN=COL3A1 PE=1 SV=4	sp|P02461|CO3A1_HUMAN	uniprot-organism%3A9606+keyword%3A1185.fasta	138565	1	5	5	22	0.0118	0.0696	GLPGTGGPPGENGKPGEPGP	Q	K	0.997	126	56.9	93.3	14.6	83	5.41	0.00843	0.575	0	10	0	0	2	1835.84	1423.76		1056.86	642	661	Empty	TRUE
A1	50	Collagen alpha-1(III) chain OS=Homo sapiens GN=COL3A1 PE=1 SV=4	sp|P02461|CO3A1_HUMAN	uniprot-organism%3A9606+keyword%3A1185.fasta	138565	1	5	5	22	0.0118	0.0696	NDGAPGKNGERGGPGGPGP	G	Q	0.997	45.2	57.9	34.1	0	46.2	4.72	0.0216	0.342	0	3	0	0	2	1738.77	279.813		17.2877	586	604	Empty	TRUE
A1	50	Collagen alpha-1(III) chain OS=Homo sapiens GN=COL3A1 PE=1 SV=4	sp|P02461|CO3A1_HUMAN	uniprot-organism%3A9606+keyword%3A1185.fasta	138565	1	5	5	22	0.0118	0.0696	SDGQPGPPGPPGTAGFPGSPGAKG	G	E	0.994	72	58.5	45.6	12.7					0	1	0	0	2	2169.97	1565.93		17.7056	328	351	Empty	TRUE
A1	50	Complement C4-A OS=Homo sapiens GN=C4A PE=1 SV=2	sp|P0C0L4|CO4A_HUMAN	uniprot-organism%3A9606+keyword%3A1185.fasta	192787	0.979	1	1	2	0.0011	0.0103	DELPAKDDPDAPLQPVTP	Y	L	0.997	43.9	60.5	36.3	22.6	47.1	3.57	0.444	0.389	0	2	0	0	2	1917.94	2119.07		20.5506	1423	1440	Empty	TRUE
A1	50	ProSAAS OS=Homo sapiens GN=PCSK1N PE=1 SV=1	PCSK1_HUMAN	uniprot-organism%3A9606+keyword%3A1185.fasta	27373.2	1	3	3	8	0.0043	0.0692	DHDVGSELPPEGVLG	A	A	0.997	38.9	59.4	45.2	8.4	38.1	1.62	0.181	0.367	0	2	0	0	2	1520.72	2255.14		12.3825	223	237	Empty	TRUE
A1	50	ProSAAS OS=Homo sapiens GN=PCSK1N PE=1 SV=1	PCSK1_HUMAN	uniprot-organism%3A9606+keyword%3A1185.fasta	27373.2	1	3	3	8	0.0043	0.0692	DHDVGSELPPEGVLGAL	A	L	0.997	68.1	60.2	41.1	43.5	50.7	4.28	0.424	0.441	0	2	0	0	2	1704.84	2846.49		28.846	223	239	Empty	TRUE
A1	50	ProSAAS OS=Homo sapiens GN=PCSK1N PE=1 SV=1	PCSK1_HUMAN	uniprot-organism%3A9606+keyword%3A1185.fasta	27373.2	1	3	3	8	0.0043	0.0692	DHDVGSELPPEGVLGALL	A	R	0.997	60.9	60.5	47.6	29.4	41.2	3.01	0.303	0.333	0	4	0	0	2	1817.93	3337.93		37.2319	223	240	Empty	TRUE
A1	50	Clusterin OS=Homo sapiens GN=CLU PE=1 SV=1	sp|P10909-2|CLUS_HUMAN,sp|P10909-3|CLUS_HUMAN,sp|P10909-4|CLUS_HUMAN,sp|P10909-5|CLUS_HUMAN,sp|P10909|CLUS_HUMAN	uniprot-organism%3A9606+keyword%3A1185.fasta	52495	1	4	4	7	0.0038	0.0735	ASHTSDSDVPSGVTE	V	V	0.997	44.4	57	35.3	24.3	41.8	4.38	0.438	0.4	0	1	0	0	2	1488.64	1434.87		8.39968	390	404	Empty	TRUE
A1	50	Clusterin OS=Homo sapiens GN=CLU PE=1 SV=1	sp|P10909-2|CLUS_HUMAN,sp|P10909-3|CLUS_HUMAN,sp|P10909-4|CLUS_HUMAN,sp|P10909-5|CLUS_HUMAN,sp|P10909|CLUS_HUMAN	uniprot-organism%3A9606+keyword%3A1185.fasta	52495	1	4	4	7	0.0038	0.0735	ASHTSDSDVPSGVTEVVVK	V	L	0.997	28.5	60	27	15.9	37.5	2.85	0.179	0.289	0	4	0	0	2	1913.95	1985.78		20.5619	390	408	Empty	TRUE
A1	50	Clusterin OS=Homo sapiens GN=CLU PE=1 SV=1	sp|P10909-2|CLUS_HUMAN,sp|P10909-3|CLUS_HUMAN,sp|P10909-4|CLUS_HUMAN,sp|P10909-5|CLUS_HUMAN,sp|P10909|CLUS_HUMAN	uniprot-organism%3A9606+keyword%3A1185.fasta	52495	1	4	4	7	0.0038	0.0735	FDSDPITVTVPVEV	L	S	0.997	38.8	59.9	32.9	20.9	40.7	3.68	0.415	0.429	0	1	0	0	2	1517.77	2864.26		17.5312	410	423	Empty	TRUE
A1	50	Clusterin OS=Homo sapiens GN=CLU PE=1 SV=1	sp|P10909-2|CLUS_HUMAN,sp|P10909-3|CLUS_HUMAN,sp|P10909-4|CLUS_HUMAN,sp|P10909-5|CLUS_HUMAN,sp|P10909|CLUS_HUMAN	uniprot-organism%3A9606+keyword%3A1185.fasta	52495	1	4	4	7	0.0038	0.0735	HTSDSDVPSGVTEVVVK	S	L	0.997	35.6	60.2	38.9	11.4	34.6	2.62	0.338	0.294	0	1	0	0	2	1755.88	2011.32		4.28656	392	408	Empty	TRUE
A1	50	Collagen alpha-1(I) chain OS=Homo sapiens GN=COL1A1 PE=1 SV=5	CO1A1_HUMAN	uniprot-organism%3A9606+keyword%3A1185.fasta	138941	1	17	18	76	0.0408	0.0867	ADGQPGAKGEPGDAGAKGDAGPPGP	G	A	0.992	63.3	58.5	48.5	2.85					0	1	1	0	2	2206	1156.67		63.8845	819	843	Empty	TRUE
A1	50	Collagen alpha-1(I) chain OS=Homo sapiens GN=COL1A1 PE=1 SV=5	CO1A1_HUMAN	uniprot-organism%3A9606+keyword%3A1185.fasta	138941	1	17	18	76	0.0408	0.0867	ADGQPGAKGEPGDAGAKGDAGPPGPA	G	G	0.984	59.2	58.3	67.5	1.97					0	0	1	0	2	2293.03	1041.69		12.2008	819	844	Empty	TRUE
A1	50	Collagen alpha-1(I) chain OS=Homo sapiens GN=COL1A1 PE=1 SV=5	CO1A1_HUMAN	uniprot-organism%3A9606+keyword%3A1185.fasta	138941	1	17	18	76	0.0408	0.0867	AGPPGEAGKPGEQGVPGDLGAPGP	P	S	0.997	98.2	59.9	71	0					0	3	0	0	2	2176.02	1627		123.366	649	672	Empty	TRUE
A1	50	Collagen alpha-1(I) chain OS=Homo sapiens GN=COL1A1 PE=1 SV=5	CO1A1_HUMAN	uniprot-organism%3A9606+keyword%3A1185.fasta	138941	1	17	18	76	0.0408	0.0867	APGDRGEPGPPGP	G	A	0.997	70.1	57.4	66.9	17.2	46.8	1.36	0.0791	0.538	0	8	0	0	2	1251.56	690.17		322.553	798	810	Empty	TRUE
A1	50	Collagen alpha-1(I) chain OS=Homo sapiens GN=COL1A1 PE=1 SV=5	CO1A1_HUMAN	uniprot-organism%3A9606+keyword%3A1185.fasta	138941	1	17	18	76	0.0408	0.0867	APGDRGEPGPPGPA	G	G	0.997	48.6	58.2	53.3	10.3	50.4	2.4	0.155	0.536	0	8	0	0	2	1322.6	652.975		165.066	798	811	Empty	TRUE
A1	50	Collagen alpha-1(I) chain OS=Homo sapiens GN=COL1A1 PE=1 SV=5	CO1A1_HUMAN	uniprot-organism%3A9606+keyword%3A1185.fasta	138941	1	17	18	76	0.0408	0.0867	DAGPVGPPGPPGPPGPPGPPS	G	A	0.997	47.9	59.6	48.7	12.3	90.8	0.824	0.0496	0.595	0	1	0	0	2	1864.87	1653.69		46.1158	1173	1193	Empty	TRUE
A1	50	Collagen alpha-1(I) chain OS=Homo sapiens GN=COL1A1 PE=1 SV=5	CO1A1_HUMAN	uniprot-organism%3A9606+keyword%3A1185.fasta	138941	1	17	18	76	0.0408	0.0867	DDGEAGKPGRPGERGPPGP	G	Q	0.969	23.1	59.4	27.4	0	35.6	0.886	0.0758	0.368	0	0	1	0	2	1877.87	1069.49		9.01288	231	249	Empty	TRUE
A1	50	Collagen alpha-1(I) chain OS=Homo sapiens GN=COL1A1 PE=1 SV=5	CO1A1_HUMAN	uniprot-organism%3A9606+keyword%3A1185.fasta	138941	1	17	18	76	0.0408	0.0867	DGQPGAKGEPGDAGAKGDAGPPGP	A	A	0.992	63	58.4	75.8	0					0	0	1	0	2	2134.96	1125.03		18.5818	820	843	Empty	TRUE
A1	50	Collagen alpha-1(I) chain OS=Homo sapiens GN=COL1A1 PE=1 SV=5	CO1A1_HUMAN	uniprot-organism%3A9606+keyword%3A1185.fasta	138941	1	17	18	76	0.0408	0.0867	GADGQPGAKGEPGDAGAKGDAGPPGP	P	A	0.957	53.6	58.6	57.1	9.13					0	0	2	0	2	2263.02	1128.9		32.2518	818	843	Empty	TRUE
A1	50	Collagen alpha-1(I) chain OS=Homo sapiens GN=COL1A1 PE=1 SV=5	CO1A1_HUMAN	uniprot-organism%3A9606+keyword%3A1185.fasta	138941	1	17	18	76	0.0408	0.0867	GPPGEAGKPGEQGVPGDLGAPGP	A	S	0.986	66.4	59.9	56.9	8.29					0	1	0	0	2	2104.98	1605.91		20.4033	650	672	Empty	TRUE
A1	50	Collagen alpha-1(I) chain OS=Homo sapiens GN=COL1A1 PE=1 SV=5	CO1A1_HUMAN	uniprot-organism%3A9606+keyword%3A1185.fasta	138941	1	17	18	76	0.0408	0.0867	GSPGSPGPDGKTGPPGP	T	A	0.997	59.8	58.4	56.2	19.4	59	4.23	0.00339	0.5	0	2	0	0	2	1509.68	866.75		29.6973	542	558	Empty	TRUE
A1	50	Collagen alpha-1(I) chain OS=Homo sapiens GN=COL1A1 PE=1 SV=5	CO1A1_HUMAN	uniprot-organism%3A9606+keyword%3A1185.fasta	138941	1	17	18	76	0.0408	0.0867	GSPGSPGPDGKTGPPGPAG	T	Q	0.997	66.7	58.4	66.6	16.5	70.2	3.7	0.00285	0.526	0	8	0	0	2	1637.74	820.118		88.5918	542	560	Empty	TRUE
A1	50	Collagen alpha-1(I) chain OS=Homo sapiens GN=COL1A1 PE=1 SV=5	CO1A1_HUMAN	uniprot-organism%3A9606+keyword%3A1185.fasta	138941	1	17	18	76	0.0408	0.0867	NGDDGEAGKPGRPGERGPPGP	K	Q	0.997	66.7	58.7	47.7	8.37	50.5	4.85	0	0.405	0	0	8	0	2	2048.94	1098.93		178.044	229	249	Empty	TRUE
A1	50	Collagen alpha-1(I) chain OS=Homo sapiens GN=COL1A1 PE=1 SV=5	CO1A1_HUMAN	uniprot-organism%3A9606+keyword%3A1185.fasta	138941	1	17	18	76	0.0408	0.0867	SPGPDGKTGPPGP	G	A	0.983	58.3	58.4	48.5	0.39					0	1	0	0	2	1195.56	792.915		10.2741	546	558	Empty	TRUE
A1	50	Collagen alpha-1(I) chain OS=Homo sapiens GN=COL1A1 PE=1 SV=5	CO1A1_HUMAN	uniprot-organism%3A9606+keyword%3A1185.fasta	138941	1	17	18	76	0.0408	0.0867	SPGSPGPDGKTGPPGP	G	A	0.997	114	58.9	98.3	15.9	67.8	5.28	0.0118	0.562	0	17	0	0	2	1436.67	869.513		656.925	543	558	Empty	TRUE
A1	50	Collagen alpha-1(I) chain OS=Homo sapiens GN=COL1A1 PE=1 SV=5	CO1A1_HUMAN	uniprot-organism%3A9606+keyword%3A1185.fasta	138941	1	17	18	76	0.0408	0.0867	SPGSPGPDGKTGPPGPAG	G	Q	0.997	63.2	58.4	56.5	22.6	51.1	2.62	0.0802	0.417	0	5	0	0	2	1580.72	786.25		41.3803	543	560	Empty	TRUE
A1	50	Collagen alpha-1(I) chain OS=Homo sapiens GN=COL1A1 PE=1 SV=5	CO1A1_HUMAN	uniprot-organism%3A9606+keyword%3A1185.fasta	138941	1	17	18	76	0.0408	0.0867	TGSPGSPGPDGKTGPPGPAG	L	Q	0.997	56.7	58.5	61.4	11.1	59.3	4.35	0.00506	0.425	0	7	0	0	2	1738.79	878.409		114.005	541	560	Empty	TRUE
A1	50	Fibrinogen beta chain OS=Homo sapiens GN=FGB PE=1 SV=2	FIBB_HUMAN	uniprot-organism%3A9606+keyword%3A1185.fasta	55928.6	0.979	1	1	2	0.0011	0.0367	EEAPSLRPAPPPISGGGY	R	R	0.997	82.6	60.4	41	59.2	68.1	11.1	0.363	0.528	0	2	0	0	2	1794.9	2172.39		30.6731	54	71	Empty	TRUE
A1	50	Uromodulin OS=Homo sapiens GN=UMOD PE=1 SV=1	sp|P07911|UROM_HUMAN	uniprot-organism%3A9606+keyword%3A1185.fasta	69759.5	1	17	20	61	0.0327	0.05	DQSRVLNLGPITR	I	K	0.997	69.6	58.1	43.9	42.4	57	6.44	0.428	0.654	0	7	0	0	2	1468.82	2438.91		408.983	594	606	Empty	TRUE
A1	50	Uromodulin OS=Homo sapiens GN=UMOD PE=1 SV=1	sp|P07911|UROM_HUMAN	uniprot-organism%3A9606+keyword%3A1185.fasta	69759.5	1	17	20	61	0.0327	0.05	IDQSRVLNLGPITR	V	K	0.997	68.7	57.9	40.3	44.9	68.4	6.6	0.507	0.714	0	4	0	0	2	1581.91	2430.59		202.702	593	606	Empty	TRUE
A1	50	Uromodulin OS=Homo sapiens GN=UMOD PE=1 SV=1	sp|P07911|UROM_HUMAN	uniprot-organism%3A9606+keyword%3A1185.fasta	69759.5	1	17	20	61	0.0327	0.05	SGSVIDQSRVLNLGPI	R	T	0.997	85.2	59.3	50.8	51.8	61.3	3.55	0.427	0.562	0	5	0	0	2	1654.91	2704.34		320.129	589	604	Empty	TRUE
A1	50	Uromodulin OS=Homo sapiens GN=UMOD PE=1 SV=1	sp|P07911|UROM_HUMAN	uniprot-organism%3A9606+keyword%3A1185.fasta	69759.5	1	17	20	61	0.0327	0.05	SGSVIDQSRVLNLGPIT	R	R	0.997	72.5	59.8	48.5	40.5	49.7	2.6	0.392	0.441	0	2	0	0	2	1755.96	2584.39		231.678	589	605	Empty	TRUE
A1	50	Uromodulin OS=Homo sapiens GN=UMOD PE=1 SV=1	sp|P07911|UROM_HUMAN	uniprot-organism%3A9606+keyword%3A1185.fasta	69759.5	1	17	20	61	0.0327	0.05	SGSVIDQSRVLNLGPITR	R	K	0.997	86.7	60.3	37.7	66.8	67	9.08	0.609	0.556	0	3	6	0	2	1912.06	2431.16		3627.13	589	606	Empty	TRUE
A1	50	Uromodulin OS=Homo sapiens GN=UMOD PE=1 SV=1	sp|P07911|UROM_HUMAN	uniprot-organism%3A9606+keyword%3A1185.fasta	69759.5	1	17	20	61	0.0327	0.05	SGSVIDQSRVLNLGPITRK	R	G	0.997	45.6	58.7	39.1	21.8	59.6	6.15	0.466	0.526	0	0	2	0	2	2040.16	2336.76		165.67	589	607	Empty	TRUE
A1	50	Uromodulin OS=Homo sapiens GN=UMOD PE=1 SV=1	sp|P07911|UROM_HUMAN	uniprot-organism%3A9606+keyword%3A1185.fasta	69759.5	1	17	20	61	0.0327	0.05	SRVLNLGPITR	Q	K	0.997	48.9	55.5	54.5	9.8	33.4	1.48	0.293	0.455	0	2	0	0	2	1225.74	2190.72		16.9652	596	606	Empty	TRUE
A1	50	Uromodulin OS=Homo sapiens GN=UMOD PE=1 SV=1	sp|P07911|UROM_HUMAN	uniprot-organism%3A9606+keyword%3A1185.fasta	69759.5	1	17	20	61	0.0327	0.05	SVIDQSRVLNLGPI	G	T	0.997	49.2	58.2	54.8	9.52	53.7	4.26	0.365	0.571	0	3	0	0	2	1510.86	2718.77		173.322	591	604	Empty	TRUE
A1	50	Uromodulin OS=Homo sapiens GN=UMOD PE=1 SV=1	sp|P07911|UROM_HUMAN	uniprot-organism%3A9606+keyword%3A1185.fasta	69759.5	1	17	20	61	0.0327	0.05	SVIDQSRVLNLGPIT	G	R	0.997	49.5	58.5	47.6	17.1	53.2	5.96	0.489	0.533	0	2	0	0	2	1611.91	2592.17		82.2206	591	605	Empty	TRUE
A1	50	Uromodulin OS=Homo sapiens GN=UMOD PE=1 SV=1	sp|P07911|UROM_HUMAN	uniprot-organism%3A9606+keyword%3A1185.fasta	69759.5	1	17	20	61	0.0327	0.05	SVIDQSRVLNLGPITR	G	K	0.997	82.7	57.4	37.1	63.3	66.2	11	0.594	0.625	0	6	3	0	2	1768.01	2428.94		932.91	591	606	Empty	TRUE
A1	50	Uromodulin OS=Homo sapiens GN=UMOD PE=1 SV=1	sp|P07911|UROM_HUMAN	uniprot-organism%3A9606+keyword%3A1185.fasta	69759.5	1	17	20	61	0.0327	0.05	SVIDQSRVLNLGPITRK	G	G	0.997	38.5	56.8	44.8	8.34	44	3.25	0.275	0.441	0	0	1	0	2	1896.1	2341.2		30.3571	591	607	Empty	TRUE
A1	50	Uromodulin OS=Homo sapiens GN=UMOD PE=1 SV=1	sp|P07911|UROM_HUMAN	uniprot-organism%3A9606+keyword%3A1185.fasta	69759.5	1	17	20	61	0.0327	0.05	TALQPMVSALNIR	K	V	0.997	46.8	57.9	36.2	25.9	32.2	2.28	0.326	0.346	0	1	0	0	2	1413.79	2567.74		12.5337	437	449	Empty	TRUE
A1	50	Uromodulin OS=Homo sapiens GN=UMOD PE=1 SV=1	sp|P07911|UROM_HUMAN	uniprot-organism%3A9606+keyword%3A1185.fasta	69759.5	1	17	20	61	0.0327	0.05	VIDQSRVLNLGPI	S	T	0.997	49.3	57	52.8	11.6	53.6	1.54	0.25	0.615	0	2	0	0	2	1423.83	2597.72		119.83	592	604	Empty	TRUE
A1	50	Uromodulin OS=Homo sapiens GN=UMOD PE=1 SV=1	sp|P07911|UROM_HUMAN	uniprot-organism%3A9606+keyword%3A1185.fasta	69759.5	1	17	20	61	0.0327	0.05	VIDQSRVLNLGPIT	S	R	0.997	38	57.4	37.2	15.5	45.8	3.39	0.402	0.5	0	2	0	0	2	1524.87	2467.23		77.4178	592	605	Empty	TRUE
A1	50	Uromodulin OS=Homo sapiens GN=UMOD PE=1 SV=1	sp|P07911|UROM_HUMAN	uniprot-organism%3A9606+keyword%3A1185.fasta	69759.5	1	17	20	61	0.0327	0.05	VIDQSRVLNLGPITR	S	K	0.997	89.2	58.4	49.3	57.8	68.2	10.1	0.556	0.667	0	5	1	0	2	1680.98	2315.11		1454.58	592	606	Empty	TRUE
A1	50	Uromodulin OS=Homo sapiens GN=UMOD PE=1 SV=1	sp|P07911|UROM_HUMAN	uniprot-organism%3A9606+keyword%3A1185.fasta	69759.5	1	17	20	61	0.0327	0.05	VIDQSRVLNLGPITRK	S	G	0.997	30.4	55.8	33.8	11	43.5	3.48	0.43	0.438	0	0	3	0	2	1809.07	2243.47		53.5543	592	607	Empty	TRUE
A1	50	Uromodulin OS=Homo sapiens GN=UMOD PE=1 SV=1	sp|P07911|UROM_HUMAN	uniprot-organism%3A9606+keyword%3A1185.fasta	69759.5	1	17	20	61	0.0327	0.05	VLNLGPITR	R	K	0.997	39.6	54.6	34.3	20.3	31.5	2.01	0.283	0.5	0	1	0	0	2	982.605	2210.15		8.93476	598	606	Empty	TRUE
A1	50	Collagen alpha-1(XIX) chain OS=Homo sapiens GN=COL19A1 PE=1 SV=3	COJA1_HUMAN	uniprot-organism%3A9606+keyword%3A1185.fasta	115224	0.951	1	1	1	0.0005	0.0123	KDGLPGPPGDPGPQ	G	G	0.993	46.9	58.1	45.4	8.55	63.2	0.824	0.0823	0.643	0	1	0	0	2	1379.64	575.219		10.8624	1061	1074	Empty	TRUE
A1	50	Isoform 2 of Phosphoinositide-3-kinase-interacting protein 1 OS=Homo sapiens GN=PIK3IP1	sp|Q96FE7-2|P3IP1_HUMAN,sp|Q96FE7-4|P3IP1_HUMAN,sp|Q96FE7|P3IP1_HUMAN	uniprot-organism%3A9606+keyword%3A1185.fasta	28247.7	0.979	1	1	1	0.0005	0.0513	AAVQPVIGISQR	A	V	0.997	51.3	54.4	49.6	17.5	41.8	3.68	0.373	0.5	0	1	0	0	2	1238.72	1950.25		8.73243	144	155	Empty	TRUE
A1	50	Fibrinogen alpha chain OS=Homo sapiens GN=FGA PE=1 SV=2	sp|P02671|FIBA_HUMAN	uniprot-organism%3A9606+keyword%3A1185.fasta	94973.4	0.979	1	2	10	0.0054	0.0208	DEAGSEADHEGTHSTKRG	A	H	0.997	54.8	56.2	34.3	36.5	45.9	3.74	0.431	0.389	0	5	5	0	2	1883.81	384.752		77.9002	605	622	Empty	TRUE
A1	50	Alpha-1-antitrypsin OS=Homo sapiens GN=SERPINA1 PE=1 SV=3	sp|P01009|A1AT_HUMAN	uniprot-organism%3A9606+keyword%3A1185.fasta	46737.9	0.979	1	1	1	0.0005	0.0431	LRTLNQPDSQLQLTTGNG	L	L	0.997	41.7	60.6	45.3	11.2	33.4	1.4	0.263	0.278	0	1	0	0	2	1956.01	2082.4		3.94377	124	141	Empty	TRUE
A1	50	Collagen alpha-2(I) chain OS=Homo sapiens GN=COL1A2 PE=1 SV=7	CO1A2_HUMAN	uniprot-organism%3A9606+keyword%3A1185.fasta	129315	0.998	1	1	3	0.0016	0.0161	GEKGPSGEAGTAGPPGTPGPQG	A	L	0.982	58.5	58.8	42.4	9.03					0	3	0	0	2	1937.88	1258.29		39.163	844	865	Empty	TRUE
A1	50	Isoform 2 of Optic atrophy 3 protein OS=Homo sapiens GN=OPA3	sp|Q9H6K4-2|OPA3_HUMAN	uniprot-organism%3A9606+keyword%3A1185.fasta	20255.4	0.888	1	1	1	0.0005	0.106	EVRAHLCLRDPPPAPPVAP	Q	A	0.984	48.9	60.9	50.7	9.13	41	0.77	0.0854	0.342	0	1	0	0	2	2115.07	3471.77		11.6833	158	176	Empty	TRUE
A1	50	Vesicular integral-membrane protein VIP36 OS=Homo sapiens GN=LMAN2 PE=1 SV=1	D6RBV2_HUMAN,LMAN2_HUMAN	uniprot-organism%3A9606+keyword%3A1185.fasta	40229.5	1	1	1	1	0.0005	0.0506	FGASAGTGDLSDNHDIIS	Y	M	0.997	38.2	58.9	33.6	19.4	39.3	2.29	0.372	0.333	0	1	0	0	2	1776.8	2102.39		12.6932	253	270	Empty	TRUE
A1	50	Plasma protease C1 inhibitor OS=Homo sapiens GN=SERPING1 PE=1 SV=1	H9KV48_HUMAN	uniprot-organism%3A9606+keyword%3A1185.fasta	50990.6	0.979	1	1	3	0.0016	0.0454	ELTETGVEAAAASAISVARTL	L	L	0.997	154	60.7	42.9	133	100	22.4	0.742	0.643	0	3	0	0	2	2060.09	3415.14		54.2073	411	431	Empty	TRUE
A1	50	Fibrinogen alpha chain OS=Homo sapiens GN=FGA PE=1 SV=2	sp|P02671|FIBA_HUMAN	uniprot-organism%3A9606+keyword%3A1185.fasta	94973.4	0.976	1	2	8	0.0044	0.0208	DEAGSEADHEGTHSTKRG	A	H	0.997	50.3	56.4	37.6	28.4	47.7	6.38	0.509	0.389	0	2	6	0	2	1883.81	347.266		79.5499	605	622	Empty	TRUE
A1	50	Plasma protease C1 inhibitor OS=Homo sapiens GN=SERPING1 PE=1 SV=1	H9KV48_HUMAN	uniprot-organism%3A9606+keyword%3A1185.fasta	50990.6	1	2	2	4	0.0022	0.0454	ELTETGVEAAAASAISVARTL	L	L	0.997	145	60.7	44.4	122	58.4	8.24	0.543	0.405	0	3	0	0	2	2060.09	3407.86		44.6472	411	431	Empty	TRUE
A1	50	Plasma protease C1 inhibitor OS=Homo sapiens GN=SERPING1 PE=1 SV=1	H9KV48_HUMAN	uniprot-organism%3A9606+keyword%3A1185.fasta	50990.6	1	2	2	4	0.0022	0.0454	TETGVEAAAASAISVARTL	L	L	0.997	79.6	60.4	43.6	53.2	61.9	7.8	0.528	0.474	0	1	0	0	2	1817.96	3172.26		5.72627	413	431	Empty	TRUE
A1	50	Insulin OS=Homo sapiens GN=INS PE=1 SV=1	INS_HUMAN	uniprot-organism%3A9606+keyword%3A1185.fasta	11981.1	1	7	9	31	0.0169	0.282	DLQVGQVELGGGPGAGSLQPLALEGS	E	L	0.997	103	61.6	42.2	79.2					0	3	0	0	2	2449.26	2944.44		23.3269	60	85	Empty	TRUE
A1	50	Insulin OS=Homo sapiens GN=INS PE=1 SV=1	INS_HUMAN	uniprot-organism%3A9606+keyword%3A1185.fasta	11981.1	1	7	9	31	0.0169	0.282	DLQVGQVELGGGPGAGSLQPLALEGSLQ	E	K	0.997	176	61.8	62.9	136					0	4	1	0	2	2690.4	3123.38		173.239	60	87	Empty	TRUE
A1	50	Insulin OS=Homo sapiens GN=INS PE=1 SV=1	INS_HUMAN	uniprot-organism%3A9606+keyword%3A1185.fasta	11981.1	1	7	9	31	0.0169	0.282	EAEDLQVGQVELGGGPGAGSLQ	R	P	0.997	105	60.7	57.8	65.6					0	1	0	0	2	2111.03	2387.54		12.0661	57	78	Empty	TRUE
A1	50	Insulin OS=Homo sapiens GN=INS PE=1 SV=1	INS_HUMAN	uniprot-organism%3A9606+keyword%3A1185.fasta	11981.1	1	7	9	31	0.0169	0.282	EAEDLQVGQVELGGGPGAGSLQPLALEGS	R	L	0.993	75.1	62.1	34.8	57.5					0	2	0	0	2	2778.38	2873.31		17.8632	57	85	Empty	TRUE
A1	50	Insulin OS=Homo sapiens GN=INS PE=1 SV=1	INS_HUMAN	uniprot-organism%3A9606+keyword%3A1185.fasta	11981.1	1	7	9	31	0.0169	0.282	EAEDLQVGQVELGGGPGAGSLQPLALEGSLQ	R	K	0.997	154	62.5	50.9	125					0	7	6	0	2	3019.52	3053.36		435.088	57	87	Empty	TRUE
A1	50	Insulin OS=Homo sapiens GN=INS PE=1 SV=1	INS_HUMAN	uniprot-organism%3A9606+keyword%3A1185.fasta	11981.1	1	7	9	31	0.0169	0.282	VELGGGPGAGSLQPLALEGSLQ	Q	K	0.997	100	60.5	61.8	56.5					0	3	0	0	2	2050.08	2835.51		86.147	66	87	Empty	TRUE
A1	50	Insulin OS=Homo sapiens GN=INS PE=1 SV=1	INS_HUMAN	uniprot-organism%3A9606+keyword%3A1185.fasta	11981.1	1	7	9	31	0.0169	0.282	VGQVELGGGPGAGSLQPLALEGSLQ	Q	K	0.997	85.6	61	53.7	49.4					0	4	0	0	2	2334.23	2871.64		37.8825	63	87	Empty	TRUE
A1	50	Collagen alpha-1(III) chain OS=Homo sapiens GN=COL3A1 PE=1 SV=4	sp|P02461|CO3A1_HUMAN	uniprot-organism%3A9606+keyword%3A1185.fasta	138565	1	8	8	26	0.0142	0.0737	APGGKGDAGAPGERGPPG	G	L	0.995	32.5	59	35.8	0	33.7	2.7	0.00297	0.278	0	1	0	0	2	1595.74	330.027		2.73834	670	687	Empty	TRUE
A1	50	Collagen alpha-1(III) chain OS=Homo sapiens GN=COL3A1 PE=1 SV=4	sp|P02461|CO3A1_HUMAN	uniprot-organism%3A9606+keyword%3A1185.fasta	138565	1	8	8	26	0.0142	0.0737	DAGAPGAPGGKGDAGAPGERGPPG	G	L	0.997	101	58.1	86.7	10.9					0	0	6	0	2	2079.93	865.339		210.926	664	687	Empty	TRUE
A1	50	Collagen alpha-1(III) chain OS=Homo sapiens GN=COL3A1 PE=1 SV=4	sp|P02461|CO3A1_HUMAN	uniprot-organism%3A9606+keyword%3A1185.fasta	138565	1	8	8	26	0.0142	0.0737	DGAPGKNGERGGPGGPGP	N	Q	0.984	28.8	57.8	33.3	3.33	39.4	1.72	0.0939	0.333	0	1	0	0	2	1624.73	290.004		3.05915	587	604	Empty	TRUE
A1	50	Collagen alpha-1(III) chain OS=Homo sapiens GN=COL3A1 PE=1 SV=4	sp|P02461|CO3A1_HUMAN	uniprot-organism%3A9606+keyword%3A1185.fasta	138565	1	8	8	26	0.0142	0.0737	DGVPGKDGPRGPTGP	A	I	0.997	51.8	59.7	42	25	51.3	1.4	0.392	0.467	0	1	0	0	2	1406.7	1364.96		9.92269	752	766	Empty	TRUE
A1	50	Collagen alpha-1(III) chain OS=Homo sapiens GN=COL3A1 PE=1 SV=4	sp|P02461|CO3A1_HUMAN	uniprot-organism%3A9606+keyword%3A1185.fasta	138565	1	8	8	26	0.0142	0.0737	ERGEAGIPGVPGAKGEDGKDGSPGEPGANG	G	L	0.996	65.5	58.9	73.9	8.34					0	0	4	0	2	2826.28	1566.69		203.982	448	477	Empty	TRUE
A1	50	Collagen alpha-1(III) chain OS=Homo sapiens GN=COL3A1 PE=1 SV=4	sp|P02461|CO3A1_HUMAN	uniprot-organism%3A9606+keyword%3A1185.fasta	138565	1	8	8	26	0.0142	0.0737	GLPGTGGPPGENGKPGEPGP	Q	K	0.997	131	58.1	93.2	17	73.2	3.07	0.0082	0.525	0	9	0	0	2	1835.84	1412.76		1037.42	642	661	Empty	TRUE
A1	50	Collagen alpha-1(III) chain OS=Homo sapiens GN=COL3A1 PE=1 SV=4	sp|P02461|CO3A1_HUMAN	uniprot-organism%3A9606+keyword%3A1185.fasta	138565	1	8	8	26	0.0142	0.0737	NDGAPGKNGERGGPGGPGP	G	Q	0.995	28.9	57.8	31.2	0	41.8	2.24	0.0311	0.316	0	2	0	0	2	1738.77	280		11.6088	586	604	Empty	TRUE
A1	50	Collagen alpha-1(III) chain OS=Homo sapiens GN=COL3A1 PE=1 SV=4	sp|P02461|CO3A1_HUMAN	uniprot-organism%3A9606+keyword%3A1185.fasta	138565	1	8	8	26	0.0142	0.0737	PGAPGGKGDAGAPGERGPPG	A	L	0.997	32.1	58.9	32.4	0	47.3	3.21	0	0.35	0	2	0	0	2	1765.81	897.578		13.7038	668	687	Empty	TRUE
A1	50	ProSAAS OS=Homo sapiens GN=PCSK1N PE=1 SV=1	PCSK1_HUMAN	uniprot-organism%3A9606+keyword%3A1185.fasta	27373.2	1	3	3	9	0.0049	0.0692	DHDVGSELPPEGVLG	A	A	0.997	51.5	59.5	42.6	24.5	41.1	2.64	0.248	0.367	0	2	0	0	2	1520.72	2245.79		14.147	223	237	Empty	TRUE
A1	50	ProSAAS OS=Homo sapiens GN=PCSK1N PE=1 SV=1	PCSK1_HUMAN	uniprot-organism%3A9606+keyword%3A1185.fasta	27373.2	1	3	3	9	0.0049	0.0692	DHDVGSELPPEGVLGAL	A	L	0.997	65.5	60.2	42	39.8	51.3	3.66	0.306	0.441	0	3	0	0	2	1704.84	2829.95		34.9329	223	239	Empty	TRUE
A1	50	ProSAAS OS=Homo sapiens GN=PCSK1N PE=1 SV=1	PCSK1_HUMAN	uniprot-organism%3A9606+keyword%3A1185.fasta	27373.2	1	3	3	9	0.0049	0.0692	DHDVGSELPPEGVLGALL	A	R	0.997	69.2	60.5	40.6	45.2	64.2	6.11	0.503	0.5	0	4	0	0	2	1817.93	3335.62		67.0866	223	240	Empty	TRUE
A1	50	Vesicular integral-membrane protein VIP36 OS=Homo sapiens GN=LMAN2 PE=1 SV=1	D6RBV2_HUMAN,LMAN2_HUMAN	uniprot-organism%3A9606+keyword%3A1185.fasta	40229.5	1	2	2	3	0.0016	0.112	FGASAGTGDLSDNHDIIS	Y	M	0.997	37.7	59.1	37.9	14.6	38.3	3.19	0.319	0.333	0	1	0	0	2	1776.8	2098.51		12.6526	253	270	Empty	TRUE
A1	50	Vesicular integral-membrane protein VIP36 OS=Homo sapiens GN=LMAN2 PE=1 SV=1	D6RBV2_HUMAN,LMAN2_HUMAN	uniprot-organism%3A9606+keyword%3A1185.fasta	40229.5	1	2	2	3	0.0016	0.112	MVEHTPDEESIDWTKIEPSVNF	L	L	0.997	58	59.2	30.1	44.2					0	0	2	0	2	2603.2	2835.51		24.4959	277	298	Empty	TRUE
A1	50	Clusterin OS=Homo sapiens GN=CLU PE=1 SV=1	sp|P10909-2|CLUS_HUMAN,sp|P10909-3|CLUS_HUMAN,sp|P10909-4|CLUS_HUMAN,sp|P10909-5|CLUS_HUMAN,sp|P10909|CLUS_HUMAN	uniprot-organism%3A9606+keyword%3A1185.fasta	52495	1	2	3	7	0.0038	0.0735	ASHTSDSDVPSGVTEVVVK	V	L	0.997	62.8	60.4	32.2	47.2	55.6	8.68	0.586	0.421	0	2	1	0	2	1913.95	1974.04		21.569	390	408	Empty	TRUE
A1	50	Clusterin OS=Homo sapiens GN=CLU PE=1 SV=1	sp|P10909-2|CLUS_HUMAN,sp|P10909-3|CLUS_HUMAN,sp|P10909-4|CLUS_HUMAN,sp|P10909-5|CLUS_HUMAN,sp|P10909|CLUS_HUMAN	uniprot-organism%3A9606+keyword%3A1185.fasta	52495	1	2	3	7	0.0038	0.0735	FDSDPITVTVPVEV	L	S	0.997	34.1	59.9	44.2	4.42	40.8	3.77	0.434	0.429	0	4	0	0	2	1517.77	2855.52		73.9513	410	423	Empty	TRUE
A1	50	Fibrinogen beta chain OS=Homo sapiens GN=FGB PE=1 SV=2	FIBB_HUMAN	uniprot-organism%3A9606+keyword%3A1185.fasta	55928.6	1	2	2	3	0.0016	0.0367	EEAPSLRPAPPPISGGG	R	Y	0.997	28.5	60.1	37.8	5.03	37.1	1.8	0.224	0.324	0	1	0	0	2	1631.84	1959.6		5.5923	54	70	Empty	TRUE
A1	50	Fibrinogen beta chain OS=Homo sapiens GN=FGB PE=1 SV=2	FIBB_HUMAN	uniprot-organism%3A9606+keyword%3A1185.fasta	55928.6	1	2	2	3	0.0016	0.0367	EEAPSLRPAPPPISGGGY	R	R	0.997	95.6	60.3	36.4	77.7	79.7	7.92	0.404	0.611	0	2	0	0	2	1794.9	2164.66		30.4715	54	71	Empty	TRUE
A1	50	Uromodulin OS=Homo sapiens GN=UMOD PE=1 SV=1	sp|P07911|UROM_HUMAN	uniprot-organism%3A9606+keyword%3A1185.fasta	69759.5	1	16	19	63	0.0344	0.0297	DQSRVLNLGPITR	I	K	0.997	67.1	59.1	43.3	40.2	57.1	6.52	0.427	0.654	0	6	0	0	2	1468.82	2308.05		626.226	594	606	Empty	TRUE
A1	50	Uromodulin OS=Homo sapiens GN=UMOD PE=1 SV=1	sp|P07911|UROM_HUMAN	uniprot-organism%3A9606+keyword%3A1185.fasta	69759.5	1	16	19	63	0.0344	0.0297	IDQSRVLNLGPITR	V	K	0.997	72	58	40.8	47.9	68.5	6.05	0.502	0.714	0	4	0	0	2	1581.91	2419.21		211.061	593	606	Empty	TRUE
A1	50	Uromodulin OS=Homo sapiens GN=UMOD PE=1 SV=1	sp|P07911|UROM_HUMAN	uniprot-organism%3A9606+keyword%3A1185.fasta	69759.5	1	16	19	63	0.0344	0.0297	SGSVIDQSRVLNLGPI	R	T	0.997	77.7	59.1	53.1	41.5	65.2	5.96	0.443	0.594	0	3	0	0	2	1654.91	2691		364.12	589	604	Empty	TRUE
A1	50	Uromodulin OS=Homo sapiens GN=UMOD PE=1 SV=1	sp|P07911|UROM_HUMAN	uniprot-organism%3A9606+keyword%3A1185.fasta	69759.5	1	16	19	63	0.0344	0.0297	SGSVIDQSRVLNLGPIT	R	R	0.997	68.5	59.8	48.5	36.4	53.4	3.7	0.404	0.471	0	2	0	0	2	1755.96	2577.06		245.113	589	605	Empty	TRUE
A1	50	Uromodulin OS=Homo sapiens GN=UMOD PE=1 SV=1	sp|P07911|UROM_HUMAN	uniprot-organism%3A9606+keyword%3A1185.fasta	69759.5	1	16	19	63	0.0344	0.0297	SGSVIDQSRVLNLGPITR	R	K	0.997	75.4	60.5	38.2	54.3	56.7	5.82	0.543	0.5	0	3	7	0	2	1912.06	2424.77		3358.02	589	606	Empty	TRUE
A1	50	Uromodulin OS=Homo sapiens GN=UMOD PE=1 SV=1	sp|P07911|UROM_HUMAN	uniprot-organism%3A9606+keyword%3A1185.fasta	69759.5	1	16	19	63	0.0344	0.0297	SGSVIDQSRVLNLGPITRK	R	G	0.997	53.3	58.9	34.7	34.4	62.8	5.44	0.384	0.553	0	0	3	0	2	2040.16	2325.29		256.331	589	607	Empty	TRUE
A1	50	Uromodulin OS=Homo sapiens GN=UMOD PE=1 SV=1	sp|P07911|UROM_HUMAN	uniprot-organism%3A9606+keyword%3A1185.fasta	69759.5	1	16	19	63	0.0344	0.0297	SRVLNLGPITR	Q	K	0.997	62.5	55.3	55.8	22.9	34.5	2.43	0.339	0.455	0	1	0	0	2	1225.74	2174.11		8.56928	596	606	Empty	TRUE
A1	50	Uromodulin OS=Homo sapiens GN=UMOD PE=1 SV=1	sp|P07911|UROM_HUMAN	uniprot-organism%3A9606+keyword%3A1185.fasta	69759.5	1	16	19	63	0.0344	0.0297	SVIDQSRVLNLGPI	G	T	0.997	47.4	57.9	54.7	7.72	49.8	2.51	0.388	0.536	0	3	0	0	2	1510.86	2704.35		202.286	591	604	Empty	TRUE
A1	50	Uromodulin OS=Homo sapiens GN=UMOD PE=1 SV=1	sp|P07911|UROM_HUMAN	uniprot-organism%3A9606+keyword%3A1185.fasta	69759.5	1	16	19	63	0.0344	0.0297	SVIDQSRVLNLGPIT	G	R	0.997	54.6	58.3	45.7	24.3	53.2	6.38	0.528	0.533	0	2	0	0	2	1611.91	2585.39		85.0193	591	605	Empty	TRUE
A1	50	Uromodulin OS=Homo sapiens GN=UMOD PE=1 SV=1	sp|P07911|UROM_HUMAN	uniprot-organism%3A9606+keyword%3A1185.fasta	69759.5	1	16	19	63	0.0344	0.0297	SVIDQSRVLNLGPITR	G	K	0.997	97.3	58.5	41.1	74.6	70.7	8.12	0.59	0.656	0	7	2	0	2	1768.01	2418.66		773.714	591	606	Empty	TRUE
A1	50	Uromodulin OS=Homo sapiens GN=UMOD PE=1 SV=1	sp|P07911|UROM_HUMAN	uniprot-organism%3A9606+keyword%3A1185.fasta	69759.5	1	16	19	63	0.0344	0.0297	SVIDQSRVLNLGPITRK	G	G	0.997	42.7	56.8	35.4	22.3	49.5	3.28	0.263	0.5	0	0	4	0	2	1896.1	2324.73		102.503	591	607	Empty	TRUE
A1	50	Uromodulin OS=Homo sapiens GN=UMOD PE=1 SV=1	sp|P07911|UROM_HUMAN	uniprot-organism%3A9606+keyword%3A1185.fasta	69759.5	1	16	19	63	0.0344	0.0297	VIDQSRVLNLGPI	S	T	0.997	58.7	57.3	58.9	15.4	50.1	1.8	0.124	0.577	0	2	0	0	2	1423.83	2590.96		134.268	592	604	Empty	TRUE
A1	50	Uromodulin OS=Homo sapiens GN=UMOD PE=1 SV=1	sp|P07911|UROM_HUMAN	uniprot-organism%3A9606+keyword%3A1185.fasta	69759.5	1	16	19	63	0.0344	0.0297	VIDQSRVLNLGPIT	S	R	0.997	42	57.6	35.1	21.8	45.9	5.01	0.383	0.5	0	2	0	0	2	1524.87	2459.79		79.3813	592	605	Empty	TRUE
A1	50	Uromodulin OS=Homo sapiens GN=UMOD PE=1 SV=1	sp|P07911|UROM_HUMAN	uniprot-organism%3A9606+keyword%3A1185.fasta	69759.5	1	16	19	63	0.0344	0.0297	VIDQSRVLNLGPITR	S	K	0.997	84.3	56.9	44.9	57	68.3	9.48	0.548	0.667	0	4	4	0	2	1680.98	2308.61		1884.9	592	606	Empty	TRUE
A1	50	Uromodulin OS=Homo sapiens GN=UMOD PE=1 SV=1	sp|P07911|UROM_HUMAN	uniprot-organism%3A9606+keyword%3A1185.fasta	69759.5	1	16	19	63	0.0344	0.0297	VIDQSRVLNLGPITRK	S	G	0.997	36	55.7	36.5	14.1	48.9	5.08	0.335	0.5	0	0	3	0	2	1809.07	2221.9		56.1566	592	607	Empty	TRUE
A1	50	Uromodulin OS=Homo sapiens GN=UMOD PE=1 SV=1	sp|P07911|UROM_HUMAN	uniprot-organism%3A9606+keyword%3A1185.fasta	69759.5	1	16	19	63	0.0344	0.0297	VLNLGPITR	R	K	0.997	53.9	54.6	45.5	24.2	32.1	1.96	0.371	0.5	0	1	0	0	2	982.605	2205.23		8.23186	598	606	Empty	TRUE
A1	50	Alpha-1-antitrypsin OS=Homo sapiens GN=SERPINA1 PE=1 SV=3	sp|P01009|A1AT_HUMAN	uniprot-organism%3A9606+keyword%3A1185.fasta	46737.9	0.976	1	1	2	0.0011	0.0431	LRTLNQPDSQLQLTTGNG	L	L	0.997	57.1	60.5	49.3	23.4	40.4	2.27	0.292	0.333	0	2	0	0	2	1956.01	2073.51		9.09595	124	141	Empty	TRUE
A1	50	Collagen alpha-1(V) chain OS=Homo sapiens GN=COL5A1 PE=1 SV=3	CO5A1_HUMAN	uniprot-organism%3A9606+keyword%3A1185.fasta	183563	0.714	1	1	1	0.0005	0.0093	GPIGPPGPPGLPGPPGP	S	K	0.957	63.3	59.8	76.1	1.41					0	1	0	0	2	1508.78	1635.05		8.5749	1525	1541	Empty	TRUE
A1	50	Collagen alpha-1(I) chain OS=Homo sapiens GN=COL1A1 PE=1 SV=5	CO1A1_HUMAN	uniprot-organism%3A9606+keyword%3A1185.fasta	138941	1	21	22	86	0.0469	0.105	ADGQPGAKGEPGDAGAKGDAGPPGPA	G	G	0.991	60.5	59.1	61.7	6.15					0	0	3	0	2	2277.04	1034.88		45.7215	819	844	Empty	TRUE
A1	50	Collagen alpha-1(I) chain OS=Homo sapiens GN=COL1A1 PE=1 SV=5	CO1A1_HUMAN	uniprot-organism%3A9606+keyword%3A1185.fasta	138941	1	21	22	86	0.0469	0.105	AGPPGEAGKPGEQGVPGDLGAPGP	P	S	0.997	84.7	59.8	78.7	0					0	5	0	0	2	2176.02	1626.15		218.342	649	672	Empty	TRUE
A1	50	Collagen alpha-1(I) chain OS=Homo sapiens GN=COL1A1 PE=1 SV=5	CO1A1_HUMAN	uniprot-organism%3A9606+keyword%3A1185.fasta	138941	1	21	22	86	0.0469	0.105	APGDRGEPGPPGP	G	A	0.958	57.9	57.3	55.3	16.1					0	2	0	0	2	1251.56	723.037		113.958	798	810	Empty	TRUE
A1	50	Collagen alpha-1(I) chain OS=Homo sapiens GN=COL1A1 PE=1 SV=5	CO1A1_HUMAN	uniprot-organism%3A9606+keyword%3A1185.fasta	138941	1	21	22	86	0.0469	0.105	APGDRGEPGPPGPA	G	G	0.997	45.3	58.2	47.3	10	54.1	3	0.133	0.571	0	10	0	0	2	1322.6	658.003		189.114	798	811	Empty	TRUE
A1	50	Collagen alpha-1(I) chain OS=Homo sapiens GN=COL1A1 PE=1 SV=5	CO1A1_HUMAN	uniprot-organism%3A9606+keyword%3A1185.fasta	138941	1	21	22	86	0.0469	0.105	DAGPVGPPGPPGPPGPPGPPS	G	A	0.997	47.8	59.6	46	12.2	82.7	3.39	0.0568	0.548	0	3	0	0	2	1864.87	1660.61		107.983	1173	1193	Empty	TRUE
A1	50	Collagen alpha-1(I) chain OS=Homo sapiens GN=COL1A1 PE=1 SV=5	CO1A1_HUMAN	uniprot-organism%3A9606+keyword%3A1185.fasta	138941	1	21	22	86	0.0469	0.105	DDGEAGKPGRPGERGPPGP	G	Q	0.997	39.1	59.3	32.3	0	43.2	2.42	0.137	0.421	0	0	2	0	2	1877.87	1064.88		23.3243	231	249	Empty	TRUE
A1	50	Collagen alpha-1(I) chain OS=Homo sapiens GN=COL1A1 PE=1 SV=5	CO1A1_HUMAN	uniprot-organism%3A9606+keyword%3A1185.fasta	138941	1	21	22	86	0.0469	0.105	DGQPGAKGEPGDAGAKGDAGPPGP	A	A	0.993	64.8	58.5	57	0					0	1	2	0	2	2134.96	1117.1		47.2258	820	843	Empty	TRUE
A1	50	Collagen alpha-1(I) chain OS=Homo sapiens GN=COL1A1 PE=1 SV=5	CO1A1_HUMAN	uniprot-organism%3A9606+keyword%3A1185.fasta	138941	1	21	22	86	0.0469	0.105	GADGQPGAKGEPGDAGAKGDAGPPGP	P	A	0.989	58.8	58.1	56.2	8.58					0	0	2	0	2	2279.02	1124.89		30.8415	818	843	Empty	TRUE
A1	50	Collagen alpha-1(I) chain OS=Homo sapiens GN=COL1A1 PE=1 SV=5	CO1A1_HUMAN	uniprot-organism%3A9606+keyword%3A1185.fasta	138941	1	21	22	86	0.0469	0.105	GDDGEAGKPGRPGERGPPGP	N	Q	0.98	56.6	59.4	46.4	10					0	0	1	0	2	1934.9	1104.88		8.23413	230	249	Empty	TRUE
A1	50	Collagen alpha-1(I) chain OS=Homo sapiens GN=COL1A1 PE=1 SV=5	CO1A1_HUMAN	uniprot-organism%3A9606+keyword%3A1185.fasta	138941	1	21	22	86	0.0469	0.105	GPPGPPGPPGPPGPPS	V	A	0.997					73.9	1.19	0	0.656	0	1	0	0	2	1425.67	1407.2		28.3116	1178	1193	Empty	TRUE
A1	50	Collagen alpha-1(I) chain OS=Homo sapiens GN=COL1A1 PE=1 SV=5	CO1A1_HUMAN	uniprot-organism%3A9606+keyword%3A1185.fasta	138941	1	21	22	86	0.0469	0.105	GSPGSPGPDGKTGPPGP	T	A	0.997	69.2	58.6	55.6	30.2	63.4	2.74	0.00315	0.529	0	3	0	0	2	1509.68	863.678		40.7543	542	558	Empty	TRUE
A1	50	Collagen alpha-1(I) chain OS=Homo sapiens GN=COL1A1 PE=1 SV=5	CO1A1_HUMAN	uniprot-organism%3A9606+keyword%3A1185.fasta	138941	1	21	22	86	0.0469	0.105	GSPGSPGPDGKTGPPGPAG	T	Q	0.997	69.6	58.4	61.3	24.9	65.7	3.6	0.0731	0.5	0	8	0	0	2	1637.74	829.208		95.3191	542	560	Empty	TRUE
A1	50	Collagen alpha-1(I) chain OS=Homo sapiens GN=COL1A1 PE=1 SV=5	CO1A1_HUMAN	uniprot-organism%3A9606+keyword%3A1185.fasta	138941	1	21	22	86	0.0469	0.105	NGDDGEAGKPGRPGERGPPGP	K	Q	0.997	66.7	58.9	53.1	3.51	56.2	4.47	0.0231	0.476	0	0	9	0	2	2048.94	1074.87		206.872	229	249	Empty	TRUE
A1	50	Collagen alpha-1(I) chain OS=Homo sapiens GN=COL1A1 PE=1 SV=5	CO1A1_HUMAN	uniprot-organism%3A9606+keyword%3A1185.fasta	138941	1	21	22	86	0.0469	0.105	NSGEPGAPGSKGDTGAKGEPGPVG	G	V	0.98	61.5	57.9	72.1	5.64					0	1	0	0	2	2170.99	985.956		39.0349	432	455	Empty	TRUE
A1	50	Collagen alpha-1(I) chain OS=Homo sapiens GN=COL1A1 PE=1 SV=5	CO1A1_HUMAN	uniprot-organism%3A9606+keyword%3A1185.fasta	138941	1	21	22	86	0.0469	0.105	SPGPDGKTGPPGP	G	A	0.996	68.1	58.4	54.7	0.38					0	2	0	0	2	1195.56	796.414		17.0553	546	558	Empty	TRUE
A1	50	Collagen alpha-1(I) chain OS=Homo sapiens GN=COL1A1 PE=1 SV=5	CO1A1_HUMAN	uniprot-organism%3A9606+keyword%3A1185.fasta	138941	1	21	22	86	0.0469	0.105	SPGSPGPDGKTGPPGP	G	A	0.997	109	58.9	81.3	15.4	69.5	4.77	0.00863	0.594	0	15	0	0	2	1436.67	909.255		684.438	543	558	Empty	TRUE
A1	50	Collagen alpha-1(I) chain OS=Homo sapiens GN=COL1A1 PE=1 SV=5	CO1A1_HUMAN	uniprot-organism%3A9606+keyword%3A1185.fasta	138941	1	21	22	86	0.0469	0.105	SPGSPGPDGKTGPPGPAG	G	Q	0.997	63.7	58.6	51.9	27.9	55.5	3.38	0.0432	0.444	0	5	0	0	2	1580.72	826.992		47.1097	543	560	Empty	TRUE
A1	50	Collagen alpha-1(I) chain OS=Homo sapiens GN=COL1A1 PE=1 SV=5	CO1A1_HUMAN	uniprot-organism%3A9606+keyword%3A1185.fasta	138941	1	21	22	86	0.0469	0.105	TGSPGSPGPDGKTGPPGP	L	A	0.997	51.2	58.4	47.3	19.3	57	3.16	0.0842	0.444	0	2	0	0	2	1610.73	966.502		21.1161	541	558	Empty	TRUE
A1	50	Collagen alpha-1(I) chain OS=Homo sapiens GN=COL1A1 PE=1 SV=5	CO1A1_HUMAN	uniprot-organism%3A9606+keyword%3A1185.fasta	138941	1	21	22	86	0.0469	0.105	TGSPGSPGPDGKTGPPGPAG	L	Q	0.997	66.1	58.5	60.5	21.7	63.8	5.12	0.0768	0.45	0	4	0	0	2	1738.79	873.674		67.6314	541	560	Empty	TRUE
A1	50	Collagen alpha-1(I) chain OS=Homo sapiens GN=COL1A1 PE=1 SV=5	CO1A1_HUMAN	uniprot-organism%3A9606+keyword%3A1185.fasta	138941	1	21	22	86	0.0469	0.105	VGPPGPPGPPGPPGPPS	P	A	0.997	58.8	59.7	70.7	3.77	70.7	0.886	0.00849	0.588	0	2	0	0	2	1540.73	1541.68		31.7032	1177	1193	Empty	TRUE
A1	50	Collagen alpha-1(I) chain OS=Homo sapiens GN=COL1A1 PE=1 SV=5	CO1A1_HUMAN	uniprot-organism%3A9606+keyword%3A1185.fasta	138941	1	21	22	86	0.0469	0.105	VGPPGPPGPPGPPGPPSAG	P	F	0.997	48.2	59.9	50.2	0	82.9	2.32	0.0531	0.605	0	3	0	0	2	1652.79	1565.02		93.9836	1177	1195	Empty	TRUE
A1	50	Collagen alpha-2(I) chain OS=Homo sapiens GN=COL1A2 PE=1 SV=7	CO1A2_HUMAN	uniprot-organism%3A9606+keyword%3A1185.fasta	129315	1	1	1	1	0.0005	0.0161	GEKGPSGEAGTAGPPGTPGPQG	A	L	0.997	73.1	58.8	44.4	9.92					0	1	0	0	2	1937.88	1261.59		11.5675	844	865	Empty	TRUE
A1	50	Collagen alpha-3(IX) chain OS=Homo sapiens GN=COL9A3 PE=1 SV=2	CO9A3_HUMAN	uniprot-organism%3A9606+keyword%3A1185.fasta	63617.3	1	1	1	1	0.0005	0.0263	PGPSGLPGLPGPPGPPGP	P	P	0.997	30.5	59.6	45.4	-0.57	65.8	2.14	0.0517	0.528	0	1	0	0	2	1595.81	1612.82		12.1064	141	158	Empty	TRUE
A1	40	Membrane-associated progesterone receptor component 1 OS=Homo sapiens GN=PGRMC1 PE=1 SV=3	PGRC1_HUMAN	uniprot-organism%3A9606+keyword%3A1185.fasta	21672.2	1	3	3	8	0.0045	0.0769	DSDDDEPPPLPRL	G	K	0.997	57.4	59.1	42.6	30.8	35.2	4.14	0.443	0.385	0	2	0	0	2	1465.68	2335.1		15.4469	56	68	Empty	TRUE
A1	40	Membrane-associated progesterone receptor component 1 OS=Homo sapiens GN=PGRMC1 PE=1 SV=3	PGRC1_HUMAN	uniprot-organism%3A9606+keyword%3A1185.fasta	21672.2	1	3	3	8	0.0045	0.0769	GDSDDDEPPPLPRL	S	K	0.997	53.8	58.9	37.8	31.8	37.5	2.6	0.371	0.393	0	2	0	0	2	1522.7	2307.89		18.8593	55	68	Empty	TRUE
A1	40	Membrane-associated progesterone receptor component 1 OS=Homo sapiens GN=PGRMC1 PE=1 SV=3	PGRC1_HUMAN	uniprot-organism%3A9606+keyword%3A1185.fasta	21672.2	1	3	3	8	0.0045	0.0769	SGDSDDDEPPPLPRL	A	K	0.997	46.7	58.7	41.8	20.6	47.2	5.66	0.532	0.467	0	4	0	0	2	1609.73	2300.66		109.145	54	68	Empty	TRUE
A1	40	Fibrinogen alpha chain OS=Homo sapiens GN=FGA PE=1 SV=2	sp|P02671|FIBA_HUMAN	uniprot-organism%3A9606+keyword%3A1185.fasta	94973.4	1	2	4	10	0.0057	0.0208	DEAGSEADHEGTHSTKR	A	G	0.997	37.3	56.4	28.9	23.6	34.9	3.01	0.341	0.294	0	1	1	0	2	1826.79	320.359		10.4564	605	621	Empty	TRUE
A1	40	Fibrinogen alpha chain OS=Homo sapiens GN=FGA PE=1 SV=2	sp|P02671|FIBA_HUMAN	uniprot-organism%3A9606+keyword%3A1185.fasta	94973.4	1	2	4	10	0.0057	0.0208	DEAGSEADHEGTHSTKRG	A	H	0.997	70.2	56	33.7	53.5	65	11.5	0.617	0.528	0	3	5	0	2	1883.81	333.133		170.731	605	622	Empty	TRUE
A1	40	Insulin OS=Homo sapiens GN=INS PE=1 SV=1	INS_HUMAN	uniprot-organism%3A9606+keyword%3A1185.fasta	11981.1	0.986	1	2	8	0.0045	0.282	EAEDLQVGQVELGGGPGAGSLQPLALEGSLQ	R	K	0.997	131	62.5	48.3	103					0	4	4	0	2	3019.52	3042.49		185.248	57	87	Empty	TRUE
A1	40	Collagen alpha-1(III) chain OS=Homo sapiens GN=COL3A1 PE=1 SV=4	sp|P02461|CO3A1_HUMAN	uniprot-organism%3A9606+keyword%3A1185.fasta	138565	1	5	6	15	0.0085	0.0709	DAGAPGAPGGKGDAGAPGERGPPG	G	L	0.997	106	58.1	86	0					0	3	5	0	2	2079.93	879.015		312.114	664	687	Empty	TRUE
A1	40	Collagen alpha-1(III) chain OS=Homo sapiens GN=COL3A1 PE=1 SV=4	sp|P02461|CO3A1_HUMAN	uniprot-organism%3A9606+keyword%3A1185.fasta	138565	1	5	6	15	0.0085	0.0709	ERGEAGIPGVPGAKGEDGKDGSPGEPGANG	G	L	0.962	47.5	58.6	56.6	6.5					0	0	1	0	2	2826.28	1502.67		30.6843	448	477	Empty	TRUE
A1	40	Collagen alpha-1(III) chain OS=Homo sapiens GN=COL3A1 PE=1 SV=4	sp|P02461|CO3A1_HUMAN	uniprot-organism%3A9606+keyword%3A1185.fasta	138565	1	5	6	15	0.0085	0.0709	GLPGTGGPPGENGKPGEP	Q	G	0.997	59	58.7	65.6	9.35	57.3	4.17	0.0838	0.472	0	3	0	0	2	1681.77	1234.99		55.8811	642	659	Empty	TRUE
A1	40	Collagen alpha-1(III) chain OS=Homo sapiens GN=COL3A1 PE=1 SV=4	sp|P02461|CO3A1_HUMAN	uniprot-organism%3A9606+keyword%3A1185.fasta	138565	1	5	6	15	0.0085	0.0709	KGDAGAPGAPGGKGDAGAPGERGPPG	P	L	0.997	72.3	59.4	77.1	1.73					0	0	1	0	2	2265.05	849.586		22.8366	662	687	Empty	TRUE
A1	40	Collagen alpha-1(III) chain OS=Homo sapiens GN=COL3A1 PE=1 SV=4	sp|P02461|CO3A1_HUMAN	uniprot-organism%3A9606+keyword%3A1185.fasta	138565	1	5	6	15	0.0085	0.0709	KNGETGPQGPPGPTGPGGDKGDTGPPGPQG	G	L	0.997	61.9	59.5	42.4	8.31					0	0	2	0	2	2743.26	1381.03		45.4252	610	639	Empty	TRUE
A1	40	Sodium/potassium-transporting ATPase subunit gamma OS=Homo sapiens GN=FXYD2 PE=1 SV=3	sp|P54710|ATNG_HUMAN	uniprot-organism%3A9606+keyword%3A1185.fasta	7283.8	0.996	1	2	2	0.0011	0.258	TGLSMDGGGSPKGDVDP	M	F	0.997	46.5	58.2	47.3	14.3	43.6	3.92	0.319	0.382	0	2	0	0	2	1589.71	1643.74		22.6461	2	18	Empty	TRUE
A1	40	Complement C4-A OS=Homo sapiens GN=C4A PE=1 SV=2	sp|P0C0L4|CO4A_HUMAN	uniprot-organism%3A9606+keyword%3A1185.fasta	192787	0.965	1	1	2	0.0011	0.0103	DELPAKDDPDAPLQPVTP	Y	L	0.997	47.5	60.6	43.2	19.5	47.8	3.59	0.379	0.389	0	2	0	0	2	1917.94	2097.99		28.3113	1423	1440	Empty	TRUE
A1	40	Collagen alpha-1(I) chain OS=Homo sapiens GN=COL1A1 PE=1 SV=5	CO1A1_HUMAN	uniprot-organism%3A9606+keyword%3A1185.fasta	138941	1	19	21	74	0.042	0.122	ADGQPGAKGEPGDAGAKGDAGPPGP	G	A	0.996	56.3	58.9	60.6	1.39					0	3	2	0	2	2206	1097.27		135.232	819	843	Empty	TRUE
A1	40	Collagen alpha-1(I) chain OS=Homo sapiens GN=COL1A1 PE=1 SV=5	CO1A1_HUMAN	uniprot-organism%3A9606+keyword%3A1185.fasta	138941	1	19	21	74	0.042	0.122	AGPPGAPGAPGAPGPVGPAGKSGDRGETGP	P	A	0.995	57.6	60.7	42.1	23.6					0	0	1	0	2	2600.23	1433.81		17.2861	1042	1071	Empty	TRUE
A1	40	Collagen alpha-1(I) chain OS=Homo sapiens GN=COL1A1 PE=1 SV=5	CO1A1_HUMAN	uniprot-organism%3A9606+keyword%3A1185.fasta	138941	1	19	21	74	0.042	0.122	AGPPGEAGKPGEQGVPGDLGAPGP	P	S	0.997	95	59.6	71.9	10.4					0	6	0	0	2	2176.02	1610.97		269.582	649	672	Empty	TRUE
A1	40	Collagen alpha-1(I) chain OS=Homo sapiens GN=COL1A1 PE=1 SV=5	CO1A1_HUMAN	uniprot-organism%3A9606+keyword%3A1185.fasta	138941	1	19	21	74	0.042	0.122	APGDRGEPGPPGP	G	A	0.997	60.8	58.2	60.6	15.8					0	4	0	0	2	1251.56	780.16		150.785	798	810	Empty	TRUE
A1	40	Collagen alpha-1(I) chain OS=Homo sapiens GN=COL1A1 PE=1 SV=5	CO1A1_HUMAN	uniprot-organism%3A9606+keyword%3A1185.fasta	138941	1	19	21	74	0.042	0.122	APGDRGEPGPPGPA	G	G	0.991	28.3	58.1	38.5	3.85	39.9	1.82	0.133	0.429	0	1	0	0	2	1322.6	707.42		4.34264	798	811	Empty	TRUE
A1	40	Collagen alpha-1(I) chain OS=Homo sapiens GN=COL1A1 PE=1 SV=5	CO1A1_HUMAN	uniprot-organism%3A9606+keyword%3A1185.fasta	138941	1	19	21	74	0.042	0.122	DDGEAGKPGRPGERGPPGP	G	Q	0.995	32.3	59.5	28.7	0.27	47.1	1.7	0.0701	0.474	0	0	2	0	2	1877.87	1010.06		46.1347	231	249	Empty	TRUE
A1	40	Collagen alpha-1(I) chain OS=Homo sapiens GN=COL1A1 PE=1 SV=5	CO1A1_HUMAN	uniprot-organism%3A9606+keyword%3A1185.fasta	138941	1	19	21	74	0.042	0.122	DGQPGAKGEPGDAGAKGDAGPPGP	A	A	0.997	64.8	58.6	59.5	3.33					0	4	4	0	2	2134.96	1085.6		269.047	820	843	Empty	TRUE
A1	40	Collagen alpha-1(I) chain OS=Homo sapiens GN=COL1A1 PE=1 SV=5	CO1A1_HUMAN	uniprot-organism%3A9606+keyword%3A1185.fasta	138941	1	19	21	74	0.042	0.122	GADGQPGAKGEPGDAGAKGDAGPPGP	P	A	0.997	71.2	58.1	73.5	8.72					0	0	8	0	2	2279.02	1037.83		161.935	818	843	Empty	TRUE
A1	40	Collagen alpha-1(I) chain OS=Homo sapiens GN=COL1A1 PE=1 SV=5	CO1A1_HUMAN	uniprot-organism%3A9606+keyword%3A1185.fasta	138941	1	19	21	74	0.042	0.122	GPPGEAGKPGEQGVPGDLGAPGP	A	S	0.997	62.4	59.8	59.8	0					0	1	0	0	2	2104.98	1585.98		15.0781	650	672	Empty	TRUE
A1	40	Collagen alpha-1(I) chain OS=Homo sapiens GN=COL1A1 PE=1 SV=5	CO1A1_HUMAN	uniprot-organism%3A9606+keyword%3A1185.fasta	138941	1	19	21	74	0.042	0.122	GSPGSPGPDGKTGPPGP	T	A	0.997	75.9	58.5	60.9	31.8	60.5	3.44	0.0727	0.5	0	4	0	0	2	1509.68	930.658		53.8817	542	558	Empty	TRUE
A1	40	Collagen alpha-1(I) chain OS=Homo sapiens GN=COL1A1 PE=1 SV=5	CO1A1_HUMAN	uniprot-organism%3A9606+keyword%3A1185.fasta	138941	1	19	21	74	0.042	0.122	GSPGSPGPDGKTGPPGPAG	T	Q	0.997	69.4	58.4	60.7	25	62.6	4.21	0.0751	0.474	0	3	0	0	2	1637.74	885.125		64.2063	542	560	Empty	TRUE
A1	40	Collagen alpha-1(I) chain OS=Homo sapiens GN=COL1A1 PE=1 SV=5	CO1A1_HUMAN	uniprot-organism%3A9606+keyword%3A1185.fasta	138941	1	19	21	74	0.042	0.122	NGDDGEAGKPGRPGERGPPGP	K	Q	0.997	84.3	58.9	49.6	9.89	55.6	5.37	0.0468	0.429	0	0	7	0	2	2048.94	1007.28		253.685	229	249	Empty	TRUE
A1	40	Collagen alpha-1(I) chain OS=Homo sapiens GN=COL1A1 PE=1 SV=5	CO1A1_HUMAN	uniprot-organism%3A9606+keyword%3A1185.fasta	138941	1	19	21	74	0.042	0.122	NSGEPGAPGSKGDTGAKGEPGPVG	G	V	0.997	83.2	56.4	86.7	14.4					0	3	0	0	2	2170.99	981.759		199.741	432	455	Empty	TRUE
A1	40	Collagen alpha-1(I) chain OS=Homo sapiens GN=COL1A1 PE=1 SV=5	CO1A1_HUMAN	uniprot-organism%3A9606+keyword%3A1185.fasta	138941	1	19	21	74	0.042	0.122	PPGEAGKPGEQGVPGDLGAPGP	G	S	0.996	57.3	60	64.9	0					0	2	0	0	2	2047.96	1576.55		30.335	651	672	Empty	TRUE
A1	40	Collagen alpha-1(I) chain OS=Homo sapiens GN=COL1A1 PE=1 SV=5	CO1A1_HUMAN	uniprot-organism%3A9606+keyword%3A1185.fasta	138941	1	19	21	74	0.042	0.122	SPGPDGKTGPPGP	G	A	0.997	63.2	58.6	51.1	0.27					0	2	0	0	2	1195.56	846.811		13.8117	546	558	Empty	TRUE
A1	40	Collagen alpha-1(I) chain OS=Homo sapiens GN=COL1A1 PE=1 SV=5	CO1A1_HUMAN	uniprot-organism%3A9606+keyword%3A1185.fasta	138941	1	19	21	74	0.042	0.122	SPGSPGPDGKTGPPGP	G	A	0.997	119	59.1	91.9	16.9	72.3	5.96	0.0083	0.625	0	10	0	0	2	1436.67	926.778		529.454	543	558	Empty	TRUE
A1	40	Collagen alpha-1(I) chain OS=Homo sapiens GN=COL1A1 PE=1 SV=5	CO1A1_HUMAN	uniprot-organism%3A9606+keyword%3A1185.fasta	138941	1	19	21	74	0.042	0.122	SPGSPGPDGKTGPPGPAG	G	Q	0.997	75.4	58.7	55.9	36.2	62.8	4.21	0.0701	0.5	0	2	0	0	2	1580.72	897.896		33.3798	543	560	Empty	TRUE
A1	40	Collagen alpha-1(I) chain OS=Homo sapiens GN=COL1A1 PE=1 SV=5	CO1A1_HUMAN	uniprot-organism%3A9606+keyword%3A1185.fasta	138941	1	19	21	74	0.042	0.122	TGSPGSPGPDGKTGPPGPAG	L	Q	0.997	59.5	58.6	48.1	27.5	54.9	4.6	0.0783	0.4	0	3	0	0	2	1738.79	932.868		72.7659	541	560	Empty	TRUE
A1	40	Collagen alpha-1(I) chain OS=Homo sapiens GN=COL1A1 PE=1 SV=5	CO1A1_HUMAN	uniprot-organism%3A9606+keyword%3A1185.fasta	138941	1	19	21	74	0.042	0.122	VGPPGPPGPPGPPGPPSAG	P	F	0.981					78.6	1.96	0.109	0.579	0	2	0	0	2	1652.79	1567.66		48.1072	1177	1195	Empty	TRUE
A1	40	Fibrinogen beta chain OS=Homo sapiens GN=FGB PE=1 SV=2	FIBB_HUMAN	uniprot-organism%3A9606+keyword%3A1185.fasta	55928.6	1	2	2	3	0.0017	0.0367	EEAPSLRPAPPPISGGG	R	Y	0.997	30.3	60.2	32.3	12.6	40.1	3.74	0.374	0.353	0	2	0	0	2	1631.84	1945.32		11.2733	54	70	Empty	TRUE
A1	40	Fibrinogen beta chain OS=Homo sapiens GN=FGB PE=1 SV=2	FIBB_HUMAN	uniprot-organism%3A9606+keyword%3A1185.fasta	55928.6	1	2	2	3	0.0017	0.0367	EEAPSLRPAPPPISGGGY	R	R	0.997	60.4	60.4	36.2	40.4	62.4	7.92	0.373	0.5	0	1	0	0	2	1794.9	2142.44		13.4181	54	71	Empty	TRUE
A1	40	Uromodulin OS=Homo sapiens GN=UMOD PE=1 SV=1	sp|P07911|UROM_HUMAN	uniprot-organism%3A9606+keyword%3A1185.fasta	69759.5	1	13	14	36	0.0204	0.0297	DQSRVLNLGPITR	I	K	0.997	72.2	58	44.1	44.8	57	7.34	0.43	0.654	0	3	0	0	2	1468.82	2348.99		282.16	594	606	Empty	TRUE
A1	40	Uromodulin OS=Homo sapiens GN=UMOD PE=1 SV=1	sp|P07911|UROM_HUMAN	uniprot-organism%3A9606+keyword%3A1185.fasta	69759.5	1	13	14	36	0.0204	0.0297	GSVIDQSRVLNLGPIT	S	R	0.997	58.7	58.8	47.1	27.5	57	8.19	0.579	0.531	0	2	0	0	2	1668.93	2548.31		71.8211	590	605	Empty	TRUE
A1	40	Uromodulin OS=Homo sapiens GN=UMOD PE=1 SV=1	sp|P07911|UROM_HUMAN	uniprot-organism%3A9606+keyword%3A1185.fasta	69759.5	1	13	14	36	0.0204	0.0297	GSVIDQSRVLNLGPITR	S	K	0.997	45.6	57.6	31.2	29.8	61	6.05	0.549	0.559	0	3	0	0	2	1825.03	2363.4		79.4804	590	606	Empty	TRUE
A1	40	Uromodulin OS=Homo sapiens GN=UMOD PE=1 SV=1	sp|P07911|UROM_HUMAN	uniprot-organism%3A9606+keyword%3A1185.fasta	69759.5	1	13	14	36	0.0204	0.0297	IDQSRVLNLGPITR	V	K	0.997	60.5	57.5	41.3	35.3	68.6	6.51	0.56	0.714	0	3	0	0	2	1581.91	2346.77		235.807	593	606	Empty	TRUE
A1	40	Uromodulin OS=Homo sapiens GN=UMOD PE=1 SV=1	sp|P07911|UROM_HUMAN	uniprot-organism%3A9606+keyword%3A1185.fasta	69759.5	1	13	14	36	0.0204	0.0297	SGSVIDQSRVLNLGP	R	I	0.997	75	59.4	48.4	43.2	61.7	5.13	0.473	0.6	0	1	0	0	2	1541.83	2332.32		28.6912	589	603	Empty	TRUE
A1	40	Uromodulin OS=Homo sapiens GN=UMOD PE=1 SV=1	sp|P07911|UROM_HUMAN	uniprot-organism%3A9606+keyword%3A1185.fasta	69759.5	1	13	14	36	0.0204	0.0297	SGSVIDQSRVLNLGPI	R	T	0.997	81	59	57.1	41	65.3	3.89	0.397	0.594	0	4	0	0	2	1654.91	2661.04		479.545	589	604	Empty	TRUE
A1	40	Uromodulin OS=Homo sapiens GN=UMOD PE=1 SV=1	sp|P07911|UROM_HUMAN	uniprot-organism%3A9606+keyword%3A1185.fasta	69759.5	1	13	14	36	0.0204	0.0297	SGSVIDQSRVLNLGPIT	R	R	0.997	59.1	59.6	44.6	30.3	53.5	3.82	0.439	0.471	0	3	0	0	2	1755.96	2552.2		570.525	589	605	Empty	TRUE
A1	40	Uromodulin OS=Homo sapiens GN=UMOD PE=1 SV=1	sp|P07911|UROM_HUMAN	uniprot-organism%3A9606+keyword%3A1185.fasta	69759.5	1	13	14	36	0.0204	0.0297	SGSVIDQSRVLNLGPITR	R	K	0.997	68.8	60.6	35.7	50	43.3	2.96	0.309	0.417	0	1	2	0	2	1912.06	2394.5		788.745	589	606	Empty	TRUE
A1	40	Uromodulin OS=Homo sapiens GN=UMOD PE=1 SV=1	sp|P07911|UROM_HUMAN	uniprot-organism%3A9606+keyword%3A1185.fasta	69759.5	1	13	14	36	0.0204	0.0297	SGSVIDQSRVLNLGPITRK	R	G	0.997	54.6	59.6	34.1	36.3	59.5	7.85	0.472	0.526	0	0	4	0	2	2040.16	2266.79		792.638	589	607	Empty	TRUE
A1	40	Uromodulin OS=Homo sapiens GN=UMOD PE=1 SV=1	sp|P07911|UROM_HUMAN	uniprot-organism%3A9606+keyword%3A1185.fasta	69759.5	1	13	14	36	0.0204	0.0297	SVIDQSRVLNLGPIT	G	R	0.997	50.7	58.3	47.3	18.8	50	4.64	0.47	0.5	0	2	0	0	2	1611.91	2562.74		35.8065	591	605	Empty	TRUE
A1	40	Uromodulin OS=Homo sapiens GN=UMOD PE=1 SV=1	sp|P07911|UROM_HUMAN	uniprot-organism%3A9606+keyword%3A1185.fasta	69759.5	1	13	14	36	0.0204	0.0297	SVIDQSRVLNLGPITR	G	K	0.997	81.9	57.4	47.6	51.7	76.5	12.7	0.638	0.688	0	5	0	0	2	1768.01	2360.07		159.123	591	606	Empty	TRUE
A1	40	Uromodulin OS=Homo sapiens GN=UMOD PE=1 SV=1	sp|P07911|UROM_HUMAN	uniprot-organism%3A9606+keyword%3A1185.fasta	69759.5	1	13	14	36	0.0204	0.0297	VIDQSRVLNLGPITR	S	K	0.997	42.9	56.7	30.6	27.5	63.3	8.62	0.573	0.633	0	2	0	0	2	1680.98	2267.91		95.0009	592	606	Empty	TRUE
A1	40	Uromodulin OS=Homo sapiens GN=UMOD PE=1 SV=1	sp|P07911|UROM_HUMAN	uniprot-organism%3A9606+keyword%3A1185.fasta	69759.5	1	13	14	36	0.0204	0.0297	VLNLGPITR	R	K	0.997	45.6	54.6	36.4	24.6	34.4	3.07	0.392	0.5	0	1	0	0	2	982.605	2169.08		21.6667	598	606	Empty	TRUE
A1	40	Collagen alpha-5(IV) chain OS=Homo sapiens GN=COL4A5 PE=1 SV=2	sp|P29400|CO4A5_HUMAN	uniprot-organism%3A9606+keyword%3A1185.fasta	161049	0.965	1	1	2	0.0011	0.0095	GLEGPPGPPGFPGPKG	I	E	0.997	60.1	59.7	62.1	10.2					0	2	0	0	2	1508.74	1573.21		29.8063	734	749	Empty	TRUE
A1	40	Collagen alpha-2(I) chain OS=Homo sapiens GN=COL1A2 PE=1 SV=7	CO1A2_HUMAN	uniprot-organism%3A9606+keyword%3A1185.fasta	129315	0.997	1	1	1	0.0006	0.0249	RTGEVGAVGPPGFAGEKGPSGEAGTAGPPGTPGP	G	Q	0.958	49.8	61.4	41.6	23.5					0	0	1	0	2	3064.46	1919.21		8.83811	830	863	Empty	TRUE
A1	40	Membrane-associated progesterone receptor component 1 OS=Homo sapiens GN=PGRMC1 PE=1 SV=3	PGRC1_HUMAN	uniprot-organism%3A9606+keyword%3A1185.fasta	21672.2	1	2	2	6	0.0034	0.0769	GDSDDDEPPPLPRL	S	K	0.997	53.9	58.9	35.4	34.3	38.7	4.39	0.494	0.393	0	3	0	0	2	1522.7	2301.25		38.8449	55	68	Empty	TRUE
A1	40	Membrane-associated progesterone receptor component 1 OS=Homo sapiens GN=PGRMC1 PE=1 SV=3	PGRC1_HUMAN	uniprot-organism%3A9606+keyword%3A1185.fasta	21672.2	1	2	2	6	0.0034	0.0769	SGDSDDDEPPPLPRL	A	K	0.997	57.8	58.6	42	32	44.9	5.42	0.463	0.433	0	3	0	0	2	1609.73	2306.81		45.1754	54	68	Empty	TRUE
A1	40	Fibrinogen alpha chain OS=Homo sapiens GN=FGA PE=1 SV=2	sp|P02671|FIBA_HUMAN	uniprot-organism%3A9606+keyword%3A1185.fasta	94973.4	0.966	1	2	8	0.0046	0.0208	DEAGSEADHEGTHSTKRG	A	H	0.997	88.3	56.2	35.4	70.8	65.1	10.7	0.633	0.528	0	4	4	0	2	1883.81	322.565		175.944	605	622	Empty	TRUE
A1	40	Insulin OS=Homo sapiens GN=INS PE=1 SV=1	INS_HUMAN	uniprot-organism%3A9606+keyword%3A1185.fasta	11981.1	0.999	1	2	7	0.004	0.282	EAEDLQVGQVELGGGPGAGSLQPLALEGSLQ	R	K	0.997	127	62.5	51.6	95.4					0	3	4	0	2	3019.52	3040.92		131.666	57	87	Empty	TRUE
A1	40	Collagen alpha-1(III) chain OS=Homo sapiens GN=COL3A1 PE=1 SV=4	sp|P02461|CO3A1_HUMAN	uniprot-organism%3A9606+keyword%3A1185.fasta	138565	1	10	11	25	0.0143	0.0859	DAGAPGAPGGKGDAGAPGERGPPG	G	L	0.997	92.1	58.2	84.7	2.74					0	3	3	0	2	2079.93	874.524		205.217	664	687	Empty	TRUE
A1	40	Collagen alpha-1(III) chain OS=Homo sapiens GN=COL3A1 PE=1 SV=4	sp|P02461|CO3A1_HUMAN	uniprot-organism%3A9606+keyword%3A1185.fasta	138565	1	10	11	25	0.0143	0.0859	ERGEAGIPGVPGAKGEDGKDGSPGEPGANG	G	L	0.997	51.3	58.6	62.8	4.34					0	0	1	0	2	2826.28	1491.58		37.8239	448	477	Empty	TRUE
A1	40	Collagen alpha-1(III) chain OS=Homo sapiens GN=COL3A1 PE=1 SV=4	sp|P02461|CO3A1_HUMAN	uniprot-organism%3A9606+keyword%3A1185.fasta	138565	1	10	11	25	0.0143	0.0859	GLPGTGGPPGENGKPG	Q	E	0.997	32.5	58.8	40.7	0	38.8	0.745	0.0954	0.312	0	1	0	0	2	1439.68	1111.67		29.0888	642	657	Empty	TRUE
A1	40	Collagen alpha-1(III) chain OS=Homo sapiens GN=COL3A1 PE=1 SV=4	sp|P02461|CO3A1_HUMAN	uniprot-organism%3A9606+keyword%3A1185.fasta	138565	1	10	11	25	0.0143	0.0859	GLPGTGGPPGENGKPGEP	Q	G	0.997	63.9	58.6	66.6	9.98	47.5	1.7	0.0863	0.389	0	4	0	0	2	1681.77	1224.43		77.7095	642	659	Empty	TRUE
A1	40	Collagen alpha-1(III) chain OS=Homo sapiens GN=COL3A1 PE=1 SV=4	sp|P02461|CO3A1_HUMAN	uniprot-organism%3A9606+keyword%3A1185.fasta	138565	1	10	11	25	0.0143	0.0859	GLPGTGGPPGENGKPGEPGP	Q	K	0.997	54.4	58.9	45.9	0	51.3	1.77	0.0819	0.375	0	2	0	0	2	1835.84	1396.61		24.4372	642	661	Empty	TRUE
A1	40	Collagen alpha-1(III) chain OS=Homo sapiens GN=COL3A1 PE=1 SV=4	sp|P02461|CO3A1_HUMAN	uniprot-organism%3A9606+keyword%3A1185.fasta	138565	1	10	11	25	0.0143	0.0859	GNDGAPGKNGERGGPGGPGP	K	Q	0.994	28.6	57.5	33.2	0	35.9	0.585	0.0251	0.25	0	1	0	0	2	1795.8	300.916		5.445	585	604	Empty	TRUE
A1	40	Collagen alpha-1(III) chain OS=Homo sapiens GN=COL3A1 PE=1 SV=4	sp|P02461|CO3A1_HUMAN	uniprot-organism%3A9606+keyword%3A1185.fasta	138565	1	10	11	25	0.0143	0.0859	KGDAGAPGAPGGKGDAGAPGERGPPG	P	L	0.997	67.5	59.3	70.4	8.94					0	0	3	0	2	2265.05	831.754		57.6333	662	687	Empty	TRUE
A1	40	Collagen alpha-1(III) chain OS=Homo sapiens GN=COL3A1 PE=1 SV=4	sp|P02461|CO3A1_HUMAN	uniprot-organism%3A9606+keyword%3A1185.fasta	138565	1	10	11	25	0.0143	0.0859	KNGETGPQGPPGPTGPGGDKGDTGPPGPQG	G	L	0.996	57.8	59.6	38	4.09					0	0	3	0	2	2743.26	1380.49		61.412	610	639	Empty	TRUE
A1	40	Collagen alpha-1(III) chain OS=Homo sapiens GN=COL3A1 PE=1 SV=4	sp|P02461|CO3A1_HUMAN	uniprot-organism%3A9606+keyword%3A1185.fasta	138565	1	10	11	25	0.0143	0.0859	NDGAPGKNGERGGPGGPGP	G	Q	0.997	29.7	57.8	33.7	0	34.6	0.796	0.00289	0.263	0	3	0	0	2	1738.77	287.583		17.8299	586	604	Empty	TRUE
A1	40	Collagen alpha-1(III) chain OS=Homo sapiens GN=COL3A1 PE=1 SV=4	sp|P02461|CO3A1_HUMAN	uniprot-organism%3A9606+keyword%3A1185.fasta	138565	1	10	11	25	0.0143	0.0859	PGTGGPPGENGKPGEPGP	L	K	0.971	36.8	58.8	47.6	0.13	37.5	0.678	0.00267	0.333	0	1	0	0	2	1665.74	1338.31		10.4003	644	661	Empty	TRUE
A1	40	Complement C4-A OS=Homo sapiens GN=C4A PE=1 SV=2	sp|P0C0L4|CO4A_HUMAN	uniprot-organism%3A9606+keyword%3A1185.fasta	192787	0.966	1	1	2	0.0011	0.0103	DELPAKDDPDAPLQPVTP	Y	L	0.997	46.3	60.6	40	21.4	47.3	4.62	0.383	0.389	0	2	0	0	2	1917.94	2094.1		26.0689	1423	1440	Empty	TRUE
A1	40	Collagen alpha-1(XV) chain OS=Homo sapiens GN=COL15A1 PE=1 SV=2	COFA1_HUMAN	uniprot-organism%3A9606+keyword%3A1185.fasta	141722	0.999	2	2	2	0.0011	0.013	GDPGPPGPPGPPGPPAI	P	L	0.951	47.5	59.7	53.5	6.13					0	1	0	0	2	1508.74	1634.88		8.3891	1093	1109	Empty	TRUE
A1	40	Collagen alpha-1(XV) chain OS=Homo sapiens GN=COL15A1 PE=1 SV=2	COFA1_HUMAN	uniprot-organism%3A9606+keyword%3A1185.fasta	141722	0.999	2	2	2	0.0011	0.013	PGDPGPPGPPGPPGPPA	R	I	0.977	29.2	59.2	43.6	0	69.9	0.854	0.0501	0.588	0	1	0	0	2	1540.69	1451.59		14.7232	1092	1108	Empty	TRUE
A1	40	Fibrinogen beta chain OS=Homo sapiens GN=FGB PE=1 SV=2	FIBB_HUMAN	uniprot-organism%3A9606+keyword%3A1185.fasta	55928.6	1	2	2	2	0.0011	0.0367	EEAPSLRPAPPPISGGG	R	Y	0.975	33.1	60.1	34.3	13.4	35.3	0.886	0.19	0.294	0	1	0	0	2	1631.84	1940.29		5.88226	54	70	Empty	TRUE
A1	40	Fibrinogen beta chain OS=Homo sapiens GN=FGB PE=1 SV=2	FIBB_HUMAN	uniprot-organism%3A9606+keyword%3A1185.fasta	55928.6	1	2	2	2	0.0011	0.0367	EEAPSLRPAPPPISGGGY	R	R	0.997	55	60.4	40.9	29.9	54.8	4.85	0.286	0.444	0	1	0	0	2	1794.9	2139.09		11.0794	54	71	Empty	TRUE
A1	40	Uromodulin OS=Homo sapiens GN=UMOD PE=1 SV=1	sp|P07911|UROM_HUMAN	uniprot-organism%3A9606+keyword%3A1185.fasta	69759.5	1	13	14	43	0.0246	0.05	DQSRVLNLGPITR	I	K	0.997	66.2	57.8	40.2	42.4	53.5	6.57	0.458	0.615	0	2	0	0	2	1468.82	2360.67		136.705	594	606	Empty	TRUE
A1	40	Uromodulin OS=Homo sapiens GN=UMOD PE=1 SV=1	sp|P07911|UROM_HUMAN	uniprot-organism%3A9606+keyword%3A1185.fasta	69759.5	1	13	14	43	0.0246	0.05	GSVIDQSRVLNLGPIT	S	R	0.997	67	58.9	44.8	38.6	57.3	6.96	0.489	0.531	0	1	0	0	2	1668.93	2540.05		47.8481	590	605	Empty	TRUE
A1	40	Uromodulin OS=Homo sapiens GN=UMOD PE=1 SV=1	sp|P07911|UROM_HUMAN	uniprot-organism%3A9606+keyword%3A1185.fasta	69759.5	1	13	14	43	0.0246	0.05	GSVIDQSRVLNLGPITR	S	K	0.997	46.4	57.7	38.5	23.4	49.4	5.7	0.54	0.471	0	4	0	0	2	1825.03	2366.23		75.7493	590	606	Empty	TRUE
A1	40	Uromodulin OS=Homo sapiens GN=UMOD PE=1 SV=1	sp|P07911|UROM_HUMAN	uniprot-organism%3A9606+keyword%3A1185.fasta	69759.5	1	13	14	43	0.0246	0.05	IDQSRVLNLGPITR	V	K	0.997	74.4	57.6	41.4	49.8	64.7	6.68	0.496	0.679	0	5	0	0	2	1581.91	2342.35		416.23	593	606	Empty	TRUE
A1	40	Uromodulin OS=Homo sapiens GN=UMOD PE=1 SV=1	sp|P07911|UROM_HUMAN	uniprot-organism%3A9606+keyword%3A1185.fasta	69759.5	1	13	14	43	0.0246	0.05	SGSVIDQSRVLNLGP	R	I	0.997	67.2	59.4	50.5	32.8	50.7	2.57	0.359	0.5	0	2	0	0	2	1541.83	2329.02		45.0924	589	603	Empty	TRUE
A1	40	Uromodulin OS=Homo sapiens GN=UMOD PE=1 SV=1	sp|P07911|UROM_HUMAN	uniprot-organism%3A9606+keyword%3A1185.fasta	69759.5	1	13	14	43	0.0246	0.05	SGSVIDQSRVLNLGPI	R	T	0.997	69.7	59.3	52.4	33.6	61.2	4.3	0.407	0.562	0	2	0	0	2	1654.91	2659.45		293.577	589	604	Empty	TRUE
A1	40	Uromodulin OS=Homo sapiens GN=UMOD PE=1 SV=1	sp|P07911|UROM_HUMAN	uniprot-organism%3A9606+keyword%3A1185.fasta	69759.5	1	13	14	43	0.0246	0.05	SGSVIDQSRVLNLGPIT	R	R	0.997	64.1	60.2	45.8	34.4	57	6.82	0.44	0.5	0	4	0	0	2	1755.96	2546.16		1687.25	589	605	Empty	TRUE
A1	40	Uromodulin OS=Homo sapiens GN=UMOD PE=1 SV=1	sp|P07911|UROM_HUMAN	uniprot-organism%3A9606+keyword%3A1185.fasta	69759.5	1	13	14	43	0.0246	0.05	SGSVIDQSRVLNLGPITR	R	K	0.997	71.6	60.5	42.3	46.2	53.4	6.39	0.485	0.472	0	3	5	0	2	1912.06	2431.76		180.371	589	606	Empty	TRUE
A1	40	Uromodulin OS=Homo sapiens GN=UMOD PE=1 SV=1	sp|P07911|UROM_HUMAN	uniprot-organism%3A9606+keyword%3A1185.fasta	69759.5	1	13	14	43	0.0246	0.05	SGSVIDQSRVLNLGPITRK	R	G	0.997	54.1	59.3	41	28.9	59.6	8.48	0.398	0.526	0	0	3	0	2	2040.16	2256.81		772.369	589	607	Empty	TRUE
A1	40	Uromodulin OS=Homo sapiens GN=UMOD PE=1 SV=1	sp|P07911|UROM_HUMAN	uniprot-organism%3A9606+keyword%3A1185.fasta	69759.5	1	13	14	43	0.0246	0.05	SVIDQSRVLNLGPIT	G	R	0.997	59.3	58.3	41.5	33.6	61	7.55	0.528	0.6	0	4	0	0	2	1611.91	2551.72		140.025	591	605	Empty	TRUE
A1	40	Uromodulin OS=Homo sapiens GN=UMOD PE=1 SV=1	sp|P07911|UROM_HUMAN	uniprot-organism%3A9606+keyword%3A1185.fasta	69759.5	1	13	14	43	0.0246	0.05	SVIDQSRVLNLGPITR	G	K	0.997	61.4	57.4	44.3	33.3	66.4	9.82	0.655	0.625	0	4	0	0	2	1768.01	2374.56		106.049	591	606	Empty	TRUE
A1	40	Uromodulin OS=Homo sapiens GN=UMOD PE=1 SV=1	sp|P07911|UROM_HUMAN	uniprot-organism%3A9606+keyword%3A1185.fasta	69759.5	1	13	14	43	0.0246	0.05	TALQPMVSALNIR	K	V	0.997	34.6	58.5	37.1	12.1	28.8	1.15	0.312	0.308	0	1	0	0	2	1413.79	2525.6		9.77569	437	449	Empty	TRUE
A1	40	Uromodulin OS=Homo sapiens GN=UMOD PE=1 SV=1	sp|P07911|UROM_HUMAN	uniprot-organism%3A9606+keyword%3A1185.fasta	69759.5	1	13	14	43	0.0246	0.05	VIDQSRVLNLGPITR	S	K	0.997	48	56.5	34.4	29.1	59.9	9.72	0.551	0.6	0	3	0	0	2	1680.98	2260.15		132.266	592	606	Empty	TRUE
A1	40	Sodium/potassium-transporting ATPase subunit gamma OS=Homo sapiens GN=FXYD2 PE=1 SV=3	sp|P54710|ATNG_HUMAN	uniprot-organism%3A9606+keyword%3A1185.fasta	7283.8	0.966	1	2	2	0.0011	0.258	TGLSMDGGGSPKGDVDP	M	F	0.997	51	58.1	52.6	13.8	45	3.21	0.353	0.382	0	2	0	0	2	1589.71	1638.2		17.7106	2	18	Empty	TRUE
A1	40	Collagen alpha-1(I) chain OS=Homo sapiens GN=COL1A1 PE=1 SV=5	CO1A1_HUMAN	uniprot-organism%3A9606+keyword%3A1185.fasta	138941	1	20	22	69	0.0395	0.126	ADGQPGAKGEPGDAGAKGDAGPPGP	G	A	0.997	58.9	58.7	62.2	0					0	2	5	0	2	2206	1092.8		244.044	819	843	Empty	TRUE
A1	40	Collagen alpha-1(I) chain OS=Homo sapiens GN=COL1A1 PE=1 SV=5	CO1A1_HUMAN	uniprot-organism%3A9606+keyword%3A1185.fasta	138941	1	20	22	69	0.0395	0.126	AGPPGAPGAPGAPGPVGPAGKSGDRGETGP	P	A	0.996	59	60.8	51.3	21					0	0	1	0	2	2600.23	1428.27		17.5422	1042	1071	Empty	TRUE
A1	40	Collagen alpha-1(I) chain OS=Homo sapiens GN=COL1A1 PE=1 SV=5	CO1A1_HUMAN	uniprot-organism%3A9606+keyword%3A1185.fasta	138941	1	20	22	69	0.0395	0.126	AGPPGEAGKPGEQGVPGDLGAPGP	P	S	0.997	104	59.6	86.6	11.6					0	3	0	0	2	2176.02	1607.1		149.737	649	672	Empty	TRUE
A1	40	Collagen alpha-1(I) chain OS=Homo sapiens GN=COL1A1 PE=1 SV=5	CO1A1_HUMAN	uniprot-organism%3A9606+keyword%3A1185.fasta	138941	1	20	22	69	0.0395	0.126	APGDRGEPGPPGP	G	A	0.997	58	57.7	55.4	16.1	53.2	0.796	0.12	0.615	0	5	0	0	2	1251.56	746.251		131.69	798	810	Empty	TRUE
A1	40	Collagen alpha-1(I) chain OS=Homo sapiens GN=COL1A1 PE=1 SV=5	CO1A1_HUMAN	uniprot-organism%3A9606+keyword%3A1185.fasta	138941	1	20	22	69	0.0395	0.126	APGDRGEPGPPGPA	G	G	0.997	47.4	58.3	40.6	9.81	46.7	1.62	0.148	0.5	0	2	0	0	2	1322.6	766.234		12.7418	798	811	Empty	TRUE
A1	40	Collagen alpha-1(I) chain OS=Homo sapiens GN=COL1A1 PE=1 SV=5	CO1A1_HUMAN	uniprot-organism%3A9606+keyword%3A1185.fasta	138941	1	20	22	69	0.0395	0.126	DAGPVGPPGPPGPPGPPGPPS	G	A	0.986					39.2	1.16	0	0.286	0	1	0	0	2	1864.87	1663.76		7.0945	1173	1193	Empty	TRUE
A1	40	Collagen alpha-1(I) chain OS=Homo sapiens GN=COL1A1 PE=1 SV=5	CO1A1_HUMAN	uniprot-organism%3A9606+keyword%3A1185.fasta	138941	1	20	22	69	0.0395	0.126	DGQPGAKGEPGDAGAKGDAGPPGP	A	A	0.997	63.8	58.4	59.4	0					0	3	2	0	2	2134.96	1077.24		171.448	820	843	Empty	TRUE
A1	40	Collagen alpha-1(I) chain OS=Homo sapiens GN=COL1A1 PE=1 SV=5	CO1A1_HUMAN	uniprot-organism%3A9606+keyword%3A1185.fasta	138941	1	20	22	69	0.0395	0.126	GADGQPGAKGEPGDAGAKGDAGPPGP	P	A	0.997	67.5	58.8	69.5	9.94					0	0	6	0	2	2279.02	1024.48		122.904	818	843	Empty	TRUE
A1	40	Collagen alpha-1(I) chain OS=Homo sapiens GN=COL1A1 PE=1 SV=5	CO1A1_HUMAN	uniprot-organism%3A9606+keyword%3A1185.fasta	138941	1	20	22	69	0.0395	0.126	GPPGEAGKPGEQGVPGDLGAPGP	A	S	0.99	56.5	59.7	57.5	5.33					0	2	0	0	2	2104.98	1582.12		27.1105	650	672	Empty	TRUE
A1	40	Collagen alpha-1(I) chain OS=Homo sapiens GN=COL1A1 PE=1 SV=5	CO1A1_HUMAN	uniprot-organism%3A9606+keyword%3A1185.fasta	138941	1	20	22	69	0.0395	0.126	GSPGSPGPDGKTGPPGP	T	A	0.997	74.8	58.4	64.2	27.3	60	2.82	0.00667	0.5	0	4	0	0	2	1509.68	927.288		41.3454	542	558	Empty	TRUE
A1	40	Collagen alpha-1(I) chain OS=Homo sapiens GN=COL1A1 PE=1 SV=5	CO1A1_HUMAN	uniprot-organism%3A9606+keyword%3A1185.fasta	138941	1	20	22	69	0.0395	0.126	GSPGSPGPDGKTGPPGPAG	T	Q	0.997	71.3	58.4	55.7	32.2	62.7	4.19	0.0718	0.474	0	4	0	0	2	1637.74	862.865		66.6116	542	560	Empty	TRUE
A1	40	Collagen alpha-1(I) chain OS=Homo sapiens GN=COL1A1 PE=1 SV=5	CO1A1_HUMAN	uniprot-organism%3A9606+keyword%3A1185.fasta	138941	1	20	22	69	0.0395	0.126	KGNSGEPGAPGSKGDTGAKGEPGPVG	P	V	0.963	43.3	60	47.2	7.31					0	0	2	0	2	2356.1	942.276		28.4388	430	455	Empty	TRUE
A1	40	Collagen alpha-1(I) chain OS=Homo sapiens GN=COL1A1 PE=1 SV=5	CO1A1_HUMAN	uniprot-organism%3A9606+keyword%3A1185.fasta	138941	1	20	22	69	0.0395	0.126	NGDDGEAGKPGRPGERGPPGP	K	Q	0.997	71.1	58.4	61.4	0	56	5.74	0.00179	0.429	0	0	4	0	2	2048.94	997.816		183.538	229	249	Empty	TRUE
A1	40	Collagen alpha-1(I) chain OS=Homo sapiens GN=COL1A1 PE=1 SV=5	CO1A1_HUMAN	uniprot-organism%3A9606+keyword%3A1185.fasta	138941	1	20	22	69	0.0395	0.126	NSGEPGAPGSKGDTGAKGEPGPVG	G	V	0.979	68.7	56.3	77.7	7.98					0	3	0	0	2	2170.99	968.367		285.194	432	455	Empty	TRUE
A1	40	Collagen alpha-1(I) chain OS=Homo sapiens GN=COL1A1 PE=1 SV=5	CO1A1_HUMAN	uniprot-organism%3A9606+keyword%3A1185.fasta	138941	1	20	22	69	0.0395	0.126	SPGPDGKTGPPGP	G	A	0.997	62.9	58.5	65	0.34					0	2	0	0	2	1195.56	815.662		12.4918	546	558	Empty	TRUE
A1	40	Collagen alpha-1(I) chain OS=Homo sapiens GN=COL1A1 PE=1 SV=5	CO1A1_HUMAN	uniprot-organism%3A9606+keyword%3A1185.fasta	138941	1	20	22	69	0.0395	0.126	SPGSPGPDGKTGPPGP	G	A	0.997	99.7	57.3	86.9	31	69.6	5.82	0.0589	0.594	0	9	0	0	2	1452.66	908.403		497.891	543	558	Empty	TRUE
A1	40	Collagen alpha-1(I) chain OS=Homo sapiens GN=COL1A1 PE=1 SV=5	CO1A1_HUMAN	uniprot-organism%3A9606+keyword%3A1185.fasta	138941	1	20	22	69	0.0395	0.126	SPGSPGPDGKTGPPGPAG	G	Q	0.997	102	58.7	79.7	40.9	67	4.03	0	0.5	0	2	0	0	2	1580.72	878.414		30.688	543	560	Empty	TRUE
A1	40	Collagen alpha-1(I) chain OS=Homo sapiens GN=COL1A1 PE=1 SV=5	CO1A1_HUMAN	uniprot-organism%3A9606+keyword%3A1185.fasta	138941	1	20	22	69	0.0395	0.126	TGSPGSPGPDGKTGPPGPAG	L	Q	0.997	67.8	58.5	70.8	13.5	66.7	6.7	0.0045	0.475	0	3	0	0	2	1738.79	912.85		65.7671	541	560	Empty	TRUE
A1	40	Collagen alpha-1(I) chain OS=Homo sapiens GN=COL1A1 PE=1 SV=5	CO1A1_HUMAN	uniprot-organism%3A9606+keyword%3A1185.fasta	138941	1	20	22	69	0.0395	0.126	VGPPGPPGPPGPPGPPS	P	A	0.988	55.4	59.6	61.7	9.08					0	1	0	0	2	1508.74	1628.2		8.41584	1177	1193	Empty	TRUE
A1	40	Collagen alpha-1(I) chain OS=Homo sapiens GN=COL1A1 PE=1 SV=5	CO1A1_HUMAN	uniprot-organism%3A9606+keyword%3A1185.fasta	138941	1	20	22	69	0.0395	0.126	VGPPGPPGPPGPPGPPSAG	P	F	0.997	34.7	59.5	48.4	0	82.8	2.85	0.0519	0.605	0	3	0	0	2	1652.79	1562.68		68.9874	1177	1195	Empty	TRUE
A1	40	Collagen alpha-2(I) chain OS=Homo sapiens GN=COL1A2 PE=1 SV=7	CO1A2_HUMAN	uniprot-organism%3A9606+keyword%3A1185.fasta	129315	0.99	1	1	1	0.0006	0.0249	RTGEVGAVGPPGFAGEKGPSGEAGTAGPPGTPGP	G	Q	0.979	46.5	61.2	35.3	26.4					0	0	1	0	2	3064.46	1910.32		9.526	830	863	Empty	TRUE
A1	32	Fibrinogen alpha chain OS=Homo sapiens GN=FGA PE=1 SV=2	sp|P02671|FIBA_HUMAN	uniprot-organism%3A9606+keyword%3A1185.fasta	94973.4	1	2	3	13	0.007	0.0208	DEAGSEADHEGTHSTKR	A	G	0.997	46.8	56.4	30.8	31.7	39.7	3.43	0.37	0.324	0	0	2	0	2	1826.79	272.796		33.2224	605	621	Empty	TRUE
A1	32	Fibrinogen alpha chain OS=Homo sapiens GN=FGA PE=1 SV=2	sp|P02671|FIBA_HUMAN	uniprot-organism%3A9606+keyword%3A1185.fasta	94973.4	1	2	3	13	0.007	0.0208	DEAGSEADHEGTHSTKRG	A	H	0.997	111	55.2	39.9	90.7	72.1	13	0.682	0.583	0	6	5	0	2	1883.81	286.681		398.529	605	622	Empty	TRUE
A1	32	Desmocollin-2 OS=Homo sapiens GN=DSC2 PE=1 SV=1	sp|Q02487-2|DSC2_HUMAN,sp|Q02487|DSC2_HUMAN	uniprot-organism%3A9606+keyword%3A1185.fasta	99962.6	0.981	1	1	1	0.0005	0.02	ATTPDGYTPELPLPLIIK	F	I	0.997	36	59	23.6	27.5	34.5	2.7	0.391	0.278	0	1	0	0	2	1939.08	3114.54		6.09244	215	232	Empty	TRUE
A1	32	Hemoglobin subunit beta OS=Homo sapiens GN=HBB PE=1 SV=2	HBB_HUMAN	uniprot-organism%3A9606+keyword%3A1185.fasta	15998	0.981	1	1	2	0.0011	0.0952	WGKVNVDEVGGEAL	L	G	0.997	81.5	59.8	52.9	45.8	48.8	3.85	0.426	0.464	0	2	0	0	2	1472.74	2300.25		15.138	16	29	Empty	TRUE
A1	32	Apolipoprotein A-IV OS=Homo sapiens GN=APOA4 PE=1 SV=3	APOA4_HUMAN	uniprot-organism%3A9606+keyword%3A1185.fasta	45399.4	0.981	1	1	1	0.0005	0.0354	EKESQDKTLSLPEL	K	E	0.997	35.8	60.1	45.4	4.56	40.9	3.89	0.381	0.429	0	1	0	0	2	1616.84	2346.38		18.3115	360	373	Empty	TRUE
A1	32	Insulin OS=Homo sapiens GN=INS PE=1 SV=1	INS_HUMAN	uniprot-organism%3A9606+keyword%3A1185.fasta	11981.1	1	6	6	24	0.013	0.236	DLQVGQVELGGGPGAGSLQPLAL	E	E	0.997	132	60.9	47	106					0	4	0	0	2	2176.16	3136.21		315.101	60	82	Empty	TRUE
A1	32	Insulin OS=Homo sapiens GN=INS PE=1 SV=1	INS_HUMAN	uniprot-organism%3A9606+keyword%3A1185.fasta	11981.1	1	6	6	24	0.013	0.236	EAEDLQVGQVELGGGPGAGSLQP	R	L	0.997	77.8	60.9	37.4	57.6					0	2	0	0	2	2208.08	2479.24		39.9573	57	79	Empty	TRUE
A1	32	Insulin OS=Homo sapiens GN=INS PE=1 SV=1	INS_HUMAN	uniprot-organism%3A9606+keyword%3A1185.fasta	11981.1	1	6	6	24	0.013	0.236	EAEDLQVGQVELGGGPGAGSLQPLAL	R	E	0.997	169	61.5	48.8	143					0	8	0	0	2	2505.28	3053.43		1232.36	57	82	Empty	TRUE
A1	32	Insulin OS=Homo sapiens GN=INS PE=1 SV=1	INS_HUMAN	uniprot-organism%3A9606+keyword%3A1185.fasta	11981.1	1	6	6	24	0.013	0.236	LQVGQVELGGGPGAGSLQPLAL	D	E	0.997	109	60.8	49.3	79.1					0	4	0	0	2	2061.13	3080.65		1033.15	61	82	Empty	TRUE
A1	32	Insulin OS=Homo sapiens GN=INS PE=1 SV=1	INS_HUMAN	uniprot-organism%3A9606+keyword%3A1185.fasta	11981.1	1	6	6	24	0.013	0.236	QVGQVELGGGPGAGSLQPLAL	L	E	0.997	94.3	60.5	43.5	69	78.7	8.72	0.637	0.524	0	5	0	0	2	1948.05	2855.54		581.206	62	82	Empty	TRUE
A1	32	Insulin OS=Homo sapiens GN=INS PE=1 SV=1	INS_HUMAN	uniprot-organism%3A9606+keyword%3A1185.fasta	11981.1	1	6	6	24	0.013	0.236	VELGGGPGAGSLQPLAL	Q	E	0.997	37.3	59	37.6	14.4	41.4	3.28	0.326	0.353	0	1	0	0	2	1535.84	2787.74		23.7777	66	82	Empty	TRUE
A1	32	Collagen alpha-1(III) chain OS=Homo sapiens GN=COL3A1 PE=1 SV=4	sp|P02461|CO3A1_HUMAN	uniprot-organism%3A9606+keyword%3A1185.fasta	138565	1	6	6	20	0.0108	0.0791	DAGAPGAPGGKGDAGAPGERGPPG	G	L	0.997	103	58.1	83.3	0					0	0	6	0	2	2079.93	789.71		186.378	664	687	Empty	TRUE
A1	32	Collagen alpha-1(III) chain OS=Homo sapiens GN=COL3A1 PE=1 SV=4	sp|P02461|CO3A1_HUMAN	uniprot-organism%3A9606+keyword%3A1185.fasta	138565	1	6	6	20	0.0108	0.0791	DGVPGKDGPRGPTGP	A	I	0.997	69	59.7	47.4	37.9	55.8	1.89	0.315	0.5	0	1	0	0	2	1406.7	1311.59		12.3725	752	766	Empty	TRUE
A1	32	Collagen alpha-1(III) chain OS=Homo sapiens GN=COL3A1 PE=1 SV=4	sp|P02461|CO3A1_HUMAN	uniprot-organism%3A9606+keyword%3A1185.fasta	138565	1	6	6	20	0.0108	0.0791	ERGEAGIPGVPGAKGEDGKDGSPGEPGANG	G	L	0.995	59.9	58.8	68.8	7.38					0	0	2	0	2	2826.28	1459.94		99.3298	448	477	Empty	TRUE
A1	32	Collagen alpha-1(III) chain OS=Homo sapiens GN=COL3A1 PE=1 SV=4	sp|P02461|CO3A1_HUMAN	uniprot-organism%3A9606+keyword%3A1185.fasta	138565	1	6	6	20	0.0108	0.0791	GDAGAPGERGPPGLAGAPG	K	L	0.997	28.6	60.1	39.2	0.59	45.2	2.38	0.197	0.368	0	1	0	0	2	1635.77	1841.71		10.7072	675	693	Empty	TRUE
A1	32	Collagen alpha-1(III) chain OS=Homo sapiens GN=COL3A1 PE=1 SV=4	sp|P02461|CO3A1_HUMAN	uniprot-organism%3A9606+keyword%3A1185.fasta	138565	1	6	6	20	0.0108	0.0791	GLPGTGGPPGENGKPGEPGP	Q	K	0.997	118	58.3	84.5	18.1	83	3.96	0.00964	0.575	0	9	0	0	2	1835.84	1373.81		1149.86	642	661	Empty	TRUE
A1	32	Collagen alpha-1(III) chain OS=Homo sapiens GN=COL3A1 PE=1 SV=4	sp|P02461|CO3A1_HUMAN	uniprot-organism%3A9606+keyword%3A1185.fasta	138565	1	6	6	20	0.0108	0.0791	QGPPGPTGPGGDKGDTGPPGP	P	Q	0.983					47.3	1	0.0613	0.333	0	1	0	0	2	1857.83	1493.83		6.80161	617	637	Empty	TRUE
A1	32	ProSAAS OS=Homo sapiens GN=PCSK1N PE=1 SV=1	PCSK1_HUMAN	uniprot-organism%3A9606+keyword%3A1185.fasta	27373.2	0.981	1	1	5	0.0027	0.0538	DHDVGSELPPEGVL	A	G	0.997	66.7	59.5	46.7	36.3	47.7	6.37	0.428	0.464	0	5	0	0	2	1463.7	2327.5		81.3783	223	236	Empty	TRUE
A1	32	Vesicular integral-membrane protein VIP36 OS=Homo sapiens GN=LMAN2 PE=1 SV=1	D6RBV2_HUMAN,LMAN2_HUMAN	uniprot-organism%3A9606+keyword%3A1185.fasta	40229.5	1	2	2	4	0.0022	0.112	FGASAGTGDLSDNHDIIS	Y	M	0.997	39.7	58.7	32.3	22.4	45.1	3.85	0.415	0.389	0	1	0	0	2	1776.8	2064.03		30.1604	253	270	Empty	TRUE
A1	32	Vesicular integral-membrane protein VIP36 OS=Homo sapiens GN=LMAN2 PE=1 SV=1	D6RBV2_HUMAN,LMAN2_HUMAN	uniprot-organism%3A9606+keyword%3A1185.fasta	40229.5	1	2	2	4	0.0022	0.112	MVEHTPDEESIDWTKIEPSVNF	L	L	0.996	65	59.3	28.1	53.7					0	0	3	0	2	2603.2	2794.4		51.4874	277	298	Empty	TRUE
A1	32	Clusterin OS=Homo sapiens GN=CLU PE=1 SV=1	sp|P10909-2|CLUS_HUMAN,sp|P10909-3|CLUS_HUMAN,sp|P10909-4|CLUS_HUMAN,sp|P10909-5|CLUS_HUMAN,sp|P10909|CLUS_HUMAN	uniprot-organism%3A9606+keyword%3A1185.fasta	52495	0.981	1	1	2	0.0011	0.0334	ASHTSDSDVPSGVTE	V	V	0.997	86.2	57	43.9	59.9	53.6	5.43	0.453	0.5	0	2	0	0	2	1488.64	1375.48		60.9398	390	404	Empty	TRUE
A1	32	Matrix metalloproteinase-23 OS=Homo sapiens GN=MMP23A PE=1 SV=2	B4DMZ6_HUMAN,O75086_HUMAN,sp|O75900-2|MMP23_HUMAN,sp|O75900|MMP23_HUMAN	uniprot-organism%3A9606+keyword%3A1185.fasta	41639.7	0.981	1	1	2	0.0011	0.0538	LARLGAPAVPAWSAAQGDVAA	L	L	0.997	41.8	60.3	28.6	28.5	45.3	3.55	0.464	0.31	0	2	0	0	2	1992.07	2459.22		24.3137	37	57	Empty	TRUE
A1	32	Collagen alpha-1(I) chain OS=Homo sapiens GN=COL1A1 PE=1 SV=5	CO1A1_HUMAN	uniprot-organism%3A9606+keyword%3A1185.fasta	138941	1	18	20	62	0.0335	0.139	ADGQPGAKGEPGDAGAKGDAGPPGP	G	A	0.997	67.4	58.5	60.7	4.54					0	4	3	0	2	2206	1062.6		331.186	819	843	Empty	TRUE
A1	32	Collagen alpha-1(I) chain OS=Homo sapiens GN=COL1A1 PE=1 SV=5	CO1A1_HUMAN	uniprot-organism%3A9606+keyword%3A1185.fasta	138941	1	18	20	62	0.0335	0.139	AGPPGEAGKPGEQGVPGDLGAPGP	P	S	0.997	99.8	59.5	88.6	11.3					0	4	0	0	2	2176.02	1594.44		208.946	649	672	Empty	TRUE
A1	32	Collagen alpha-1(I) chain OS=Homo sapiens GN=COL1A1 PE=1 SV=5	CO1A1_HUMAN	uniprot-organism%3A9606+keyword%3A1185.fasta	138941	1	18	20	62	0.0335	0.139	APGDRGEPGPPGP	G	A	0.988	55.9	57.7	54.9	10.3					0	4	0	0	2	1251.56	656.297		211.106	798	810	Empty	TRUE
A1	32	Collagen alpha-1(I) chain OS=Homo sapiens GN=COL1A1 PE=1 SV=5	CO1A1_HUMAN	uniprot-organism%3A9606+keyword%3A1185.fasta	138941	1	18	20	62	0.0335	0.139	APGDRGEPGPPGPA	G	G	0.969	27	58.4	38.6	2.42	46.7	1.74	0.163	0.5	0	2	0	0	2	1322.6	638.513		24.3672	798	811	Empty	TRUE
A1	32	Collagen alpha-1(I) chain OS=Homo sapiens GN=COL1A1 PE=1 SV=5	CO1A1_HUMAN	uniprot-organism%3A9606+keyword%3A1185.fasta	138941	1	18	20	62	0.0335	0.139	DGQPGAKGEPGDAGAKGDAGPPGP	A	A	0.992	58.6	58.7	55.6	2.85					0	1	1	0	2	2134.96	1050.92		66.25	820	843	Empty	TRUE
A1	32	Collagen alpha-1(I) chain OS=Homo sapiens GN=COL1A1 PE=1 SV=5	CO1A1_HUMAN	uniprot-organism%3A9606+keyword%3A1185.fasta	138941	1	18	20	62	0.0335	0.139	EGSPGRDGSPGAKGDRGETGP	A	A	0.997	54.8	57.6	47.6	23.1	37.9	1.28	0.198	0.262	0	0	1	0	2	2015.9	367.84		4.71951	1021	1041	Empty	TRUE
A1	32	Collagen alpha-1(I) chain OS=Homo sapiens GN=COL1A1 PE=1 SV=5	CO1A1_HUMAN	uniprot-organism%3A9606+keyword%3A1185.fasta	138941	1	18	20	62	0.0335	0.139	GADGQPGAKGEPGDAGAKGDAGPPGP	P	A	0.997	76.9	58.6	73.6	9.43					0	0	7	0	2	2263.02	1090.39		153.469	818	843	Empty	TRUE
A1	32	Collagen alpha-1(I) chain OS=Homo sapiens GN=COL1A1 PE=1 SV=5	CO1A1_HUMAN	uniprot-organism%3A9606+keyword%3A1185.fasta	138941	1	18	20	62	0.0335	0.139	GSPGSPGPDGKTGPPGP	T	A	0.997	54.2	58.5	54.6	15.2	47.7	1.26	0.0797	0.412	0	1	0	0	2	1509.68	863.615		9.54421	542	558	Empty	TRUE
A1	32	Collagen alpha-1(I) chain OS=Homo sapiens GN=COL1A1 PE=1 SV=5	CO1A1_HUMAN	uniprot-organism%3A9606+keyword%3A1185.fasta	138941	1	18	20	62	0.0335	0.139	GSPGSPGPDGKTGPPGPAG	T	Q	0.997	61.5	58.4	61.5	16	62.7	4.46	0.0766	0.474	0	3	0	0	2	1637.74	810.26		40.6283	542	560	Empty	TRUE
A1	32	Collagen alpha-1(I) chain OS=Homo sapiens GN=COL1A1 PE=1 SV=5	CO1A1_HUMAN	uniprot-organism%3A9606+keyword%3A1185.fasta	138941	1	18	20	62	0.0335	0.139	LTGSPGSPGPDGKTGPPGPAGQDGRPGPPGPPG	G	A	0.951	48.9	60.2	45	19.4					0	0	1	0	2	3012.39	1333.81		27.3189	540	572	Empty	TRUE
A1	32	Collagen alpha-1(I) chain OS=Homo sapiens GN=COL1A1 PE=1 SV=5	CO1A1_HUMAN	uniprot-organism%3A9606+keyword%3A1185.fasta	138941	1	18	20	62	0.0335	0.139	NGDDGEAGKPGRPGERGPPGP	K	Q	0.997	75.1	58.9	60.1	0	50.7	5.25	0.00197	0.381	0	0	5	0	2	2048.94	953.647		239.333	229	249	Empty	TRUE
A1	32	Collagen alpha-1(I) chain OS=Homo sapiens GN=COL1A1 PE=1 SV=5	CO1A1_HUMAN	uniprot-organism%3A9606+keyword%3A1185.fasta	138941	1	18	20	62	0.0335	0.139	NSGEPGAPGSKGDTGAKGEPGPVG	G	V	0.977	55.5	57	64.1	7.54					0	3	0	0	2	2170.99	924.754		217.41	432	455	Empty	TRUE
A1	32	Collagen alpha-1(I) chain OS=Homo sapiens GN=COL1A1 PE=1 SV=5	CO1A1_HUMAN	uniprot-organism%3A9606+keyword%3A1185.fasta	138941	1	18	20	62	0.0335	0.139	SPGPDGKTGPPGP	G	A	0.991	59.7	58.3	45.9	0					0	1	0	0	2	1195.56	745.778		7.52484	546	558	Empty	TRUE
A1	32	Collagen alpha-1(I) chain OS=Homo sapiens GN=COL1A1 PE=1 SV=5	CO1A1_HUMAN	uniprot-organism%3A9606+keyword%3A1185.fasta	138941	1	18	20	62	0.0335	0.139	SPGSPGPDGKTGPPGP	G	A	0.997	124	58.8	102	18.8	72.5	5.89	0.00828	0.625	0	12	0	0	2	1436.67	886.953		944.456	543	558	Empty	TRUE
A1	32	Collagen alpha-1(I) chain OS=Homo sapiens GN=COL1A1 PE=1 SV=5	CO1A1_HUMAN	uniprot-organism%3A9606+keyword%3A1185.fasta	138941	1	18	20	62	0.0335	0.139	SPGSPGPDGKTGPPGPAG	G	Q	0.997	65.5	58.7	53.1	28.5	53.2	3.37	0	0.417	0	1	0	0	2	1580.72	802.476		12.8778	543	560	Empty	TRUE
A1	32	Collagen alpha-1(I) chain OS=Homo sapiens GN=COL1A1 PE=1 SV=5	CO1A1_HUMAN	uniprot-organism%3A9606+keyword%3A1185.fasta	138941	1	18	20	62	0.0335	0.139	TGPIGPPGPAGAPGDKGESGP	L	S	0.985	21.9	59.7	30.9	4.51	40.9	1.15	0.0856	0.31	0	1	0	0	2	1847.88	1511.63		89.8588	766	786	Empty	TRUE
A1	32	Collagen alpha-1(I) chain OS=Homo sapiens GN=COL1A1 PE=1 SV=5	CO1A1_HUMAN	uniprot-organism%3A9606+keyword%3A1185.fasta	138941	1	18	20	62	0.0335	0.139	TGSPGSPGPDGKTGPPGPAG	L	Q	0.997	76.5	58.7	53.7	39.8	61.5	3.57	0.00488	0.425	0	5	0	0	2	1738.79	850.267		87.2066	541	560	Empty	TRUE
A1	32	Collagen alpha-1(I) chain OS=Homo sapiens GN=COL1A1 PE=1 SV=5	CO1A1_HUMAN	uniprot-organism%3A9606+keyword%3A1185.fasta	138941	1	18	20	62	0.0335	0.139	VGPPGPPGPPGPPGPPSAG	P	F	0.997					82.8	2.35	0.0531	0.605	0	2	0	0	2	1652.79	1556.64		70.092	1177	1195	Empty	TRUE
A1	32	Polymeric immunoglobulin receptor OS=Homo sapiens GN=PIGR PE=1 SV=4	PIGR_HUMAN	uniprot-organism%3A9606+keyword%3A1185.fasta	83283.4	0.981	1	1	2	0.0011	0.0275	SVDSGSSEEQGGSSRALVSTL	A	V	0.997	105	60	42.3	81.5	68.9	10	0.634	0.476	0	2	0	0	2	2052.97	2040.11		41.142	624	644	Empty	TRUE
A1	32	Collagen alpha-3(IX) chain OS=Homo sapiens GN=COL9A3 PE=1 SV=2	CO9A3_HUMAN	uniprot-organism%3A9606+keyword%3A1185.fasta	63617.3	0.751	1	1	2	0.0011	0.0307	GEVGKDGEKGDPGPPGPAGLP	Q	G	0.954	34.7	58.2	40.1	8.42	46.8	1.34	0.0855	0.333	0	2	0	0	2	1994.93	1296.01		29.2983	202	222	Empty	TRUE
A1	32	Fibrinogen beta chain OS=Homo sapiens GN=FGB PE=1 SV=2	FIBB_HUMAN	uniprot-organism%3A9606+keyword%3A1185.fasta	55928.6	1	2	3	7	0.0038	0.0367	EEAPSLRPAPPPISGGG	R	Y	0.997	60.3	60.1	39.9	36.6	58	5.92	0.453	0.5	0	2	0	0	2	1631.84	1928.97		40.4686	54	70	Empty	TRUE
A1	32	Fibrinogen beta chain OS=Homo sapiens GN=FGB PE=1 SV=2	FIBB_HUMAN	uniprot-organism%3A9606+keyword%3A1185.fasta	55928.6	1	2	3	7	0.0038	0.0367	EEAPSLRPAPPPISGGGY	R	R	0.997	105	60.4	34.5	89.7	89.1	12.3	0.42	0.667	0	5	0	0	2	1794.9	2002.87		164.472	54	71	Empty	TRUE
A1	32	Uromodulin OS=Homo sapiens GN=UMOD PE=1 SV=1	sp|P07911|UROM_HUMAN	uniprot-organism%3A9606+keyword%3A1185.fasta	69759.5	1	18	21	55	0.0297	0.0297	DQSRVLNLGPITR	I	K	0.997	58.7	59	42.5	32.3	57	6.3	0.43	0.654	0	3	0	0	2	1468.82	2246.34		344.97	594	606	Empty	TRUE
A1	32	Uromodulin OS=Homo sapiens GN=UMOD PE=1 SV=1	sp|P07911|UROM_HUMAN	uniprot-organism%3A9606+keyword%3A1185.fasta	69759.5	1	18	21	55	0.0297	0.0297	IDQSRVLNLGPITR	V	K	0.997	73.4	57.4	48.6	41.4	60.2	5.7	0.483	0.643	0	4	0	0	2	1581.91	2284.7		79.3985	593	606	Empty	TRUE
A1	32	Uromodulin OS=Homo sapiens GN=UMOD PE=1 SV=1	sp|P07911|UROM_HUMAN	uniprot-organism%3A9606+keyword%3A1185.fasta	69759.5	1	18	21	55	0.0297	0.0297	QSRVLNLGPITR	D	K	0.997	45.2	56.1	36.8	23.6	43.3	4.59	0.427	0.542	0	2	0	0	2	1353.8	2081.81		22.4869	595	606	Empty	TRUE
A1	32	Uromodulin OS=Homo sapiens GN=UMOD PE=1 SV=1	sp|P07911|UROM_HUMAN	uniprot-organism%3A9606+keyword%3A1185.fasta	69759.5	1	18	21	55	0.0297	0.0297	RVLNLGPITR	S	K	0.997	46.1	53.8	36.9	24.5	49.6	4.57	0.516	0.75	0	2	0	0	2	1138.71	2060.14		54.287	597	606	Empty	TRUE
A1	32	Uromodulin OS=Homo sapiens GN=UMOD PE=1 SV=1	sp|P07911|UROM_HUMAN	uniprot-organism%3A9606+keyword%3A1185.fasta	69759.5	1	18	21	55	0.0297	0.0297	SGSVIDQSRVLNLGP	R	I	0.997	61.4	59.4	42.3	35	57.5	3.15	0.395	0.567	0	1	0	0	2	1541.83	2325.27		15.1299	589	603	Empty	TRUE
A1	32	Uromodulin OS=Homo sapiens GN=UMOD PE=1 SV=1	sp|P07911|UROM_HUMAN	uniprot-organism%3A9606+keyword%3A1185.fasta	69759.5	1	18	21	55	0.0297	0.0297	SGSVIDQSRVLNLGPI	R	T	0.997	73.2	59.2	49.9	39.9	49.8	4.72	0.359	0.469	0	4	0	0	2	1654.91	2659.88		780.345	589	604	Empty	TRUE
A1	32	Uromodulin OS=Homo sapiens GN=UMOD PE=1 SV=1	sp|P07911|UROM_HUMAN	uniprot-organism%3A9606+keyword%3A1185.fasta	69759.5	1	18	21	55	0.0297	0.0297	SGSVIDQSRVLNLGPIT	R	R	0.997	67.4	59.9	48.4	35.3	53.3	4.38	0.403	0.471	0	3	0	0	2	1755.96	2538.71		370.445	589	605	Empty	TRUE
A1	32	Uromodulin OS=Homo sapiens GN=UMOD PE=1 SV=1	sp|P07911|UROM_HUMAN	uniprot-organism%3A9606+keyword%3A1185.fasta	69759.5	1	18	21	55	0.0297	0.0297	SGSVIDQSRVLNLGPITR	R	K	0.997	80.3	60.5	36	61.9	56.2	6.59	0.52	0.5	0	1	3	0	2	1912.06	2369.74		1339.89	589	606	Empty	TRUE
A1	32	Uromodulin OS=Homo sapiens GN=UMOD PE=1 SV=1	sp|P07911|UROM_HUMAN	uniprot-organism%3A9606+keyword%3A1185.fasta	69759.5	1	18	21	55	0.0297	0.0297	SGSVIDQSRVLNLGPITRK	R	G	0.997	43.4	58	36	22.5	49.4	5.55	0.439	0.447	0	0	4	0	2	2040.16	2264.14		74.3803	589	607	Empty	TRUE
A1	32	Uromodulin OS=Homo sapiens GN=UMOD PE=1 SV=1	sp|P07911|UROM_HUMAN	uniprot-organism%3A9606+keyword%3A1185.fasta	69759.5	1	18	21	55	0.0297	0.0297	SRVLNLGPITR	Q	K	0.997	64	55.3	58.3	21.8	53.4	4.96	0.448	0.727	0	4	0	0	2	1225.74	2080.7		286.894	596	606	Empty	TRUE
A1	32	Uromodulin OS=Homo sapiens GN=UMOD PE=1 SV=1	sp|P07911|UROM_HUMAN	uniprot-organism%3A9606+keyword%3A1185.fasta	69759.5	1	18	21	55	0.0297	0.0297	SVIDQSRVLNLGPI	G	T	0.997	63.2	57.8	58.7	20.6	57.4	3.66	0.314	0.607	0	4	0	0	2	1510.86	2662.1		405.319	591	604	Empty	TRUE
A1	32	Uromodulin OS=Homo sapiens GN=UMOD PE=1 SV=1	sp|P07911|UROM_HUMAN	uniprot-organism%3A9606+keyword%3A1185.fasta	69759.5	1	18	21	55	0.0297	0.0297	SVIDQSRVLNLGPIT	G	R	0.997	59.7	58.4	45.8	29.7	57.5	5.38	0.513	0.567	0	1	0	0	2	1611.91	2546.49		68.1105	591	605	Empty	TRUE
A1	32	Uromodulin OS=Homo sapiens GN=UMOD PE=1 SV=1	sp|P07911|UROM_HUMAN	uniprot-organism%3A9606+keyword%3A1185.fasta	69759.5	1	18	21	55	0.0297	0.0297	SVIDQSRVLNLGPITR	G	K	0.997	92.9	59.4	36.4	74.7	71.7	10.9	0.622	0.656	0	5	1	0	2	1768.01	2364.17		503.287	591	606	Empty	TRUE
A1	32	Uromodulin OS=Homo sapiens GN=UMOD PE=1 SV=1	sp|P07911|UROM_HUMAN	uniprot-organism%3A9606+keyword%3A1185.fasta	69759.5	1	18	21	55	0.0297	0.0297	VIDQSRVLNLGPI	S	T	0.997	50	57	52.5	12.6	46.4	2.32	0.211	0.538	0	3	0	0	2	1423.83	2542.04		771.566	592	604	Empty	TRUE
A1	32	Uromodulin OS=Homo sapiens GN=UMOD PE=1 SV=1	sp|P07911|UROM_HUMAN	uniprot-organism%3A9606+keyword%3A1185.fasta	69759.5	1	18	21	55	0.0297	0.0297	VIDQSRVLNLGPIT	S	R	0.997	46.7	57.6	45	16.8	42.1	4.22	0.411	0.464	0	3	0	0	2	1524.87	2421.98		194.873	592	605	Empty	TRUE
A1	32	Uromodulin OS=Homo sapiens GN=UMOD PE=1 SV=1	sp|P07911|UROM_HUMAN	uniprot-organism%3A9606+keyword%3A1185.fasta	69759.5	1	18	21	55	0.0297	0.0297	VIDQSRVLNLGPITR	S	K	0.997	83.6	58.9	48	53.2	72.1	10.5	0.583	0.7	0	3	2	0	2	1680.98	2238.57		1051.18	592	606	Empty	TRUE
A1	32	Uromodulin OS=Homo sapiens GN=UMOD PE=1 SV=1	sp|P07911|UROM_HUMAN	uniprot-organism%3A9606+keyword%3A1185.fasta	69759.5	1	18	21	55	0.0297	0.0297	VIDQSRVLNLGPITRK	S	G	0.997	31.9	55.5	33.6	12.7	40.9	3.23	0.313	0.406	0	0	1	0	2	1809.07	2140.73		17.7505	592	607	Empty	TRUE
A1	32	Uromodulin OS=Homo sapiens GN=UMOD PE=1 SV=1	sp|P07911|UROM_HUMAN	uniprot-organism%3A9606+keyword%3A1185.fasta	69759.5	1	18	21	55	0.0297	0.0297	VLNLGPITR	R	K	0.997	34.5	54.6	33.9	15.4	30.3	1.4	0.287	0.444	0	1	0	0	2	982.605	2152.97		8.57891	598	606	Empty	TRUE
A1	32	Isoform 2 of Phosphoinositide-3-kinase-interacting protein 1 OS=Homo sapiens GN=PIK3IP1	sp|Q96FE7-2|P3IP1_HUMAN,sp|Q96FE7-4|P3IP1_HUMAN,sp|Q96FE7|P3IP1_HUMAN	uniprot-organism%3A9606+keyword%3A1185.fasta	28247.7	1	3	3	5	0.0027	0.0769	EVQVFAPANALPARSEA	D	A	0.997	72.2	60.2	48.1	40.7	54	7.29	0.365	0.471	0	2	0	0	2	1769.92	2218.55		99.925	127	143	Empty	TRUE
A1	32	Isoform 2 of Phosphoinositide-3-kinase-interacting protein 1 OS=Homo sapiens GN=PIK3IP1	sp|Q96FE7-2|P3IP1_HUMAN,sp|Q96FE7-4|P3IP1_HUMAN,sp|Q96FE7|P3IP1_HUMAN	uniprot-organism%3A9606+keyword%3A1185.fasta	28247.7	1	3	3	5	0.0027	0.0769	VQVFAPANALPARSEA	E	A	0.997	74.7	59.7	44.3	47.2	55	5.74	0.536	0.5	0	2	0	0	2	1640.88	2162.97		186.327	128	143	Empty	TRUE
A1	32	Isoform 2 of Phosphoinositide-3-kinase-interacting protein 1 OS=Homo sapiens GN=PIK3IP1	sp|Q96FE7-2|P3IP1_HUMAN,sp|Q96FE7-4|P3IP1_HUMAN,sp|Q96FE7|P3IP1_HUMAN	uniprot-organism%3A9606+keyword%3A1185.fasta	28247.7	1	3	3	5	0.0027	0.0769	VQVFAPANALPARSEAA	E	A	0.997	59.8	60	48.8	26.8	40.2	2	0.396	0.353	0	1	0	0	2	1711.91	2162.97		12.9057	128	144	Empty	TRUE
A1	32	Isoform 2 of Beta-secretase 2 OS=Homo sapiens GN=BACE2	sp|Q9Y5Z0-2|BACE2_HUMAN,sp|Q9Y5Z0-3|BACE2_HUMAN,sp|Q9Y5Z0|BACE2_HUMAN	uniprot-organism%3A9606+keyword%3A1185.fasta	56182.3	0.981	1	1	2	0.0011	0.0321	ELAPAPFTLPLRVAA	P	A	0.997	45.2	57.4	34.3	26.5	36.5	3.6	0.145	0.333	0	2	0	0	2	1565.91	2963.92		10.6626	23	37	Empty	TRUE
A1	32	Collagen alpha-2(I) chain OS=Homo sapiens GN=COL1A2 PE=1 SV=7	CO1A2_HUMAN	uniprot-organism%3A9606+keyword%3A1185.fasta	129315	0.976	1	1	1	0.0005	0.0264	RTGEVGAVGPPGFAGEKGPSGEAGTAGPPGTPGPQG	G	L	0.968	52.4	61.6	51.4	16.7					0	0	1	0	2	3249.54	1849.49		13.8387	830	865	Empty	TRUE
A1	32	Meprin A subunit alpha OS=Homo sapiens GN=MEP1A PE=1 SV=2	MEP1A_HUMAN	uniprot-organism%3A9606+keyword%3A1185.fasta	84420.6	1	3	3	5	0.0027	0.0214	EALPVSLSQGQPSRQ	E	K	0.997	62.7	59.7	41.7	37.2	49.4	2.96	0.204	0.433	0	1	0	0	2	1596.83	1933.96		14.9209	637	651	Empty	TRUE
A1	32	Meprin A subunit alpha OS=Homo sapiens GN=MEP1A PE=1 SV=2	MEP1A_HUMAN	uniprot-organism%3A9606+keyword%3A1185.fasta	84420.6	1	3	3	5	0.0027	0.0214	EEALPVSLSQGQPSRQ	L	K	0.997	92.8	60.2	60.4	50.2	69.4	6.54	0.429	0.594	0	2	0	0	2	1725.88	1977.87		109.502	636	651	Empty	TRUE
A1	32	Meprin A subunit alpha OS=Homo sapiens GN=MEP1A PE=1 SV=2	MEP1A_HUMAN	uniprot-organism%3A9606+keyword%3A1185.fasta	84420.6	1	3	3	5	0.0027	0.0214	PVSLSQGQPSRQ	L	K	0.997	63.7	58.9	62.1	17.6	40.4	2.34	0.2	0.458	0	2	0	0	2	1283.67	1273.8		25.3116	640	651	Empty	TRUE
A1	32	Membrane-associated progesterone receptor component 1 OS=Homo sapiens GN=PGRMC1 PE=1 SV=3	PGRC1_HUMAN	uniprot-organism%3A9606+keyword%3A1185.fasta	21672.2	0.982	1	1	1	0.0007	0.0769	SGDSDDDEPPPLPRL	A	K	0.997	48.1	58.7	37.2	26.9	43.5	4.29	0.411	0.367	0	1	0	0	2	1609.73	2276.93		42.8938	54	68	Empty	TRUE
A1	32	Fibrinogen alpha chain OS=Homo sapiens GN=FGA PE=1 SV=2	sp|P02671|FIBA_HUMAN	uniprot-organism%3A9606+keyword%3A1185.fasta	94973.4	1	5	7	18	0.012	0.0208	AGSEADHEGTHSTKRG	E	H	0.997	20.8	58.1	27.5	7.34	30.1	1.28	0.213	0.344	0	0	1	0	2	1639.74	915.138		22.9443	607	622	Empty	TRUE
A1	32	Fibrinogen alpha chain OS=Homo sapiens GN=FGA PE=1 SV=2	sp|P02671|FIBA_HUMAN	uniprot-organism%3A9606+keyword%3A1185.fasta	94973.4	1	5	7	18	0.012	0.0208	DEAGSEADHEGTHS	A	T	0.997	32	51.6	34.3	12.5	34.6	3.31	0.358	0.357	0	2	0	0	2	1441.55	901.272		13.0698	605	618	Empty	TRUE
A1	32	Fibrinogen alpha chain OS=Homo sapiens GN=FGA PE=1 SV=2	sp|P02671|FIBA_HUMAN	uniprot-organism%3A9606+keyword%3A1185.fasta	94973.4	1	5	7	18	0.012	0.0208	DEAGSEADHEGTHSTK	A	R	0.997	120	54.7	50.1	89.8	88.7	12.6	0.445	0.75	0	2	0	0	2	1670.69	902.938		15.8539	605	620	Empty	TRUE
A1	32	Fibrinogen alpha chain OS=Homo sapiens GN=FGA PE=1 SV=2	sp|P02671|FIBA_HUMAN	uniprot-organism%3A9606+keyword%3A1185.fasta	94973.4	1	5	7	18	0.012	0.0208	DEAGSEADHEGTHSTKR	A	G	0.997	74	56.6	36.7	54.3	73	12.3	0.67	0.618	0	1	1	0	2	1826.79	913.47		115.644	605	621	Empty	TRUE
A1	32	Fibrinogen alpha chain OS=Homo sapiens GN=FGA PE=1 SV=2	sp|P02671|FIBA_HUMAN	uniprot-organism%3A9606+keyword%3A1185.fasta	94973.4	1	5	7	18	0.012	0.0208	DEAGSEADHEGTHSTKRG	A	H	0.997	120	54.4	38.6	101	108	18.3	0.806	0.806	0	6	5	0	2	1883.81	927.365		1425.01	605	622	Empty	TRUE
A1	32	Desmocollin-2 OS=Homo sapiens GN=DSC2 PE=1 SV=1	sp|Q02487-2|DSC2_HUMAN,sp|Q02487|DSC2_HUMAN	uniprot-organism%3A9606+keyword%3A1185.fasta	99962.6	0.982	1	1	2	0.0013	0.02	ATTPDGYTPELPLPLIIK	F	I	0.997	50.9	58.7	27.5	39.4	44.2	4.92	0.502	0.361	0	2	0	0	2	1939.08	3117.09		14.4215	215	232	Empty	TRUE
A1	32	Apolipoprotein A-IV OS=Homo sapiens GN=APOA4 PE=1 SV=3	APOA4_HUMAN	uniprot-organism%3A9606+keyword%3A1185.fasta	45399.4	0.982	1	1	2	0.0013	0.0354	EKESQDKTLSLPEL	K	E	0.997	44.9	60	46.9	12.9	41.7	3.74	0.278	0.429	0	2	0	0	2	1616.84	2354.12		54.8013	360	373	Empty	TRUE
A1	32	Insulin OS=Homo sapiens GN=INS PE=1 SV=1	INS_HUMAN	uniprot-organism%3A9606+keyword%3A1185.fasta	11981.1	1	7	7	30	0.0199	0.236	DLQVGQVELGGGPGAGSLQPLAL	E	E	0.997	120	60.7	47.3	91.8					0	4	0	0	2	2176.16	3141.52		315.237	60	82	Empty	TRUE
A1	32	Insulin OS=Homo sapiens GN=INS PE=1 SV=1	INS_HUMAN	uniprot-organism%3A9606+keyword%3A1185.fasta	11981.1	1	7	7	30	0.0199	0.236	EAEDLQVGQVELGGGPGAGSLQP	R	L	0.997	73.4	61	39.4	50.9					0	2	0	0	2	2208.08	2487.39		35.2019	57	79	Empty	TRUE
A1	32	Insulin OS=Homo sapiens GN=INS PE=1 SV=1	INS_HUMAN	uniprot-organism%3A9606+keyword%3A1185.fasta	11981.1	1	7	7	30	0.0199	0.236	EAEDLQVGQVELGGGPGAGSLQPLAL	R	E	0.997	164	61.7	46.2	140					0	8	0	0	2	2505.28	3053.79		1346.19	57	82	Empty	TRUE
A1	32	Insulin OS=Homo sapiens GN=INS PE=1 SV=1	INS_HUMAN	uniprot-organism%3A9606+keyword%3A1185.fasta	11981.1	1	7	7	30	0.0199	0.236	LQVGQVELGGGPGAGSLQPLAL	D	E	0.997	107	60.7	49	76.9					0	7	0	0	2	2061.13	3092.11		1249.27	61	82	Empty	TRUE
A1	32	Insulin OS=Homo sapiens GN=INS PE=1 SV=1	INS_HUMAN	uniprot-organism%3A9606+keyword%3A1185.fasta	11981.1	1	7	7	30	0.0199	0.236	QVGQVELGGGPGAGSLQPLAL	L	E	0.997	106	60	46.3	78.6	71.4	6.21	0.497	0.476	0	5	0	0	2	1948.05	2855.58		773.151	62	82	Empty	TRUE
A1	32	Insulin OS=Homo sapiens GN=INS PE=1 SV=1	INS_HUMAN	uniprot-organism%3A9606+keyword%3A1185.fasta	11981.1	1	7	7	30	0.0199	0.236	VELGGGPGAGSLQPLAL	Q	E	0.997	45	58.9	45	14.9	41.2	2.57	0.333	0.353	0	2	0	0	2	1535.84	2795.6		52.3927	66	82	Empty	TRUE
A1	32	Insulin OS=Homo sapiens GN=INS PE=1 SV=1	INS_HUMAN	uniprot-organism%3A9606+keyword%3A1185.fasta	11981.1	1	7	7	30	0.0199	0.236	VGQVELGGGPGAGSLQPLAL	Q	E	0.997	45.8	59.5	37.9	22.9	44.9	2.55	0.388	0.325	0	2	0	0	2	1819.99	2837.25		17.3192	63	82	Empty	TRUE
A1	32	Collagen alpha-1(III) chain OS=Homo sapiens GN=COL3A1 PE=1 SV=4	sp|P02461|CO3A1_HUMAN	uniprot-organism%3A9606+keyword%3A1185.fasta	138565	1	9	10	20	0.0133	0.09	DAGAPGAPGGKGDAGAPGERGPPG	G	L	0.995	81.8	58.7	75	0					0	1	1	0	2	2079.93	1133.96		98.3862	664	687	Empty	TRUE
A1	32	Collagen alpha-1(III) chain OS=Homo sapiens GN=COL3A1 PE=1 SV=4	sp|P02461|CO3A1_HUMAN	uniprot-organism%3A9606+keyword%3A1185.fasta	138565	1	9	10	20	0.0133	0.09	DGAPGKNGERGGPGGPGP	N	Q	0.997	79.7	58	88	6.31	86.2	4.66	0.0882	0.667	0	3	0	0	2	1624.73	898.494		44.9221	587	604	Empty	TRUE
A1	32	Collagen alpha-1(III) chain OS=Homo sapiens GN=COL3A1 PE=1 SV=4	sp|P02461|CO3A1_HUMAN	uniprot-organism%3A9606+keyword%3A1185.fasta	138565	1	9	10	20	0.0133	0.09	DGVPGKDGPRGPTGP	A	I	0.997	74.8	59.7	53.7	37.7	55.4	1.77	0.395	0.5	0	1	0	0	2	1406.7	1422.76		12.1267	752	766	Empty	TRUE
A1	32	Collagen alpha-1(III) chain OS=Homo sapiens GN=COL3A1 PE=1 SV=4	sp|P02461|CO3A1_HUMAN	uniprot-organism%3A9606+keyword%3A1185.fasta	138565	1	9	10	20	0.0133	0.09	ERGEAGIPGVPGAKGEDGKDGSPGEPGANG	G	L	0.993	67.1	58.6	74.3	9.72					0	0	2	0	2	2826.28	1536.03		148.082	448	477	Empty	TRUE
A1	32	Collagen alpha-1(III) chain OS=Homo sapiens GN=COL3A1 PE=1 SV=4	sp|P02461|CO3A1_HUMAN	uniprot-organism%3A9606+keyword%3A1185.fasta	138565	1	9	10	20	0.0133	0.09	GLPGTGGPPGENGKPGEPGP	Q	K	0.997	118	57.4	84.3	18.1	64.4	4.35	0.0124	0.475	0	6	0	0	2	1835.84	1467.16		543.209	642	661	Empty	TRUE
A1	32	Collagen alpha-1(III) chain OS=Homo sapiens GN=COL3A1 PE=1 SV=4	sp|P02461|CO3A1_HUMAN	uniprot-organism%3A9606+keyword%3A1185.fasta	138565	1	9	10	20	0.0133	0.09	KGDAGAPGAPGGKGDAGAPGERGPPG	P	L	0.963	55.5	59.6	49.5	7.34					0	0	2	0	2	2265.05	1101.2		120.524	662	687	Empty	TRUE
A1	32	Collagen alpha-1(III) chain OS=Homo sapiens GN=COL3A1 PE=1 SV=4	sp|P02461|CO3A1_HUMAN	uniprot-organism%3A9606+keyword%3A1185.fasta	138565	1	9	10	20	0.0133	0.09	NDGAPGKNGERGGPGGPGP	G	Q	0.997	117	57.8	126	10.6	86.4	9.55	0.00231	0.632	0	2	0	0	2	1738.77	929.032		128.764	586	604	Empty	TRUE
A1	32	Collagen alpha-1(III) chain OS=Homo sapiens GN=COL3A1 PE=1 SV=4	sp|P02461|CO3A1_HUMAN	uniprot-organism%3A9606+keyword%3A1185.fasta	138565	1	9	10	20	0.0133	0.09	QGLPGTGGPPGENGKPGEPGP	L	K	0.997					57.1	3.77	0.0175	0.381	0	1	0	0	2	1946.87	1650.45		50.8084	641	661	Empty	TRUE
A1	32	Collagen alpha-1(III) chain OS=Homo sapiens GN=COL3A1 PE=1 SV=4	sp|P02461|CO3A1_HUMAN	uniprot-organism%3A9606+keyword%3A1185.fasta	138565	1	9	10	20	0.0133	0.09	QGPPGPTGPGGDKGDTGPPGP	P	Q	0.997					54.7	1.44	0	0.381	0	1	0	0	2	1841.83	1630.47		13.8653	617	637	Empty	TRUE
A1	32	Isoform 2 of Beta-secretase 2 OS=Homo sapiens GN=BACE2	sp|Q9Y5Z0-2|BACE2_HUMAN,sp|Q9Y5Z0-3|BACE2_HUMAN,sp|Q9Y5Z0|BACE2_HUMAN	uniprot-organism%3A9606+keyword%3A1185.fasta	56182.3	0.982	1	1	1	0.0007	0.0321	ELAPAPFTLPLRVAA	P	A	0.997	39.9	57.2	32.5	22.7	32.7	0.796	0.113	0.3	0	1	0	0	2	1565.91	2965.51		7.48524	23	37	Empty	TRUE
A1	32	ProSAAS OS=Homo sapiens GN=PCSK1N PE=1 SV=1	PCSK1_HUMAN	uniprot-organism%3A9606+keyword%3A1185.fasta	27373.2	0.982	1	1	5	0.0033	0.0538	DHDVGSELPPEGVL	A	G	0.997	69.5	59.5	46.7	39.3	41.1	3.54	0.363	0.429	0	5	0	0	2	1463.7	2312.48		95.8078	223	236	Empty	TRUE
A1	32	Vesicular integral-membrane protein VIP36 OS=Homo sapiens GN=LMAN2 PE=1 SV=1	D6RBV2_HUMAN,LMAN2_HUMAN	uniprot-organism%3A9606+keyword%3A1185.fasta	40229.5	1	2	2	6	0.004	0.112	FGASAGTGDLSDNHDIIS	Y	M	0.997	55.7	58.8	43.6	27.9	53.3	6.6	0.525	0.444	0	2	0	0	2	1776.8	2073.66		49.6094	253	270	Empty	TRUE
A1	32	Vesicular integral-membrane protein VIP36 OS=Homo sapiens GN=LMAN2 PE=1 SV=1	D6RBV2_HUMAN,LMAN2_HUMAN	uniprot-organism%3A9606+keyword%3A1185.fasta	40229.5	1	2	2	6	0.004	0.112	MVEHTPDEESIDWTKIEPSVNF	L	L	0.991	66.7	59.7	30.2	53.4					0	0	4	0	2	2603.2	2800.61		80.384	277	298	Empty	TRUE
A1	32	Clusterin OS=Homo sapiens GN=CLU PE=1 SV=1	sp|P10909-2|CLUS_HUMAN,sp|P10909-3|CLUS_HUMAN,sp|P10909-4|CLUS_HUMAN,sp|P10909-5|CLUS_HUMAN,sp|P10909|CLUS_HUMAN	uniprot-organism%3A9606+keyword%3A1185.fasta	52495	1	2	2	4	0.0027	0.0646	ASHTSDSDVPSGVTE	V	V	0.997	73.1	57.3	39.3	50.7	47.1	4.66	0.456	0.433	0	3	0	0	2	1488.64	1473.82		91.3673	390	404	Empty	TRUE
A1	32	Clusterin OS=Homo sapiens GN=CLU PE=1 SV=1	sp|P10909-2|CLUS_HUMAN,sp|P10909-3|CLUS_HUMAN,sp|P10909-4|CLUS_HUMAN,sp|P10909-5|CLUS_HUMAN,sp|P10909|CLUS_HUMAN	uniprot-organism%3A9606+keyword%3A1185.fasta	52495	1	2	2	4	0.0027	0.0646	FDSDPITVTVPVEV	L	S	0.997	22.5	59.9	34.1	2.46	31.3	1.52	0.272	0.321	0	1	0	0	2	1517.77	2850.02		5.40263	410	423	Empty	TRUE
A1	32	Collagen alpha-1(I) chain OS=Homo sapiens GN=COL1A1 PE=1 SV=5	CO1A1_HUMAN	uniprot-organism%3A9606+keyword%3A1185.fasta	138941	1	19	19	49	0.0326	0.135	ADGQPGAKGEPGDAGAKGDAGPPGP	G	A	0.954	53.6	58.7	52.8	0					0	1	0	0	2	2206	1260.58		29.8609	819	843	Empty	TRUE
A1	32	Collagen alpha-1(I) chain OS=Homo sapiens GN=COL1A1 PE=1 SV=5	CO1A1_HUMAN	uniprot-organism%3A9606+keyword%3A1185.fasta	138941	1	19	19	49	0.0326	0.135	AGPPGEAGKPGEQGVPGDLGAPGP	P	S	0.997	112	59.5	86	9.55					0	3	0	0	2	2176.02	1643.79		239.472	649	672	Empty	TRUE
A1	32	Collagen alpha-1(I) chain OS=Homo sapiens GN=COL1A1 PE=1 SV=5	CO1A1_HUMAN	uniprot-organism%3A9606+keyword%3A1185.fasta	138941	1	19	19	49	0.0326	0.135	ANGAPGNDGAKGDAGAPGAPGSQGAPG	G	L	0.997	89.5	55.8	77.6	30.1					0	4	0	0	2	2282.99	1068.98		305.563	699	725	Empty	TRUE
A1	32	Collagen alpha-1(I) chain OS=Homo sapiens GN=COL1A1 PE=1 SV=5	CO1A1_HUMAN	uniprot-organism%3A9606+keyword%3A1185.fasta	138941	1	19	19	49	0.0326	0.135	APGDRGEPGPPGP	G	A	0.982	57.3	57.8	55.4	12.4					0	1	0	0	2	1251.56	1111.76		76.0623	798	810	Empty	TRUE
A1	32	Collagen alpha-1(I) chain OS=Homo sapiens GN=COL1A1 PE=1 SV=5	CO1A1_HUMAN	uniprot-organism%3A9606+keyword%3A1185.fasta	138941	1	19	19	49	0.0326	0.135	APGDRGEPGPPGPA	G	G	0.997	39.7	58.5	54.7	0	54	2.57	0.15	0.571	0	2	0	0	2	1322.6	1128.96		92.7069	798	811	Empty	TRUE
A1	32	Collagen alpha-1(I) chain OS=Homo sapiens GN=COL1A1 PE=1 SV=5	CO1A1_HUMAN	uniprot-organism%3A9606+keyword%3A1185.fasta	138941	1	19	19	49	0.0326	0.135	DAGPVGPPGPPGPPGPPGPPS	G	A	0.997	30.1	59.7	42.6	1.71	69.8	2.8	0.00287	0.476	0	2	0	0	2	1864.87	1707.65		32.666	1173	1193	Empty	TRUE
A1	32	Collagen alpha-1(I) chain OS=Homo sapiens GN=COL1A1 PE=1 SV=5	CO1A1_HUMAN	uniprot-organism%3A9606+keyword%3A1185.fasta	138941	1	19	19	49	0.0326	0.135	DGQPGAKGEPGDAGAK	A	G	0.997	22.5	58.6	30	6.89	37	2.28	0.122	0.312	0	1	0	0	2	1470.68	828.524		2.87449	820	835	Empty	TRUE
A1	32	Collagen alpha-1(I) chain OS=Homo sapiens GN=COL1A1 PE=1 SV=5	CO1A1_HUMAN	uniprot-organism%3A9606+keyword%3A1185.fasta	138941	1	19	19	49	0.0326	0.135	DGQPGAKGEPGDAGAKGDAGPPGP	A	A	0.995	64.6	58.7	67.1	3.83					0	1	0	0	2	2134.96	1251.7		15.0733	820	843	Empty	TRUE
A1	32	Collagen alpha-1(I) chain OS=Homo sapiens GN=COL1A1 PE=1 SV=5	CO1A1_HUMAN	uniprot-organism%3A9606+keyword%3A1185.fasta	138941	1	19	19	49	0.0326	0.135	EGSPGRDGSPGAKGDRGETGP	A	A	0.997	50.8	57.7	43.3	23	54	3.74	0.248	0.429	0	0	3	0	2	2015.9	995.123		125.609	1021	1041	Empty	TRUE
A1	32	Collagen alpha-1(I) chain OS=Homo sapiens GN=COL1A1 PE=1 SV=5	CO1A1_HUMAN	uniprot-organism%3A9606+keyword%3A1185.fasta	138941	1	19	19	49	0.0326	0.135	GADGQPGAKGEPGDAGAKGDAGPPGP	P	A	0.994	68.8	58.8	76.5	8.97					0	0	3	0	2	2263.02	1278.35		53.3384	818	843	Empty	TRUE
A1	32	Collagen alpha-1(I) chain OS=Homo sapiens GN=COL1A1 PE=1 SV=5	CO1A1_HUMAN	uniprot-organism%3A9606+keyword%3A1185.fasta	138941	1	19	19	49	0.0326	0.135	GSPGSPGPDGKTGPPGPAG	T	Q	0.997	89.3	58.6	72.4	34.4	65.9	4.12	0.0668	0.5	0	3	0	0	2	1637.74	1169.51		78.6221	542	560	Empty	TRUE
A1	32	Collagen alpha-1(I) chain OS=Homo sapiens GN=COL1A1 PE=1 SV=5	CO1A1_HUMAN	uniprot-organism%3A9606+keyword%3A1185.fasta	138941	1	19	19	49	0.0326	0.135	NGAPGNDGAKGDAGAPGAPGSQGAPG	A	L	0.989	57.7	56.4	55.6	18.2					0	1	0	0	2	2211.95	1057.31		57.502	700	725	Empty	TRUE
A1	32	Collagen alpha-1(I) chain OS=Homo sapiens GN=COL1A1 PE=1 SV=5	CO1A1_HUMAN	uniprot-organism%3A9606+keyword%3A1185.fasta	138941	1	19	19	49	0.0326	0.135	NGDDGEAGKPGRPGERGPPGP	K	Q	0.997	71	58.8	54.7	0	58	6.54	0	0.429	0	0	5	0	2	2048.94	1202.83		194.823	229	249	Empty	TRUE
A1	32	Collagen alpha-1(I) chain OS=Homo sapiens GN=COL1A1 PE=1 SV=5	CO1A1_HUMAN	uniprot-organism%3A9606+keyword%3A1185.fasta	138941	1	19	19	49	0.0326	0.135	PGQMGPRGLPGERGRPGAPGP	A	A	0.997					43.4	1.29	0	0.333	0	1	0	0	2	2105.03	1628.24		28.3312	298	318	Empty	TRUE
A1	32	Collagen alpha-1(I) chain OS=Homo sapiens GN=COL1A1 PE=1 SV=5	CO1A1_HUMAN	uniprot-organism%3A9606+keyword%3A1185.fasta	138941	1	19	19	49	0.0326	0.135	SPGPDGKTGPPGP	G	A	0.997	98.2	58.5	67	0.48					0	2	0	0	2	1195.56	1150.06		42.1975	546	558	Empty	TRUE
A1	32	Collagen alpha-1(I) chain OS=Homo sapiens GN=COL1A1 PE=1 SV=5	CO1A1_HUMAN	uniprot-organism%3A9606+keyword%3A1185.fasta	138941	1	19	19	49	0.0326	0.135	SPGSPGPDGKTGPPGP	G	A	0.997	97.3	58.9	92.6	13.8	68.4	6.74	0.0526	0.594	0	10	0	0	2	1436.67	1191.16		1216.13	543	558	Empty	TRUE
A1	32	Collagen alpha-1(I) chain OS=Homo sapiens GN=COL1A1 PE=1 SV=5	CO1A1_HUMAN	uniprot-organism%3A9606+keyword%3A1185.fasta	138941	1	19	19	49	0.0326	0.135	SPGSPGPDGKTGPPGPAG	G	Q	0.997	100	58.6	70.7	47.7	74.3	3.77	0	0.556	0	1	0	0	2	1580.72	1168.4		39.6185	543	560	Empty	TRUE
A1	32	Collagen alpha-1(I) chain OS=Homo sapiens GN=COL1A1 PE=1 SV=5	CO1A1_HUMAN	uniprot-organism%3A9606+keyword%3A1185.fasta	138941	1	19	19	49	0.0326	0.135	TGSPGSPGPDGKTGPPGPAG	L	Q	0.997	82.5	58.7	84.7	14.9	69	4.24	0.00435	0.45	0	2	0	0	2	1738.79	1177.84		95.3765	541	560	Empty	TRUE
A1	32	Collagen alpha-1(I) chain OS=Homo sapiens GN=COL1A1 PE=1 SV=5	CO1A1_HUMAN	uniprot-organism%3A9606+keyword%3A1185.fasta	138941	1	19	19	49	0.0326	0.135	VGPPGPPGPPGPPGPPSAG	P	F	0.997					82.8	2.92	0.0507	0.605	0	3	0	0	2	1652.79	1622.69		76.2414	1177	1195	Empty	TRUE
A1	32	Polymeric immunoglobulin receptor OS=Homo sapiens GN=PIGR PE=1 SV=4	PIGR_HUMAN	uniprot-organism%3A9606+keyword%3A1185.fasta	83283.4	0.982	1	1	2	0.0013	0.0275	SVDSGSSEEQGGSSRALVSTL	A	V	0.997	96.3	60.1	40.5	74	62.6	7.59	0.524	0.429	0	2	0	0	2	2052.97	2045.87		43.1801	624	644	Empty	TRUE
A1	32	Fibrinogen beta chain OS=Homo sapiens GN=FGB PE=1 SV=2	FIBB_HUMAN	uniprot-organism%3A9606+keyword%3A1185.fasta	55928.6	1	3	4	10	0.0067	0.0367	EAPSLRPAPPPISGGGY	E	R	0.989					36.8	1.07	0.0598	0.324	0	1	0	0	2	1665.86	2112.54		4.56229	55	71	Empty	TRUE
A1	32	Fibrinogen beta chain OS=Homo sapiens GN=FGB PE=1 SV=2	FIBB_HUMAN	uniprot-organism%3A9606+keyword%3A1185.fasta	55928.6	1	3	4	10	0.0067	0.0367	EEAPSLRPAPPPISGGG	R	Y	0.997	95.1	60.1	52.9	60.6	63.9	6.74	0.401	0.529	0	3	0	0	2	1631.84	1938.15		66.9358	54	70	Empty	TRUE
A1	32	Fibrinogen beta chain OS=Homo sapiens GN=FGB PE=1 SV=2	FIBB_HUMAN	uniprot-organism%3A9606+keyword%3A1185.fasta	55928.6	1	3	4	10	0.0067	0.0367	EEAPSLRPAPPPISGGGY	R	R	0.997	101	60.3	40.9	79.2	92.9	10.3	0.456	0.694	0	6	0	0	2	1794.9	2068.08		206.724	54	71	Empty	TRUE
A1	32	Uromodulin OS=Homo sapiens GN=UMOD PE=1 SV=1	sp|P07911|UROM_HUMAN	uniprot-organism%3A9606+keyword%3A1185.fasta	69759.5	1	20	23	62	0.0412	0.0297	DQSRVLNLGPITR	I	K	0.997	62.1	58.5	46.7	31.5	53.4	6.4	0.391	0.615	0	4	0	0	2	1468.82	2240.83		499.791	594	606	Empty	TRUE
A1	32	Uromodulin OS=Homo sapiens GN=UMOD PE=1 SV=1	sp|P07911|UROM_HUMAN	uniprot-organism%3A9606+keyword%3A1185.fasta	69759.5	1	20	23	62	0.0412	0.0297	GSVIDQSRVLNLGPI	S	T	0.997	39.3	58	41.5	12.5	39.1	0.886	0.299	0.4	0	1	0	0	2	1567.88	2663.43		7.72565	590	604	Empty	TRUE
A1	32	Uromodulin OS=Homo sapiens GN=UMOD PE=1 SV=1	sp|P07911|UROM_HUMAN	uniprot-organism%3A9606+keyword%3A1185.fasta	69759.5	1	20	23	62	0.0412	0.0297	IDQSRVLNLGPI	V	T	0.997	38	57.2	49.6	0	36.3	1.31	0.242	0.417	0	2	0	0	2	1324.76	2499.6		22.4095	593	604	Empty	TRUE
A1	32	Uromodulin OS=Homo sapiens GN=UMOD PE=1 SV=1	sp|P07911|UROM_HUMAN	uniprot-organism%3A9606+keyword%3A1185.fasta	69759.5	1	20	23	62	0.0412	0.0297	IDQSRVLNLGPITR	V	K	0.997	71.9	57.5	53.3	35.3	64.3	5.46	0.473	0.679	0	3	0	0	2	1581.91	2193.6		71.4027	593	606	Empty	TRUE
A1	32	Uromodulin OS=Homo sapiens GN=UMOD PE=1 SV=1	sp|P07911|UROM_HUMAN	uniprot-organism%3A9606+keyword%3A1185.fasta	69759.5	1	20	23	62	0.0412	0.0297	QSRVLNLGPITR	D	K	0.997	46.9	56.3	34.1	28.1	49.9	5.09	0.495	0.625	0	4	0	0	2	1353.8	2082.54		42.6975	595	606	Empty	TRUE
A1	32	Uromodulin OS=Homo sapiens GN=UMOD PE=1 SV=1	sp|P07911|UROM_HUMAN	uniprot-organism%3A9606+keyword%3A1185.fasta	69759.5	1	20	23	62	0.0412	0.0297	RVLNLGPITR	S	K	0.997	37.4	54.2	31	21.3	49.4	3.89	0.413	0.75	0	2	0	0	2	1138.71	2065.87		62.9542	597	606	Empty	TRUE
A1	32	Uromodulin OS=Homo sapiens GN=UMOD PE=1 SV=1	sp|P07911|UROM_HUMAN	uniprot-organism%3A9606+keyword%3A1185.fasta	69759.5	1	20	23	62	0.0412	0.0297	SGSVIDQSRVLNLGP	R	I	0.997	63.3	59.3	45	34.2	58.1	3.55	0.353	0.567	0	1	0	0	2	1541.83	2324.68		25.5347	589	603	Empty	TRUE
A1	32	Uromodulin OS=Homo sapiens GN=UMOD PE=1 SV=1	sp|P07911|UROM_HUMAN	uniprot-organism%3A9606+keyword%3A1185.fasta	69759.5	1	20	23	62	0.0412	0.0297	SGSVIDQSRVLNLGPI	R	T	0.997	81.1	58.8	60.2	37.9	65.2	4.74	0.466	0.594	0	4	0	0	2	1654.91	2657.88		661.486	589	604	Empty	TRUE
A1	32	Uromodulin OS=Homo sapiens GN=UMOD PE=1 SV=1	sp|P07911|UROM_HUMAN	uniprot-organism%3A9606+keyword%3A1185.fasta	69759.5	1	20	23	62	0.0412	0.0297	SGSVIDQSRVLNLGPIT	R	R	0.997	60.5	59.8	45.7	30.6	53.4	4.37	0.436	0.471	0	3	0	0	2	1755.96	2545.71		323.672	589	605	Empty	TRUE
A1	32	Uromodulin OS=Homo sapiens GN=UMOD PE=1 SV=1	sp|P07911|UROM_HUMAN	uniprot-organism%3A9606+keyword%3A1185.fasta	69759.5	1	20	23	62	0.0412	0.0297	SGSVIDQSRVLNLGPITR	R	K	0.997	67.9	60.5	34.3	50.4	55.8	7.3	0.565	0.5	0	3	3	0	2	1912.06	2364.66		1595.75	589	606	Empty	TRUE
A1	32	Uromodulin OS=Homo sapiens GN=UMOD PE=1 SV=1	sp|P07911|UROM_HUMAN	uniprot-organism%3A9606+keyword%3A1185.fasta	69759.5	1	20	23	62	0.0412	0.0297	SGSVIDQSRVLNLGPITRK	R	G	0.997	50.3	58.2	38.8	27.1	59.7	7.18	0.352	0.526	0	0	2	0	2	2040.16	2260.26		66.903	589	607	Empty	TRUE
A1	32	Uromodulin OS=Homo sapiens GN=UMOD PE=1 SV=1	sp|P07911|UROM_HUMAN	uniprot-organism%3A9606+keyword%3A1185.fasta	69759.5	1	20	23	62	0.0412	0.0297	SRVLNLGPITR	Q	K	0.997	59.8	55.3	50	25.7	46.1	3.96	0.423	0.636	0	5	0	0	2	1225.74	2075.88		427.341	596	606	Empty	TRUE
A1	32	Uromodulin OS=Homo sapiens GN=UMOD PE=1 SV=1	sp|P07911|UROM_HUMAN	uniprot-organism%3A9606+keyword%3A1185.fasta	69759.5	1	20	23	62	0.0412	0.0297	SVIDQSRVLNLGP	G	I	0.997	62	58.3	58.8	18.9	53.9	2.41	0.276	0.615	0	1	0	0	2	1397.77	2331.35		11.4662	591	603	Empty	TRUE
A1	32	Uromodulin OS=Homo sapiens GN=UMOD PE=1 SV=1	sp|P07911|UROM_HUMAN	uniprot-organism%3A9606+keyword%3A1185.fasta	69759.5	1	20	23	62	0.0412	0.0297	SVIDQSRVLNLGPI	G	T	0.997	59.9	57.6	47.4	28.3	53.5	2.48	0.338	0.571	0	3	0	0	2	1510.86	2668.97		437.718	591	604	Empty	TRUE
A1	32	Uromodulin OS=Homo sapiens GN=UMOD PE=1 SV=1	sp|P07911|UROM_HUMAN	uniprot-organism%3A9606+keyword%3A1185.fasta	69759.5	1	20	23	62	0.0412	0.0297	SVIDQSRVLNLGPIT	G	R	0.997	57.8	58.3	45.8	27.6	57	6.48	0.479	0.567	0	3	0	0	2	1611.91	2547.93		201.674	591	605	Empty	TRUE
A1	32	Uromodulin OS=Homo sapiens GN=UMOD PE=1 SV=1	sp|P07911|UROM_HUMAN	uniprot-organism%3A9606+keyword%3A1185.fasta	69759.5	1	20	23	62	0.0412	0.0297	SVIDQSRVLNLGPITR	G	K	0.997	84.3	59.3	38	63.9	74.8	10	0.61	0.688	0	4	2	0	2	1768.01	2371.88		439.425	591	606	Empty	TRUE
A1	32	Uromodulin OS=Homo sapiens GN=UMOD PE=1 SV=1	sp|P07911|UROM_HUMAN	uniprot-organism%3A9606+keyword%3A1185.fasta	69759.5	1	20	23	62	0.0412	0.0297	VIDQSRVLNLGPI	S	T	0.997	51.6	58.4	52.6	14.2	50.1	1.92	0.341	0.577	0	3	0	0	2	1423.83	2551.26		476.085	592	604	Empty	TRUE
A1	32	Uromodulin OS=Homo sapiens GN=UMOD PE=1 SV=1	sp|P07911|UROM_HUMAN	uniprot-organism%3A9606+keyword%3A1185.fasta	69759.5	1	20	23	62	0.0412	0.0297	VIDQSRVLNLGPIT	S	R	0.997	45.9	57.4	36.4	24.6	39.8	3	0.377	0.429	0	2	0	0	2	1524.87	2421.29		88.0925	592	605	Empty	TRUE
A1	32	Uromodulin OS=Homo sapiens GN=UMOD PE=1 SV=1	sp|P07911|UROM_HUMAN	uniprot-organism%3A9606+keyword%3A1185.fasta	69759.5	1	20	23	62	0.0412	0.0297	VIDQSRVLNLGPITR	S	K	0.997	81.1	59.1	43	55.5	72.2	9.46	0.525	0.7	0	5	1	0	2	1680.98	2245.83		1361.21	592	606	Empty	TRUE
A1	32	Uromodulin OS=Homo sapiens GN=UMOD PE=1 SV=1	sp|P07911|UROM_HUMAN	uniprot-organism%3A9606+keyword%3A1185.fasta	69759.5	1	20	23	62	0.0412	0.0297	VLNLGPITR	R	K	0.997	12.7	54.6	24	2.49	30.4	1.89	0.286	0.389	0	1	0	0	2	982.605	2155.84		3.70719	598	606	Empty	TRUE
A1	32	Isoform 2 of Phosphoinositide-3-kinase-interacting protein 1 OS=Homo sapiens GN=PIK3IP1	sp|Q96FE7-2|P3IP1_HUMAN,sp|Q96FE7-4|P3IP1_HUMAN,sp|Q96FE7|P3IP1_HUMAN	uniprot-organism%3A9606+keyword%3A1185.fasta	28247.7	1	2	2	6	0.004	0.0726	EVQVFAPANALPARSEA	D	A	0.997	93.8	60.2	44.1	67.6	56.6	6.57	0.332	0.471	0	3	0	0	2	1769.92	2216.95		192.149	127	143	Empty	TRUE
A1	32	Isoform 2 of Phosphoinositide-3-kinase-interacting protein 1 OS=Homo sapiens GN=PIK3IP1	sp|Q96FE7-2|P3IP1_HUMAN,sp|Q96FE7-4|P3IP1_HUMAN,sp|Q96FE7|P3IP1_HUMAN	uniprot-organism%3A9606+keyword%3A1185.fasta	28247.7	1	2	2	6	0.004	0.0726	VQVFAPANALPARSEA	E	A	0.997	73.4	59.6	46.1	44	59.4	6.26	0.476	0.531	0	3	0	0	2	1640.88	2159.17		279.327	128	143	Empty	TRUE
A1	32	Meprin A subunit alpha OS=Homo sapiens GN=MEP1A PE=1 SV=2	MEP1A_HUMAN	uniprot-organism%3A9606+keyword%3A1185.fasta	84420.6	1	3	3	8	0.0053	0.0214	EALPVSLSQGQPSRQ	E	K	0.997	69.3	59.8	55.3	30.3	49.5	2.89	0.2	0.433	0	3	0	0	2	1596.83	1941.48		45.4576	637	651	Empty	TRUE
A1	32	Meprin A subunit alpha OS=Homo sapiens GN=MEP1A PE=1 SV=2	MEP1A_HUMAN	uniprot-organism%3A9606+keyword%3A1185.fasta	84420.6	1	3	3	8	0.0053	0.0214	EEALPVSLSQGQPSRQ	L	K	0.997	92.9	60.2	57.7	53	67.9	6.92	0.476	0.594	0	4	0	0	2	1725.88	1991.44		159.551	636	651	Empty	TRUE
A1	32	Meprin A subunit alpha OS=Homo sapiens GN=MEP1A PE=1 SV=2	MEP1A_HUMAN	uniprot-organism%3A9606+keyword%3A1185.fasta	84420.6	1	3	3	8	0.0053	0.0214	PVSLSQGQPSRQ	L	K	0.997	64.1	58.9	59.2	20.9	44.3	2.55	0.305	0.5	0	1	0	0	2	1283.67	1414.97		14.5841	640	651	Empty	TRUE
A1	32	Nidogen-1 OS=Homo sapiens GN=NID1 PE=1 SV=3	sp|P14543|NID1_HUMAN	uniprot-organism%3A9606+keyword%3A1185.fasta	136376	0.982	1	1	1	0.0007	0.016	VFEIGSPATTNGVVPADVIL	W	G	0.997	39.6	60	35.5	18.9	39.1	2.17	0.379	0.275	0	1	0	0	2	1999.07	3218.74		13.7489	262	281	Empty	TRUE
A1	32	Collagen alpha-1(VIII) chain OS=Homo sapiens GN=COL8A1 PE=1 SV=2	CO8A1_HUMAN	uniprot-organism%3A9606+keyword%3A1185.fasta	73366.6	0.982	1	1	1	0.0007	0.0215	GLPGPPGPPGPPGPPA	P	V	0.997					62	1.26	0.00161	0.562	0	1	0	0	2	1425.7	1484.94		9.06757	557	572	Empty	TRUE
A2	52	Fibrinogen alpha chain OS=Homo sapiens GN=FGA PE=1 SV=2	sp|P02671|FIBA_HUMAN	uniprot-organism%3A9606+keyword%3A1185.fasta	94973.4	1	4	5	15	0.0079	0.052	DEAGSEADHEGTHSTKRG	A	H	0.997	104	55.8	36.5	86.3	80.7	10.9	0.724	0.639	0	4	5	0	2	1883.81	273.178		250.692	605	622	Empty	TRUE
A2	52	Fibrinogen alpha chain OS=Homo sapiens GN=FGA PE=1 SV=2	sp|P02671|FIBA_HUMAN	uniprot-organism%3A9606+keyword%3A1185.fasta	94973.4	1	4	5	15	0.0079	0.052	DSGEGDFLAEGGGVR	A	G	0.997	90.7	58.4	56.8	51.6	44.1	3.55	0.363	0.4	0	3	0	0	2	1465.66	1997.06		24.1207	21	35	Empty	TRUE
A2	52	Fibrinogen alpha chain OS=Homo sapiens GN=FGA PE=1 SV=2	sp|P02671|FIBA_HUMAN	uniprot-organism%3A9606+keyword%3A1185.fasta	94973.4	1	4	5	15	0.0079	0.052	KPVPDLVPGNFK	M	S	0.997	22.8	57.1	24.5	12.5	33.2	2.92	0.361	0.375	0	1	0	0	2	1310.75	2091.45		8.69804	227	238	Empty	TRUE
A2	52	Fibrinogen alpha chain OS=Homo sapiens GN=FGA PE=1 SV=2	sp|P02671|FIBA_HUMAN	uniprot-organism%3A9606+keyword%3A1185.fasta	94973.4	1	4	5	15	0.0079	0.052	SGEGDFLAEGGGVR	D	G	0.997	43.6	59.1	34.4	24.3	37.7	4.09	0.347	0.393	0	2	0	0	2	1350.63	1956.51		8.68148	22	35	Empty	TRUE
A2	52	Plasma protease C1 inhibitor OS=Homo sapiens GN=SERPING1 PE=1 SV=1	H9KV48_HUMAN	uniprot-organism%3A9606+keyword%3A1185.fasta	50990.6	0.971	1	1	1	0.0005	0.0302	SQIFHSPDLAIRDT	V	F	0.997	45.5	59.9	38.6	22	34.1	2.7	0.261	0.357	0	1	0	0	2	1599.81	2154.76		9.82666	222	235	Empty	TRUE
A2	52	Isoform 2 of Zinc finger protein 335 OS=Homo sapiens GN=ZNF335	sp|Q9H4Z2-2|ZN335_HUMAN,sp|Q9H4Z2|ZN335_HUMAN	uniprot-organism%3A9606+keyword%3A1185.fasta	144891	1	2	2	3	0.0016	0.0303	IEELKQQHSAAPGPPPSSPGP	Q	P	0.997					38.2	1.27	0.16	0.357	0	0	2	0	2	2220.04	890.197		150.541	729	749	Empty	TRUE
A2	52	Isoform 2 of Zinc finger protein 335 OS=Homo sapiens GN=ZNF335	sp|Q9H4Z2-2|ZN335_HUMAN,sp|Q9H4Z2|ZN335_HUMAN	uniprot-organism%3A9606+keyword%3A1185.fasta	144891	1	2	2	3	0.0016	0.0303	TAPPMEEGTSAPGTP	I	Y	0.991	38.5	57.1	46.5	6.49	38.6	0.553	0.0725	0.4	0	1	0	0	2	1474.64	764.122		22.9215	885	899	Empty	TRUE
A2	52	Insulin OS=Homo sapiens GN=INS PE=1 SV=1	INS_HUMAN	uniprot-organism%3A9606+keyword%3A1185.fasta	11981.1	1	6	7	24	0.0126	0.282	EAEDLQVGQVELGGGPGAGSLQ	R	P	0.997	104	60.9	45.6	77.5					0	2	0	0	2	2111.03	2364.09		26.6899	57	78	Empty	TRUE
A2	52	Insulin OS=Homo sapiens GN=INS PE=1 SV=1	INS_HUMAN	uniprot-organism%3A9606+keyword%3A1185.fasta	11981.1	1	6	7	24	0.0126	0.282	EAEDLQVGQVELGGGPGAGSLQP	R	L	0.995	85.2	61.1	40.4	62.3					0	2	0	0	2	2208.08	2466.27		43.2345	57	79	Empty	TRUE
A2	52	Insulin OS=Homo sapiens GN=INS PE=1 SV=1	INS_HUMAN	uniprot-organism%3A9606+keyword%3A1185.fasta	11981.1	1	6	7	24	0.0126	0.282	EAEDLQVGQVELGGGPGAGSLQPLA	R	L	0.969	68.7	61.5	35.5	50					0	1	0	0	2	2392.2	2677.84		8.91825	57	81	Empty	TRUE
A2	52	Insulin OS=Homo sapiens GN=INS PE=1 SV=1	INS_HUMAN	uniprot-organism%3A9606+keyword%3A1185.fasta	11981.1	1	6	7	24	0.0126	0.282	EAEDLQVGQVELGGGPGAGSLQPLALEGS	R	L	0.994	85.1	62.1	44.7	57.9					0	3	0	0	2	2778.38	2842.19		44.4206	57	85	Empty	TRUE
A2	52	Insulin OS=Homo sapiens GN=INS PE=1 SV=1	INS_HUMAN	uniprot-organism%3A9606+keyword%3A1185.fasta	11981.1	1	6	7	24	0.0126	0.282	EAEDLQVGQVELGGGPGAGSLQPLALEGSL	R	Q	0.962	65.7	62.3	44.9	37.4					0	1	0	0	2	2891.46	3165.4		6.60899	57	86	Empty	TRUE
A2	52	Insulin OS=Homo sapiens GN=INS PE=1 SV=1	INS_HUMAN	uniprot-organism%3A9606+keyword%3A1185.fasta	11981.1	1	6	7	24	0.0126	0.282	EAEDLQVGQVELGGGPGAGSLQPLALEGSLQ	R	K	0.997	176	62.5	54.5	145					0	9	6	0	2	3019.52	3028.8		900.847	57	87	Empty	TRUE
A2	52	Collagen alpha-1(III) chain OS=Homo sapiens GN=COL3A1 PE=1 SV=4	sp|P02461|CO3A1_HUMAN	uniprot-organism%3A9606+keyword%3A1185.fasta	138565	1	10	11	30	0.0157	0.0689	DAGAPGAPGGKGDAGAPGERGPPG	G	L	0.997	84.3	58.6	66.7	0					0	2	4	0	2	2079.93	552.55		199.691	664	687	Empty	TRUE
A2	52	Collagen alpha-1(III) chain OS=Homo sapiens GN=COL3A1 PE=1 SV=4	sp|P02461|CO3A1_HUMAN	uniprot-organism%3A9606+keyword%3A1185.fasta	138565	1	10	11	30	0.0157	0.0689	GLPGTGGPPGENGKPG	Q	E	0.996	56.1	58.9	61.3	10.7	42.1	0.585	0.00475	0.375	0	2	0	0	2	1439.68	1014.6		121.026	642	657	Empty	TRUE
A2	52	Collagen alpha-1(III) chain OS=Homo sapiens GN=COL3A1 PE=1 SV=4	sp|P02461|CO3A1_HUMAN	uniprot-organism%3A9606+keyword%3A1185.fasta	138565	1	10	11	30	0.0157	0.0689	GLPGTGGPPGENGKPGEP	Q	G	0.997	81.5	59	83.5	13.1	66.4	3.66	0.0678	0.528	0	5	0	0	2	1681.77	1148.45		213.389	642	659	Empty	TRUE
A2	52	Collagen alpha-1(III) chain OS=Homo sapiens GN=COL3A1 PE=1 SV=4	sp|P02461|CO3A1_HUMAN	uniprot-organism%3A9606+keyword%3A1185.fasta	138565	1	10	11	30	0.0157	0.0689	GLPGTGGPPGENGKPGEPGP	Q	K	0.997	68	59.3	47.1	11.3	59.9	2.55	0.0518	0.45	0	2	0	0	2	1835.84	1343.41		66.7593	642	661	Empty	TRUE
A2	52	Collagen alpha-1(III) chain OS=Homo sapiens GN=COL3A1 PE=1 SV=4	sp|P02461|CO3A1_HUMAN	uniprot-organism%3A9606+keyword%3A1185.fasta	138565	1	10	11	30	0.0157	0.0689	GPRGSPGERGETGPPGP	A	A	0.997	56.3	59.5	37.6	9.25	46.4	2.22	0.00431	0.441	0	1	0	0	2	1636.77	755.248		16.7235	792	808	Empty	TRUE
A2	52	Collagen alpha-1(III) chain OS=Homo sapiens GN=COL3A1 PE=1 SV=4	sp|P02461|CO3A1_HUMAN	uniprot-organism%3A9606+keyword%3A1185.fasta	138565	1	10	11	30	0.0157	0.0689	KGDAGAPGAPGGKGDAGAPGERGPPG	P	L	0.997	92.4	59.6	96.4	10.4					0	0	3	0	2	2265.05	456.461		45.2993	662	687	Empty	TRUE
A2	52	Collagen alpha-1(III) chain OS=Homo sapiens GN=COL3A1 PE=1 SV=4	sp|P02461|CO3A1_HUMAN	uniprot-organism%3A9606+keyword%3A1185.fasta	138565	1	10	11	30	0.0157	0.0689	LPGTGGPPGENGKPG	G	E	0.966	28.5	58.8	38.4	4.33	43.7	0.796	0.0915	0.433	0	2	0	0	2	1382.66	688.607		68.3811	643	657	Empty	TRUE
A2	52	Collagen alpha-1(III) chain OS=Homo sapiens GN=COL3A1 PE=1 SV=4	sp|P02461|CO3A1_HUMAN	uniprot-organism%3A9606+keyword%3A1185.fasta	138565	1	10	11	30	0.0157	0.0689	MPGSPGGPGSDGKPGPPG	G	S	0.997	106	55.7	108	2.48	77.1	4.59	0.00259	0.583	0	2	0	0	2	1628.69	359.828		68.1874	538	555	Empty	TRUE
A2	52	Collagen alpha-1(III) chain OS=Homo sapiens GN=COL3A1 PE=1 SV=4	sp|P02461|CO3A1_HUMAN	uniprot-organism%3A9606+keyword%3A1185.fasta	138565	1	10	11	30	0.0157	0.0689	PPGPTGPGGDKGDTGPPGP	G	Q	0.997	94.2	58.6	53.7	53.8	86.5	2.74	0.0497	0.632	0	6	0	0	2	1689.77	1263.44		143.856	619	637	Empty	TRUE
A2	52	Collagen alpha-1(III) chain OS=Homo sapiens GN=COL3A1 PE=1 SV=4	sp|P02461|CO3A1_HUMAN	uniprot-organism%3A9606+keyword%3A1185.fasta	138565	1	10	11	30	0.0157	0.0689	QGLPGTGGPPGENGKPG	L	E	0.997					50.7	3.36	0.0828	0.441	0	1	0	0	2	1550.71	1389.48		19.7154	641	657	Empty	TRUE
A2	52	Ig gamma-2 chain C region OS=Homo sapiens GN=IGHG2 PE=1 SV=2	IGHG2_HUMAN	uniprot-organism%3A9606+keyword%3A1185.fasta	35899.2	1	2	2	4	0.0021	0.0613	SWNSGALTSGVHTFPA	V	V	0.997	51.2	59.8	47.4	19	42.4	1.82	0.351	0.375	0	2	0	0	2	1631.78	2369.65		17.2381	40	55	Empty	TRUE
A2	52	Ig gamma-2 chain C region OS=Homo sapiens GN=IGHG2 PE=1 SV=2	IGHG2_HUMAN	uniprot-organism%3A9606+keyword%3A1185.fasta	35899.2	1	2	2	4	0.0021	0.0613	SWNSGALTSGVHTFPAVLQS	V	S	0.997	60.2	60.9	39.5	36.6	43	3.59	0.465	0.325	0	2	0	0	2	2059.02	2686.18		16.5301	40	59	Empty	TRUE
A2	52	Prostaglandin-H2 D-isomerase (Fragment) OS=Homo sapiens GN=PTGDS PE=2 SV=1	Q5SQ11_HUMAN	uniprot-organism%3A9606+keyword%3A1185.fasta	21080.1	1	4	6	9	0.0047	0.149	SVVETDYDQYALLYSQGSKGPGEDFRMA	V	T	0.997	77.7	60.8	33	62					0	0	2	0	2	3126.44	2586.22		34.6493	153	180	Empty	TRUE
A2	52	Prostaglandin-H2 D-isomerase (Fragment) OS=Homo sapiens GN=PTGDS PE=2 SV=1	Q5SQ11_HUMAN	uniprot-organism%3A9606+keyword%3A1185.fasta	21080.1	1	4	6	9	0.0047	0.149	SVVETDYDQYALLYSQGSKGPGEDFRMAT	V	L	0.997	102	60.3	114	6.74					0	0	4	0	2	3243.48	2498.48		100.903	153	181	Empty	TRUE
A2	52	Prostaglandin-H2 D-isomerase (Fragment) OS=Homo sapiens GN=PTGDS PE=2 SV=1	Q5SQ11_HUMAN	uniprot-organism%3A9606+keyword%3A1185.fasta	21080.1	1	4	6	9	0.0047	0.149	VETDYDQYALLYSQGSKGPGEDFRMA	V	T	0.997	86.3	59.9	37.1	67.2					0	0	2	0	2	2940.34	2576.21		34.5214	155	180	Empty	TRUE
A2	52	Prostaglandin-H2 D-isomerase (Fragment) OS=Homo sapiens GN=PTGDS PE=2 SV=1	Q5SQ11_HUMAN	uniprot-organism%3A9606+keyword%3A1185.fasta	21080.1	1	4	6	9	0.0047	0.149	VETDYDQYALLYSQGSKGPGEDFRMAT	V	L	0.977	63.2	60.1	36	43.8					0	0	1	0	2	3041.38	2561.2		18.6828	155	181	Empty	TRUE
A2	52	Osteopontin OS=Homo sapiens GN=SPP1 PE=1 SV=1	sp|P10451|OSTP_HUMAN	uniprot-organism%3A9606+keyword%3A1185.fasta	35422.6	1	2	3	8	0.0042	0.131	IPVKQADSGSSEEKQLYNKYPDAVAT	A	W	0.997	91.1	61.8	29.2	80.3					0	0	5	0	2	2838.42	1900.41		557.796	17	42	Empty	TRUE
A2	52	Osteopontin OS=Homo sapiens GN=SPP1 PE=1 SV=1	sp|P10451|OSTP_HUMAN	uniprot-organism%3A9606+keyword%3A1185.fasta	35422.6	1	2	3	8	0.0042	0.131	MESEELNGAYKAIPV	H	A	0.997	71.4	59.9	54.9	33.2	56.7	6.82	0.566	0.533	0	3	0	0	2	1666.8	2191.41		113.116	193	207	Empty	TRUE
A2	52	Clusterin OS=Homo sapiens GN=CLU PE=1 SV=1	sp|P10909-2|CLUS_HUMAN,sp|P10909-3|CLUS_HUMAN,sp|P10909-4|CLUS_HUMAN,sp|P10909-5|CLUS_HUMAN,sp|P10909|CLUS_HUMAN	uniprot-organism%3A9606+keyword%3A1185.fasta	57832.6	1	4	4	11	0.0058	0.0757	ASHTSDSDVPSGVTEVVVKLFDSDPITV	V	T	0.997	76.1	62.2	30.8	62.6					0	0	1	0	2	2901.44	3476.38		23.4081	442	469	Empty	TRUE
A2	52	Clusterin OS=Homo sapiens GN=CLU PE=1 SV=1	sp|P10909-2|CLUS_HUMAN,sp|P10909-3|CLUS_HUMAN,sp|P10909-4|CLUS_HUMAN,sp|P10909-5|CLUS_HUMAN,sp|P10909|CLUS_HUMAN	uniprot-organism%3A9606+keyword%3A1185.fasta	57832.6	1	4	4	11	0.0058	0.0757	KLFDSDPITVTVPVEV	V	S	0.997	56	58.9	47.6	24.3	38.4	2.54	0.359	0.344	0	3	0	0	2	1758.95	2878.84		32.5416	460	475	Empty	TRUE
A2	52	Clusterin OS=Homo sapiens GN=CLU PE=1 SV=1	sp|P10909-2|CLUS_HUMAN,sp|P10909-3|CLUS_HUMAN,sp|P10909-4|CLUS_HUMAN,sp|P10909-5|CLUS_HUMAN,sp|P10909|CLUS_HUMAN	uniprot-organism%3A9606+keyword%3A1185.fasta	57832.6	1	4	4	11	0.0058	0.0757	VKLFDSDPITVTVPVEV	V	S	0.997	48.2	59.2	43.4	19.9	34.9	1.92	0.309	0.294	0	3	0	0	2	1858.02	2993.25		50.9423	459	475	Empty	TRUE
A2	52	Clusterin OS=Homo sapiens GN=CLU PE=1 SV=1	sp|P10909-2|CLUS_HUMAN,sp|P10909-3|CLUS_HUMAN,sp|P10909-4|CLUS_HUMAN,sp|P10909-5|CLUS_HUMAN,sp|P10909|CLUS_HUMAN	uniprot-organism%3A9606+keyword%3A1185.fasta	57832.6	1	4	4	11	0.0058	0.0757	VVKLFDSDPITVTVPVEV	V	S	0.997	32.1	59.1	34.8	11.7	37.8	2.02	0.28	0.306	0	4	0	0	2	1957.09	3067.67		54.12	458	475	Empty	TRUE
A2	52	Collagen alpha-1(XV) chain OS=Homo sapiens GN=COL15A1 PE=1 SV=2	COFA1_HUMAN	uniprot-organism%3A9606+keyword%3A1185.fasta	141722	0.971	1	1	2	0.0011	0.0108	PGPPGPPGPPGPPAI	D	L	0.997	97.3	59.4	68	35.4	55.1	0.553	0.00181	0.533	0	2	0	0	2	1336.69	1522.77		43.1178	1095	1109	Empty	TRUE
A2	52	Collagen alpha-1(I) chain OS=Homo sapiens GN=COL1A1 PE=1 SV=5	CO1A1_HUMAN	uniprot-organism%3A9606+keyword%3A1185.fasta	138941	1	26	26	89	0.0466	0.135	ADGQPGAKGEPGDAGAKGDAGPPGP	G	A	0.997	120	57.3	104	7.94					0	6	0	0	2	2206	997.949		513.164	819	843	Empty	TRUE
A2	52	Collagen alpha-1(I) chain OS=Homo sapiens GN=COL1A1 PE=1 SV=5	CO1A1_HUMAN	uniprot-organism%3A9606+keyword%3A1185.fasta	138941	1	26	26	89	0.0466	0.135	AGPPGAPGAPGAPGPVGPAGKSGDRGETGP	P	A	0.997	76.5	60.9	47.2	26.7					0	0	2	0	2	2600.23	1375.61		117.112	1042	1071	Empty	TRUE
A2	52	Collagen alpha-1(I) chain OS=Homo sapiens GN=COL1A1 PE=1 SV=5	CO1A1_HUMAN	uniprot-organism%3A9606+keyword%3A1185.fasta	138941	1	26	26	89	0.0466	0.135	AGPPGEAGKPGEQGVPGDLGAPGP	P	S	0.997	111	58.7	96	5.56					0	5	0	0	2	2176.02	1562.74		671.573	649	672	Empty	TRUE
A2	52	Collagen alpha-1(I) chain OS=Homo sapiens GN=COL1A1 PE=1 SV=5	CO1A1_HUMAN	uniprot-organism%3A9606+keyword%3A1185.fasta	138941	1	26	26	89	0.0466	0.135	APGDRGEPGPPGP	G	A	0.997	60.6	57.9	55.8	16.4	57	0.602	0.132	0.654	0	4	0	0	2	1251.56	524.789		260.394	798	810	Empty	TRUE
A2	52	Collagen alpha-1(I) chain OS=Homo sapiens GN=COL1A1 PE=1 SV=5	CO1A1_HUMAN	uniprot-organism%3A9606+keyword%3A1185.fasta	138941	1	26	26	89	0.0466	0.135	APGDRGEPGPPGPA	G	G	0.997	45	58.5	47	10.4	54.1	2.74	0.148	0.571	0	3	0	0	2	1322.6	482.03		41.7225	798	811	Empty	TRUE
A2	52	Collagen alpha-1(I) chain OS=Homo sapiens GN=COL1A1 PE=1 SV=5	CO1A1_HUMAN	uniprot-organism%3A9606+keyword%3A1185.fasta	138941	1	26	26	89	0.0466	0.135	DAGPVGPPGPPGPPGPPGPPS	G	A	0.997	34.3	60	38	10.2	77.4	2.51	0.0581	0.524	0	2	0	0	2	1864.87	1639.94		47.0568	1173	1193	Empty	TRUE
A2	52	Collagen alpha-1(I) chain OS=Homo sapiens GN=COL1A1 PE=1 SV=5	CO1A1_HUMAN	uniprot-organism%3A9606+keyword%3A1185.fasta	138941	1	26	26	89	0.0466	0.135	DGQPGAKGEPGDAGAKGDAGPPGP	A	A	0.997	87.2	58.8	73.4	2.98					0	4	0	0	2	2134.96	999.609		138.479	820	843	Empty	TRUE
A2	52	Collagen alpha-1(I) chain OS=Homo sapiens GN=COL1A1 PE=1 SV=5	CO1A1_HUMAN	uniprot-organism%3A9606+keyword%3A1185.fasta	138941	1	26	26	89	0.0466	0.135	EAGKPGEQGVPGDLGAPGP	G	S	0.997	52.3	59.6	61.5	5.93	59.3	0.854	0.0455	0.474	0	1	0	0	2	1780.84	1489.44		75.3174	654	672	Empty	TRUE
A2	52	Collagen alpha-1(I) chain OS=Homo sapiens GN=COL1A1 PE=1 SV=5	CO1A1_HUMAN	uniprot-organism%3A9606+keyword%3A1185.fasta	138941	1	26	26	89	0.0466	0.135	FAGPPGADGQPGAKGEPGDAGAKGDAGPPGP	G	A	0.98	58.6	59.5	51.4	15.3					0	0	2	0	2	2748.25	1456.13		112.543	813	843	Empty	TRUE
A2	52	Collagen alpha-1(I) chain OS=Homo sapiens GN=COL1A1 PE=1 SV=5	CO1A1_HUMAN	uniprot-organism%3A9606+keyword%3A1185.fasta	138941	1	26	26	89	0.0466	0.135	GPPGEAGKPGEQGVPGDLGAPGP	A	S	0.992	77	59.6	78.4	8.48					0	1	0	0	2	2104.98	1548.31		38.8766	650	672	Empty	TRUE
A2	52	Collagen alpha-1(I) chain OS=Homo sapiens GN=COL1A1 PE=1 SV=5	CO1A1_HUMAN	uniprot-organism%3A9606+keyword%3A1185.fasta	138941	1	26	26	89	0.0466	0.135	GPPGPPGPPGPPGPPS	V	A	0.997					61.9	0.337	0.00162	0.562	0	2	0	0	2	1425.67	1371.17		38.7775	1178	1193	Empty	TRUE
A2	52	Collagen alpha-1(I) chain OS=Homo sapiens GN=COL1A1 PE=1 SV=5	CO1A1_HUMAN	uniprot-organism%3A9606+keyword%3A1185.fasta	138941	1	26	26	89	0.0466	0.135	GSPGSPGPDGKTGPPGP	T	A	0.997	54.8	58.4	51.8	18.5	51.4	1.32	0.0778	0.441	0	2	0	0	2	1509.68	669.172		15.0079	542	558	Empty	TRUE
A2	52	Collagen alpha-1(I) chain OS=Homo sapiens GN=COL1A1 PE=1 SV=5	CO1A1_HUMAN	uniprot-organism%3A9606+keyword%3A1185.fasta	138941	1	26	26	89	0.0466	0.135	GSPGSPGPDGKTGPPGPAG	T	Q	0.997	42.2	58.8	36.4	20.7	44.5	2.24	0.0876	0.342	0	2	0	0	2	1637.74	619.193		26.1572	542	560	Empty	TRUE
A2	52	Collagen alpha-1(I) chain OS=Homo sapiens GN=COL1A1 PE=1 SV=5	CO1A1_HUMAN	uniprot-organism%3A9606+keyword%3A1185.fasta	138941	1	26	26	89	0.0466	0.135	KPGEQGVPGDLGAPGP	G	S	0.997	86.2	59.5	90.2	2					0	2	0	0	2	1523.73	1468.35		194.67	657	672	Empty	TRUE
A2	52	Collagen alpha-1(I) chain OS=Homo sapiens GN=COL1A1 PE=1 SV=5	CO1A1_HUMAN	uniprot-organism%3A9606+keyword%3A1185.fasta	138941	1	26	26	89	0.0466	0.135	LTGSPGSPGPDGKTGPPGPAGQDGRPGPPGPPG	G	A	0.954	54.7	60.6	36.5	8.04					0	0	1	0	2	3012.39	1307.31		44.4691	540	572	Empty	TRUE
A2	52	Collagen alpha-1(I) chain OS=Homo sapiens GN=COL1A1 PE=1 SV=5	CO1A1_HUMAN	uniprot-organism%3A9606+keyword%3A1185.fasta	138941	1	26	26	89	0.0466	0.135	NGDDGEAGKPGRPGERGPPGP	K	Q	0.997	75.2	58.9	61.8	0	58	4.8	0	0.429	0	0	9	0	2	2048.94	860.756		395.294	229	249	Empty	TRUE
A2	52	Collagen alpha-1(I) chain OS=Homo sapiens GN=COL1A1 PE=1 SV=5	CO1A1_HUMAN	uniprot-organism%3A9606+keyword%3A1185.fasta	138941	1	26	26	89	0.0466	0.135	PGQMGPRGLPGERGRPGAPGP	A	A	0.997					50.5	1.8	0.099	0.381	0	2	0	0	2	2105.03	1543.86		123.794	298	318	Empty	TRUE
A2	52	Collagen alpha-1(I) chain OS=Homo sapiens GN=COL1A1 PE=1 SV=5	CO1A1_HUMAN	uniprot-organism%3A9606+keyword%3A1185.fasta	138941	1	26	26	89	0.0466	0.135	PPGEAGKPGEQGVPGD	G	L	0.997	51.4	58.8	59.3	1.29	45.6	1.33	0.0526	0.406	0	1	0	0	2	1523.7	948.509		60.5302	651	666	Empty	TRUE
A2	52	Collagen alpha-1(I) chain OS=Homo sapiens GN=COL1A1 PE=1 SV=5	CO1A1_HUMAN	uniprot-organism%3A9606+keyword%3A1185.fasta	138941	1	26	26	89	0.0466	0.135	PPGEAGKPGEQGVPGDLG	G	A	0.997	46.8	59.5	51.7	6.13	44.9	0.585	0.134	0.389	0	1	0	0	2	1709.8	1355.05		50.2651	651	668	Empty	TRUE
A2	52	Collagen alpha-1(I) chain OS=Homo sapiens GN=COL1A1 PE=1 SV=5	CO1A1_HUMAN	uniprot-organism%3A9606+keyword%3A1185.fasta	138941	1	26	26	89	0.0466	0.135	PPGEAGKPGEQGVPGDLGAPGP	G	S	0.982	72.3	59.2	65.9	1.51					0	2	0	0	2	2047.96	1529.97		224.788	651	672	Empty	TRUE
A2	52	Collagen alpha-1(I) chain OS=Homo sapiens GN=COL1A1 PE=1 SV=5	CO1A1_HUMAN	uniprot-organism%3A9606+keyword%3A1185.fasta	138941	1	26	26	89	0.0466	0.135	SPGPDGKTGPPGPA	G	G	0.997	71.7	58.6	41.3	14.9	52.6	2.6	0.0932	0.5	0	3	0	0	2	1266.6	610.869		97.1737	546	559	Empty	TRUE
A2	52	Collagen alpha-1(I) chain OS=Homo sapiens GN=COL1A1 PE=1 SV=5	CO1A1_HUMAN	uniprot-organism%3A9606+keyword%3A1185.fasta	138941	1	26	26	89	0.0466	0.135	SPGSPGPDGKTGPPGP	G	A	0.997	99.6	57.2	86.7	31.1	68.5	4.77	0.00292	0.594	0	22	0	0	2	1452.66	728.033		2086.98	543	558	Empty	TRUE
A2	52	Collagen alpha-1(I) chain OS=Homo sapiens GN=COL1A1 PE=1 SV=5	CO1A1_HUMAN	uniprot-organism%3A9606+keyword%3A1185.fasta	138941	1	26	26	89	0.0466	0.135	SPGSPGPDGKTGPPGPAG	G	Q	0.997	75.9	58.7	55	37.7	60.2	3.11	0.0731	0.472	0	4	0	0	2	1580.72	616.981		46.3356	543	560	Empty	TRUE
A2	52	Collagen alpha-1(I) chain OS=Homo sapiens GN=COL1A1 PE=1 SV=5	CO1A1_HUMAN	uniprot-organism%3A9606+keyword%3A1185.fasta	138941	1	26	26	89	0.0466	0.135	TGSPGSPGPDGKTGPPGPAG	L	Q	0.997	39	58.6	38.1	15.6	46.2	2.92	0.0866	0.35	0	3	0	0	2	1738.79	689.73		34.747	541	560	Empty	TRUE
A2	52	Collagen alpha-1(I) chain OS=Homo sapiens GN=COL1A1 PE=1 SV=5	CO1A1_HUMAN	uniprot-organism%3A9606+keyword%3A1185.fasta	138941	1	26	26	89	0.0466	0.135	VGPPGPPGPPGPPGPPSA	P	G	0.997					74.7	1.24	0.108	0.583	0	1	0	0	2	1595.77	1581.63		19.7845	1177	1194	Empty	TRUE
A2	52	Collagen alpha-1(I) chain OS=Homo sapiens GN=COL1A1 PE=1 SV=5	CO1A1_HUMAN	uniprot-organism%3A9606+keyword%3A1185.fasta	138941	1	26	26	89	0.0466	0.135	VGPPGPPGPPGPPGPPSAG	P	F	0.997	34.4	59.7	52.6	-3.47	87.3	3.13	0.0493	0.632	0	2	0	0	2	1652.79	1545.53		76.3007	1177	1195	Empty	TRUE
A2	52	Fibrinogen beta chain OS=Homo sapiens GN=FGB PE=1 SV=2	FIBB_HUMAN	uniprot-organism%3A9606+keyword%3A1185.fasta	55928.6	0.971	1	1	2	0.0011	0.0367	EEAPSLRPAPPPISGGGY	R	R	0.997	63.8	60.3	43.5	36.7	65.9	8.6	0.407	0.528	0	2	0	0	2	1794.9	2109.77		35.0203	54	71	Empty	TRUE
A2	52	Uromodulin OS=Homo sapiens GN=UMOD PE=1 SV=1	sp|P07911|UROM_HUMAN	uniprot-organism%3A9606+keyword%3A1185.fasta	69759.5	1	20	24	69	0.0361	0.0328	DQSRVLNLGPI	I	T	0.982	33.3	57.9	35.3	12.3	34.4	0.26	0.14	0.455	0	1	0	0	2	1211.67	2415.72		18.3894	594	604	Empty	TRUE
A2	52	Uromodulin OS=Homo sapiens GN=UMOD PE=1 SV=1	sp|P07911|UROM_HUMAN	uniprot-organism%3A9606+keyword%3A1185.fasta	69759.5	1	20	24	69	0.0361	0.0328	DQSRVLNLGPITR	I	K	0.997	59.5	58.1	41.9	33.5	49.5	5.77	0.477	0.577	0	4	0	0	2	1468.82	2168.64		76.6439	594	606	Empty	TRUE
A2	52	Uromodulin OS=Homo sapiens GN=UMOD PE=1 SV=1	sp|P07911|UROM_HUMAN	uniprot-organism%3A9606+keyword%3A1185.fasta	69759.5	1	20	24	69	0.0361	0.0328	GSVIDQSRVLNLGPI	S	T	0.997	66.1	58.4	50.1	32.1	65.1	3.85	0.39	0.633	0	3	0	0	2	1567.88	2628.96		390.068	590	604	Empty	TRUE
A2	52	Uromodulin OS=Homo sapiens GN=UMOD PE=1 SV=1	sp|P07911|UROM_HUMAN	uniprot-organism%3A9606+keyword%3A1185.fasta	69759.5	1	20	24	69	0.0361	0.0328	GSVIDQSRVLNLGPIT	S	R	0.997	57	58.5	40.1	32.7	57	5.51	0.474	0.531	0	2	0	0	2	1668.93	2520.14		65.0262	590	605	Empty	TRUE
A2	52	Uromodulin OS=Homo sapiens GN=UMOD PE=1 SV=1	sp|P07911|UROM_HUMAN	uniprot-organism%3A9606+keyword%3A1185.fasta	69759.5	1	20	24	69	0.0361	0.0328	IDQSRVLNLGPI	V	T	0.997	42.5	57	44.9	12.2	51.7	2.34	0.35	0.625	0	2	0	0	2	1324.76	2460.16		70.9486	593	604	Empty	TRUE
A2	52	Uromodulin OS=Homo sapiens GN=UMOD PE=1 SV=1	sp|P07911|UROM_HUMAN	uniprot-organism%3A9606+keyword%3A1185.fasta	69759.5	1	20	24	69	0.0361	0.0328	IDQSRVLNLGPITR	V	K	0.997	82.8	57.4	49.6	50.5	72.6	7.21	0.471	0.75	0	5	2	0	2	1581.91	2174.73		221.776	593	606	Empty	TRUE
A2	52	Uromodulin OS=Homo sapiens GN=UMOD PE=1 SV=1	sp|P07911|UROM_HUMAN	uniprot-organism%3A9606+keyword%3A1185.fasta	69759.5	1	20	24	69	0.0361	0.0328	SGSVIDQSRVLNLGP	R	I	0.997	52.6	59.2	37.1	31	42.8	2.59	0.231	0.433	0	1	0	0	2	1541.83	2305.8		10.6378	589	603	Empty	TRUE
A2	52	Uromodulin OS=Homo sapiens GN=UMOD PE=1 SV=1	sp|P07911|UROM_HUMAN	uniprot-organism%3A9606+keyword%3A1185.fasta	69759.5	1	20	24	69	0.0361	0.0328	SGSVIDQSRVLNLGPI	R	T	0.997	81	58.7	53.3	44.8	61.2	3.85	0.327	0.562	0	4	0	0	2	1654.91	2620.08		1326.81	589	604	Empty	TRUE
A2	52	Uromodulin OS=Homo sapiens GN=UMOD PE=1 SV=1	sp|P07911|UROM_HUMAN	uniprot-organism%3A9606+keyword%3A1185.fasta	69759.5	1	20	24	69	0.0361	0.0328	SGSVIDQSRVLNLGPIT	R	R	0.997	69.8	59.4	48.4	37.9	49.6	2.92	0.302	0.441	0	3	0	0	2	1755.96	2511.26		814.754	589	605	Empty	TRUE
A2	52	Uromodulin OS=Homo sapiens GN=UMOD PE=1 SV=1	sp|P07911|UROM_HUMAN	uniprot-organism%3A9606+keyword%3A1185.fasta	69759.5	1	20	24	69	0.0361	0.0328	SGSVIDQSRVLNLGPITR	R	K	0.997	79.3	59.3	43.9	52.7	58.1	5.55	0.448	0.5	0	2	5	0	2	1912.06	2334.67		3006.72	589	606	Empty	TRUE
A2	52	Uromodulin OS=Homo sapiens GN=UMOD PE=1 SV=1	sp|P07911|UROM_HUMAN	uniprot-organism%3A9606+keyword%3A1185.fasta	69759.5	1	20	24	69	0.0361	0.0328	SGSVIDQSRVLNLGPITRK	R	G	0.997	53	58.5	36.2	32.5	56.4	5.05	0.505	0.5	0	0	3	0	2	2040.16	2215.83		295.621	589	607	Empty	TRUE
A2	52	Uromodulin OS=Homo sapiens GN=UMOD PE=1 SV=1	sp|P07911|UROM_HUMAN	uniprot-organism%3A9606+keyword%3A1185.fasta	69759.5	1	20	24	69	0.0361	0.0328	SGSVIDQSRVLNLGPITRKGV	R	Q	0.997	27.1	58.7	35.2	6.19	32.9	1	0.316	0.262	0	0	1	0	2	2196.25	2314.67		7.9168	589	609	Empty	TRUE
A2	52	Uromodulin OS=Homo sapiens GN=UMOD PE=1 SV=1	sp|P07911|UROM_HUMAN	uniprot-organism%3A9606+keyword%3A1185.fasta	69759.5	1	20	24	69	0.0361	0.0328	SVIDQSRVLNLGP	G	I	0.997	48.2	58.3	48.9	14.2	36.9	1.39	0.236	0.423	0	1	0	0	2	1397.77	2308.03		7.40378	591	603	Empty	TRUE
A2	52	Uromodulin OS=Homo sapiens GN=UMOD PE=1 SV=1	sp|P07911|UROM_HUMAN	uniprot-organism%3A9606+keyword%3A1185.fasta	69759.5	1	20	24	69	0.0361	0.0328	SVIDQSRVLNLGPI	G	T	0.997	60.7	57.6	47.6	28.9	49.9	2.8	0.341	0.536	0	6	0	0	2	1510.86	2638.96		1401.66	591	604	Empty	TRUE
A2	52	Uromodulin OS=Homo sapiens GN=UMOD PE=1 SV=1	sp|P07911|UROM_HUMAN	uniprot-organism%3A9606+keyword%3A1185.fasta	69759.5	1	20	24	69	0.0361	0.0328	SVIDQSRVLNLGPIT	G	R	0.997	56.1	58.5	47.9	23.7	53.3	4.32	0.437	0.533	0	4	0	0	2	1611.91	2530.12		427.899	591	605	Empty	TRUE
A2	52	Uromodulin OS=Homo sapiens GN=UMOD PE=1 SV=1	sp|P07911|UROM_HUMAN	uniprot-organism%3A9606+keyword%3A1185.fasta	69759.5	1	20	24	69	0.0361	0.0328	SVIDQSRVLNLGPITR	G	K	0.997	79.8	59	41.1	55.9	66.9	7.96	0.541	0.625	0	4	4	0	2	1768.01	2348.54		657.236	591	606	Empty	TRUE
A2	52	Uromodulin OS=Homo sapiens GN=UMOD PE=1 SV=1	sp|P07911|UROM_HUMAN	uniprot-organism%3A9606+keyword%3A1185.fasta	69759.5	1	20	24	69	0.0361	0.0328	SVIDQSRVLNLGPITRK	G	G	0.997	36.7	56.1	41	10.1	52.7	4.82	0.398	0.529	0	0	3	0	2	1896.1	2218.05		106.736	591	607	Empty	TRUE
A2	52	Uromodulin OS=Homo sapiens GN=UMOD PE=1 SV=1	sp|P07911|UROM_HUMAN	uniprot-organism%3A9606+keyword%3A1185.fasta	69759.5	1	20	24	69	0.0361	0.0328	VIDQSRVLNLGPI	S	T	0.997	64.8	57	54.6	26.3	50.1	1.92	0.253	0.577	0	4	0	0	2	1423.83	2517.92		295.423	592	604	Empty	TRUE
A2	52	Uromodulin OS=Homo sapiens GN=UMOD PE=1 SV=1	sp|P07911|UROM_HUMAN	uniprot-organism%3A9606+keyword%3A1185.fasta	69759.5	1	20	24	69	0.0361	0.0328	VIDQSRVLNLGPIT	S	R	0.997	39	57	41.8	11.9	42.6	2.2	0.338	0.464	0	2	0	0	2	1524.87	2397.97		49.6062	592	605	Empty	TRUE
A2	52	Uromodulin OS=Homo sapiens GN=UMOD PE=1 SV=1	sp|P07911|UROM_HUMAN	uniprot-organism%3A9606+keyword%3A1185.fasta	69759.5	1	20	24	69	0.0361	0.0328	VIDQSRVLNLGPITR	S	K	0.997	60	56.9	36.3	39.8	71.7	9.42	0.671	0.7	0	2	1	0	2	1680.98	2223.61		114.532	592	606	Empty	TRUE
A2	52	Collagen alpha-1(VII) chain OS=Homo sapiens GN=COL7A1 PE=1 SV=2	sp|Q02388|CO7A1_HUMAN	uniprot-organism%3A9606+keyword%3A1185.fasta	295218	0.999	1	1	1	0.0005	0.0058	ERGLKGDRGDPGPQGPP	G	G	0.997	46.6	59.6	57.6	3.69	52.8	0.569	0.0152	0.471	0	1	0	0	2	1780.86	1488.33		76.6697	2001	2017	Empty	TRUE
A2	52	Collagen alpha-1(XIX) chain OS=Homo sapiens GN=COL19A1 PE=1 SV=3	COJA1_HUMAN	uniprot-organism%3A9606+keyword%3A1185.fasta	115224	0.971	1	1	1	0.0005	0.0123	KDGLPGPPGDPGPQ	G	G	0.997	25.9	58.3	40.6	-0.75	59.2	0.161	0.0794	0.607	0	1	0	0	2	1379.64	463.132		17.0705	1061	1074	Empty	TRUE
A2	52	Actin, cytoplasmic 2 OS=Homo sapiens GN=ACTG1 PE=1 SV=1	ACTG_HUMAN,I3L4N8_HUMAN	uniprot-organism%3A9606+keyword%3A1185.fasta	41793.9	0.971	1	1	2	0.0011	0.0453	SSSSLEKSYELPDGQVI	A	T	0.997	44.5	60.4	46.8	12.5	52.1	5.85	0.466	0.441	0	2	0	0	2	1838.9	2447.94		66.3722	232	248	Empty	TRUE
A2	52	Alpha-1-antitrypsin OS=Homo sapiens GN=SERPINA1 PE=1 SV=3	sp|P01009|A1AT_HUMAN	uniprot-organism%3A9606+keyword%3A1185.fasta	46737.9	1	2	2	3	0.0016	0.0885	LMIEQNTKSPLFMGKVVNPTQK	F	-	0.997	82.4	61	83.9	16.2					0	0	1	0	2	2519.34	2212.49		19.7094	397	418	Empty	TRUE
A2	52	Alpha-1-antitrypsin OS=Homo sapiens GN=SERPINA1 PE=1 SV=3	sp|P01009|A1AT_HUMAN	uniprot-organism%3A9606+keyword%3A1185.fasta	46737.9	1	2	2	3	0.0016	0.0885	SGVTEEAPLKLSKAV	L	H	0.997	23.6	58	29.1	0.13	43.1	2.68	0.394	0.433	0	2	0	0	2	1528.86	2018.72		16.3199	343	357	Empty	TRUE
A2	52	Nidogen-1 OS=Homo sapiens GN=NID1 PE=1 SV=3	sp|P14543|NID1_HUMAN	uniprot-organism%3A9606+keyword%3A1185.fasta	136376	0.971	1	1	1	0.0005	0.0144	LSRQELFPFGPGQGDLEL	C	E	0.997	41.6	60.8	39.3	17.2	43.2	2.21	0.405	0.361	0	1	0	0	2	2003.02	3110.98		27.5719	29	46	Empty	TRUE
A2	52	Collagen alpha-1(V) chain OS=Homo sapiens GN=COL5A1 PE=1 SV=3	CO5A1_HUMAN	uniprot-organism%3A9606+keyword%3A1185.fasta	183563	0.997	1	1	2	0.0011	0.0093	GPIGPPGPPGLPGPPGP	S	K	0.996	95.3	59.7	88.7	19.6					0	2	0	0	2	1508.78	1593.83		27.3723	1525	1541	Empty	TRUE
A2	52	Dipeptidyl peptidase 1 OS=Homo sapiens GN=CTSC PE=1 SV=2	CATC_HUMAN	uniprot-organism%3A9606+keyword%3A1185.fasta	51854.4	1	2	2	2	0.0011	0.0346	DPFNPFELTNHAV	R	L	0.997	47	59.4	38.7	23.5	38.5	4	0.358	0.423	0	1	0	0	2	1500.71	2828.85		16.0327	395	407	Empty	TRUE
A2	52	Dipeptidyl peptidase 1 OS=Homo sapiens GN=CTSC PE=1 SV=2	CATC_HUMAN	uniprot-organism%3A9606+keyword%3A1185.fasta	51854.4	1	2	2	2	0.0011	0.0346	DPFNPFELTNHAVLLV	R	G	0.997	49.2	60.3	51.4	13.1	47.8	2.59	0.318	0.438	0	1	0	0	2	1825.95	3449.72		20.8576	395	410	Empty	TRUE
A2	52	Leucine-rich alpha-2-glycoprotein OS=Homo sapiens GN=LRG1 PE=1 SV=2	A2GL_HUMAN	uniprot-organism%3A9606+keyword%3A1185.fasta	38179.7	0.971	1	1	1	0.0005	0.0346	KGQTLLAVAKSQ	V	-	0.997	40.2	56.6	33.1	22	41.2	2.92	0.41	0.542	0	1	0	0	2	1243.74	1679.39		9.78031	336	347	Empty	TRUE
A2	52	Collagen alpha-2(I) chain OS=Homo sapiens GN=COL1A2 PE=1 SV=7	CO1A2_HUMAN	uniprot-organism%3A9606+keyword%3A1185.fasta	129315	1	4	4	10	0.0052	0.0571	LPGSPGNIGPAGKEGPVGLPG	G	I	0.997	96.6	60.7	64.4	36.6	90.3	5.64	0.195	0.595	0	3	0	0	2	1918.99	1925.98		175.058	452	472	Empty	TRUE
A2	52	Collagen alpha-2(I) chain OS=Homo sapiens GN=COL1A2 PE=1 SV=7	CO1A2_HUMAN	uniprot-organism%3A9606+keyword%3A1185.fasta	129315	1	4	4	10	0.0052	0.0571	PPGKAGEDGHPGKPGRPGERG	G	V	0.986	38.5	60.4	51.3	0.02	37.8	0.796	0	0.286	0	0	1	0	2	2101.02	253.173		11.4104	137	157	Empty	TRUE
A2	52	Collagen alpha-2(I) chain OS=Homo sapiens GN=COL1A2 PE=1 SV=7	CO1A2_HUMAN	uniprot-organism%3A9606+keyword%3A1185.fasta	129315	1	4	4	10	0.0052	0.0571	RTGEVGAVGPPGFAGEKGPSGEAGTAGPPGTPGP	G	Q	0.988	64.2	61.7	38.9	23.7					0	0	3	0	2	3064.46	1871.53		78.8366	830	863	Empty	TRUE
A2	52	Collagen alpha-2(I) chain OS=Homo sapiens GN=COL1A2 PE=1 SV=7	CO1A2_HUMAN	uniprot-organism%3A9606+keyword%3A1185.fasta	129315	1	4	4	10	0.0052	0.0571	RTGEVGAVGPPGFAGEKGPSGEAGTAGPPGTPGPQG	G	L	0.991	66.3	61.9	40	25.6					0	0	3	0	2	3249.54	1830.41		63.4067	830	865	Empty	TRUE
A2	52	Collagen alpha-1(VI) chain OS=Homo sapiens GN=COL6A1 PE=1 SV=3	CO6A1_HUMAN	uniprot-organism%3A9606+keyword%3A1185.fasta	108531	1	1	1	1	0.0005	0.0195	SVGIKDVFDFIPGSDQLNVI	V	S	0.997	28	60.7	36.5	5.42	37.6	1.68	0.351	0.275	0	1	0	0	2	2163.13	3448.61		19.0105	753	772	Empty	TRUE
A2	52	Apolipoprotein A-I OS=Homo sapiens GN=APOA1 PE=1 SV=1	APOA1_HUMAN	uniprot-organism%3A9606+keyword%3A1185.fasta	30778.5	0.999	1	1	1	0.0005	0.0524	LSALEEYTKKLNTQ	F	-	0.997	56.6	59.9	34.2	38.5	35.8	1.89	0.182	0.357	0	1	0	0	2	1637.87	2128.11		4.73689	254	267	Empty	TRUE
A2	52	Serotransferrin OS=Homo sapiens GN=TF PE=1 SV=3	TRFE_HUMAN	uniprot-organism%3A9606+keyword%3A1185.fasta	77064.3	1	2	2	5	0.0026	0.0287	GLVYDAYLAPNNLKPV	A	V	0.997	36	59.6	39.3	11.2	34.5	1.43	0.243	0.312	0	1	0	0	2	1746.94	2595.64		6.53224	84	99	Empty	TRUE
A2	52	Serotransferrin OS=Homo sapiens GN=TF PE=1 SV=3	TRFE_HUMAN	uniprot-organism%3A9606+keyword%3A1185.fasta	77064.3	1	2	2	5	0.0026	0.0287	TLDAGLVYDAYLAPNNLKPV	V	V	0.997	125	60.1	44.1	101	69.9	9.68	0.595	0.5	0	4	0	0	2	2147.14	2886.61		90.8468	80	99	Empty	TRUE
A2	52	Vasorin OS=Homo sapiens GN=VASN PE=1 SV=1	VASN_HUMAN	uniprot-organism%3A9606+keyword%3A1185.fasta	71714.1	1	3	3	6	0.0031	0.0535	AQLRPEDLAGLAALQELDV	I	S	0.997	60.7	60	37.7	39	41.5	3.19	0.378	0.316	0	2	0	0	2	2022.09	3223.7		11.6314	253	271	Empty	TRUE
A2	52	Vasorin OS=Homo sapiens GN=VASN PE=1 SV=1	VASN_HUMAN	uniprot-organism%3A9606+keyword%3A1185.fasta	71714.1	1	3	3	6	0.0031	0.0535	LLALEPGILDTANVEAL	S	R	0.997	47	58.4	50.4	11.7	45.7	3.74	0.339	0.382	0	2	0	0	2	1751.98	3314.2		23.7511	181	197	Empty	TRUE
A2	52	Vasorin OS=Homo sapiens GN=VASN PE=1 SV=1	VASN_HUMAN	uniprot-organism%3A9606+keyword%3A1185.fasta	71714.1	1	3	3	6	0.0031	0.0535	QLRPEDLAGLAALQELDV	A	S	0.997	65.1	59.7	49.8	31.6	50	6.26	0.422	0.417	0	2	0	0	2	1951.05	3230.92		21.3928	254	271	Empty	TRUE
A2	52	Lactotransferrin OS=Homo sapiens GN=LTF PE=1 SV=6	E7EQB2_HUMAN,E7ER44_HUMAN,sp|P02788|TRFL_HUMAN	uniprot-organism%3A9606+keyword%3A1185.fasta	78182.3	0.971	1	1	1	0.0005	0.0282	TLDGGFIYEAGLAPYKLRPV	V	A	0.997	56.3	57.9	36.5	36	44.1	5.54	0.497	0.3	0	0	1	0	2	2180.18	2858.86		7.65537	77	96	Empty	TRUE
A2	52	Fibrinogen alpha chain OS=Homo sapiens GN=FGA PE=1 SV=2	sp|P02671|FIBA_HUMAN	uniprot-organism%3A9606+keyword%3A1185.fasta	94973.4	1	2	3	11	0.0058	0.0381	DEAGSEADHEGTHSTKRG	A	H	0.997	84.1	56.2	42.7	59.1	69.9	13.4	0.678	0.556	0	3	5	0	2	1883.81	264.832		147.59	605	622	Empty	TRUE
A2	52	Fibrinogen alpha chain OS=Homo sapiens GN=FGA PE=1 SV=2	sp|P02671|FIBA_HUMAN	uniprot-organism%3A9606+keyword%3A1185.fasta	94973.4	1	2	3	11	0.0058	0.0381	DSGEGDFLAEGGGVR	A	G	0.997	71.1	58.1	48.9	38.8	45.8	4.51	0.424	0.433	0	3	0	0	2	1465.66	1990.36		26.4432	21	35	Empty	TRUE
A2	52	Insulin OS=Homo sapiens GN=INS PE=1 SV=1	INS_HUMAN	uniprot-organism%3A9606+keyword%3A1185.fasta	11981.1	1	4	5	23	0.0121	0.282	EAEDLQVGQVELGGGPGAGSLQ	R	P	0.997	113	60.9	53	78.9					0	2	0	0	2	2111.03	2356.3		23.6325	57	78	Empty	TRUE
A2	52	Insulin OS=Homo sapiens GN=INS PE=1 SV=1	INS_HUMAN	uniprot-organism%3A9606+keyword%3A1185.fasta	11981.1	1	4	5	23	0.0121	0.282	EAEDLQVGQVELGGGPGAGSLQP	R	L	0.995	89.8	61.1	43.5	64.3					0	2	0	0	2	2208.08	2459.59		47.9952	57	79	Empty	TRUE
A2	52	Insulin OS=Homo sapiens GN=INS PE=1 SV=1	INS_HUMAN	uniprot-organism%3A9606+keyword%3A1185.fasta	11981.1	1	4	5	23	0.0121	0.282	EAEDLQVGQVELGGGPGAGSLQPLALEGS	R	L	0.984	78.3	62.1	41.5	54					0	4	0	0	2	2778.38	2836.12		55.8885	57	85	Empty	TRUE
A2	52	Insulin OS=Homo sapiens GN=INS PE=1 SV=1	INS_HUMAN	uniprot-organism%3A9606+keyword%3A1185.fasta	11981.1	1	4	5	23	0.0121	0.282	EAEDLQVGQVELGGGPGAGSLQPLALEGSLQ	R	K	0.997	185	62.5	60.4	149					0	9	6	0	2	3019.52	3023.28		1004.48	57	87	Empty	TRUE
A2	52	Collagen alpha-1(III) chain OS=Homo sapiens GN=COL3A1 PE=1 SV=4	sp|P02461|CO3A1_HUMAN	uniprot-organism%3A9606+keyword%3A1185.fasta	138565	1	9	9	22	0.0116	0.0887	DAGAPGAPGGKGDAGAPGERGPPG	G	L	0.997	75.1	58.4	70.1	0					0	0	5	0	2	2079.93	501.957		144.856	664	687	Empty	TRUE
A2	52	Collagen alpha-1(III) chain OS=Homo sapiens GN=COL3A1 PE=1 SV=4	sp|P02461|CO3A1_HUMAN	uniprot-organism%3A9606+keyword%3A1185.fasta	138565	1	9	9	22	0.0116	0.0887	ERGEAGIPGVPGAKGEDGKDGSPGEPGANG	G	L	0.985	61.1	59.5	73.6	3.98					0	0	1	0	2	2826.28	1397.23		49.1191	448	477	Empty	TRUE
A2	52	Collagen alpha-1(III) chain OS=Homo sapiens GN=COL3A1 PE=1 SV=4	sp|P02461|CO3A1_HUMAN	uniprot-organism%3A9606+keyword%3A1185.fasta	138565	1	9	9	22	0.0116	0.0887	GLPGTGGPPGENGKPG	Q	E	0.996	54.6	58.8	51	0.61	42.7	1.1	0.0913	0.344	0	2	0	0	2	1439.68	1014.02		134.382	642	657	Empty	TRUE
A2	52	Collagen alpha-1(III) chain OS=Homo sapiens GN=COL3A1 PE=1 SV=4	sp|P02461|CO3A1_HUMAN	uniprot-organism%3A9606+keyword%3A1185.fasta	138565	1	9	9	22	0.0116	0.0887	GLPGTGGPPGENGKPGEP	Q	G	0.997	83.8	59	87.2	12.2	65	2.82	0.0723	0.5	0	3	0	0	2	1681.77	1137.34		126.885	642	659	Empty	TRUE
A2	52	Collagen alpha-1(III) chain OS=Homo sapiens GN=COL3A1 PE=1 SV=4	sp|P02461|CO3A1_HUMAN	uniprot-organism%3A9606+keyword%3A1185.fasta	138565	1	9	9	22	0.0116	0.0887	GLPGTGGPPGENGKPGEPGP	Q	K	0.997	67.8	59.2	47.9	11.3	61.5	1.92	0.0211	0.45	0	2	0	0	2	1835.84	1343.38		50.3536	642	661	Empty	TRUE
A2	52	Collagen alpha-1(III) chain OS=Homo sapiens GN=COL3A1 PE=1 SV=4	sp|P02461|CO3A1_HUMAN	uniprot-organism%3A9606+keyword%3A1185.fasta	138565	1	9	9	22	0.0116	0.0887	GPRGSPGERGETGPPGP	A	A	0.997	28.9	59.5	32.9	1.36	46.3	1.85	0.0799	0.412	0	1	0	0	2	1636.77	667.46		8.11303	792	808	Empty	TRUE
A2	52	Collagen alpha-1(III) chain OS=Homo sapiens GN=COL3A1 PE=1 SV=4	sp|P02461|CO3A1_HUMAN	uniprot-organism%3A9606+keyword%3A1185.fasta	138565	1	9	9	22	0.0116	0.0887	KGDAGAPGAPGGKGDAGAPGERGPPG	P	L	0.997	89.4	59.8	86.5	8.33					0	0	2	0	2	2265.05	441.431		32.2684	662	687	Empty	TRUE
A2	52	Collagen alpha-1(III) chain OS=Homo sapiens GN=COL3A1 PE=1 SV=4	sp|P02461|CO3A1_HUMAN	uniprot-organism%3A9606+keyword%3A1185.fasta	138565	1	9	9	22	0.0116	0.0887	MPGSPGGPGSDGKPGPPG	G	S	0.997	106	55.8	109	13.8	79.9	4.82	0.0563	0.611	0	2	0	0	2	1628.69	353.128		56.4303	538	555	Empty	TRUE
A2	52	Collagen alpha-1(III) chain OS=Homo sapiens GN=COL3A1 PE=1 SV=4	sp|P02461|CO3A1_HUMAN	uniprot-organism%3A9606+keyword%3A1185.fasta	138565	1	9	9	22	0.0116	0.0887	PPGPTGPGGDKGDTGPPGP	G	Q	0.997	85.5	58.5	46	45.4	86.6	3.72	0.0462	0.632	0	4	0	0	2	1689.77	1220.64		106.379	619	637	Empty	TRUE
A2	52	Prostaglandin-H2 D-isomerase (Fragment) OS=Homo sapiens GN=PTGDS PE=2 SV=1	Q5SQ11_HUMAN	uniprot-organism%3A9606+keyword%3A1185.fasta	21080.1	1	3	4	10	0.0053	0.149	SVVETDYDQYALLYSQGSKGPGEDFRMA	V	T	0.997	80.4	60.5	34.5	63.5					0	0	1	0	2	3126.44	2657.83		17.5268	153	180	Empty	TRUE
A2	52	Prostaglandin-H2 D-isomerase (Fragment) OS=Homo sapiens GN=PTGDS PE=2 SV=1	Q5SQ11_HUMAN	uniprot-organism%3A9606+keyword%3A1185.fasta	21080.1	1	3	4	10	0.0053	0.149	SVVETDYDQYALLYSQGSKGPGEDFRMAT	V	L	0.997	91.4	60.1	100	9.29					0	0	6	0	2	3243.48	2494.02		133.202	153	181	Empty	TRUE
A2	52	Prostaglandin-H2 D-isomerase (Fragment) OS=Homo sapiens GN=PTGDS PE=2 SV=1	Q5SQ11_HUMAN	uniprot-organism%3A9606+keyword%3A1185.fasta	21080.1	1	3	4	10	0.0053	0.149	VETDYDQYALLYSQGSKGPGEDFRMA	V	T	0.997	90.7	59.6	33.3	75.6					0	0	3	0	2	2940.34	2567.89		59.5201	155	180	Empty	TRUE
A2	52	Osteopontin OS=Homo sapiens GN=SPP1 PE=1 SV=1	sp|P10451|OSTP_HUMAN	uniprot-organism%3A9606+keyword%3A1185.fasta	35422.6	1	2	3	10	0.0053	0.131	IPVKQADSGSSEEKQLYNKYPDAVAT	A	W	0.997	80.2	61.6	35.9	62					0	0	5	0	2	2838.42	1892.63		510.821	17	42	Empty	TRUE
A2	52	Osteopontin OS=Homo sapiens GN=SPP1 PE=1 SV=1	sp|P10451|OSTP_HUMAN	uniprot-organism%3A9606+keyword%3A1185.fasta	35422.6	1	2	3	10	0.0053	0.131	MESEELNGAYKAIPV	H	A	0.997	75.8	59.8	46	46.8	59.9	7.6	0.481	0.567	0	5	0	0	2	1666.8	2191.37		153.263	193	207	Empty	TRUE
A2	52	Clusterin OS=Homo sapiens GN=CLU PE=1 SV=1	sp|P10909-2|CLUS_HUMAN,sp|P10909-3|CLUS_HUMAN,sp|P10909-4|CLUS_HUMAN,sp|P10909-5|CLUS_HUMAN,sp|P10909|CLUS_HUMAN	uniprot-organism%3A9606+keyword%3A1185.fasta	52495	1	5	5	7	0.0037	0.0757	ASHTSDSDVPSGVTEVVV	V	K	0.997	33.8	59.9	33.9	14.5	37.1	1.7	0.307	0.278	0	1	0	0	2	1785.85	2108.07		15.9029	390	407	Empty	TRUE
A2	52	Clusterin OS=Homo sapiens GN=CLU PE=1 SV=1	sp|P10909-2|CLUS_HUMAN,sp|P10909-3|CLUS_HUMAN,sp|P10909-4|CLUS_HUMAN,sp|P10909-5|CLUS_HUMAN,sp|P10909|CLUS_HUMAN	uniprot-organism%3A9606+keyword%3A1185.fasta	52495	1	5	5	7	0.0037	0.0757	ASHTSDSDVPSGVTEVVVKLFDSDPITV	V	T	0.985	61.4	62.1	33.1	44.8					0	0	1	0	2	2901.44	3469.76		40.1432	390	417	Empty	TRUE
A2	52	Clusterin OS=Homo sapiens GN=CLU PE=1 SV=1	sp|P10909-2|CLUS_HUMAN,sp|P10909-3|CLUS_HUMAN,sp|P10909-4|CLUS_HUMAN,sp|P10909-5|CLUS_HUMAN,sp|P10909|CLUS_HUMAN	uniprot-organism%3A9606+keyword%3A1185.fasta	52495	1	5	5	7	0.0037	0.0757	KLFDSDPITVTVPVEV	V	S	0.997	35.1	58.7	45.3	4.37	35.1	2	0.302	0.312	0	2	0	0	2	1758.95	2873.88		20.3325	408	423	Empty	TRUE
A2	52	Clusterin OS=Homo sapiens GN=CLU PE=1 SV=1	sp|P10909-2|CLUS_HUMAN,sp|P10909-3|CLUS_HUMAN,sp|P10909-4|CLUS_HUMAN,sp|P10909-5|CLUS_HUMAN,sp|P10909|CLUS_HUMAN	uniprot-organism%3A9606+keyword%3A1185.fasta	52495	1	5	5	7	0.0037	0.0757	VKLFDSDPITVTVPVEV	V	S	0.997	55.6	59.2	46.1	25.2	38.3	1.82	0.426	0.324	0	2	0	0	2	1858.02	2983.29		36.4946	407	423	Empty	TRUE
A2	52	Clusterin OS=Homo sapiens GN=CLU PE=1 SV=1	sp|P10909-2|CLUS_HUMAN,sp|P10909-3|CLUS_HUMAN,sp|P10909-4|CLUS_HUMAN,sp|P10909-5|CLUS_HUMAN,sp|P10909|CLUS_HUMAN	uniprot-organism%3A9606+keyword%3A1185.fasta	52495	1	5	5	7	0.0037	0.0757	VVKLFDSDPITVTVPVEV	V	S	0.997	38.7	58.6	40	13.3	37.6	1.64	0.351	0.306	0	1	0	0	2	1957.09	3069.92		15.9403	406	423	Empty	TRUE
A2	52	Fibrinogen beta chain OS=Homo sapiens GN=FGB PE=1 SV=2	FIBB_HUMAN	uniprot-organism%3A9606+keyword%3A1185.fasta	55928.6	0.975	1	1	1	0.0005	0.0367	EEAPSLRPAPPPISGGGY	R	R	0.997	81.1	60.4	38	60.7	66.8	7.17	0.355	0.528	0	1	0	0	2	1794.9	2106.96		19.6173	54	71	Empty	TRUE
A2	52	Uromodulin OS=Homo sapiens GN=UMOD PE=1 SV=1	sp|P07911|UROM_HUMAN	uniprot-organism%3A9606+keyword%3A1185.fasta	69759.5	1	19	23	70	0.0369	0.0328	DQSRVLNLGPITR	I	K	0.997	69.7	58.1	43.1	43.2	57	6.35	0.374	0.654	0	2	0	0	2	1468.82	2109.18		45.6456	594	606	Empty	TRUE
A2	52	Uromodulin OS=Homo sapiens GN=UMOD PE=1 SV=1	sp|P07911|UROM_HUMAN	uniprot-organism%3A9606+keyword%3A1185.fasta	69759.5	1	19	23	70	0.0369	0.0328	GSVIDQSRVLNLGPI	S	T	0.997	74.5	58.7	53.5	37.6	57.2	2.27	0.376	0.567	0	5	0	0	2	1567.88	2623.4		558.078	590	604	Empty	TRUE
A2	52	Uromodulin OS=Homo sapiens GN=UMOD PE=1 SV=1	sp|P07911|UROM_HUMAN	uniprot-organism%3A9606+keyword%3A1185.fasta	69759.5	1	19	23	70	0.0369	0.0328	GSVIDQSRVLNLGPIT	S	R	0.997	67.9	58.6	41.5	42.9	53.4	3.51	0.506	0.5	0	2	0	0	2	1668.93	2513.46		61.9347	590	605	Empty	TRUE
A2	52	Uromodulin OS=Homo sapiens GN=UMOD PE=1 SV=1	sp|P07911|UROM_HUMAN	uniprot-organism%3A9606+keyword%3A1185.fasta	69759.5	1	19	23	70	0.0369	0.0328	IDQSRVLNLGPI	V	T	0.997	45.8	57.4	46.7	14	48	2.43	0.233	0.583	0	5	0	0	2	1324.76	2456.81		150.468	593	604	Empty	TRUE
A2	52	Uromodulin OS=Homo sapiens GN=UMOD PE=1 SV=1	sp|P07911|UROM_HUMAN	uniprot-organism%3A9606+keyword%3A1185.fasta	69759.5	1	19	23	70	0.0369	0.0328	IDQSRVLNLGPITR	V	K	0.997	73.9	57.5	41.5	49.3	64.7	4.72	0.49	0.679	0	6	3	0	2	1581.91	2169.17		258.192	593	606	Empty	TRUE
A2	52	Uromodulin OS=Homo sapiens GN=UMOD PE=1 SV=1	sp|P07911|UROM_HUMAN	uniprot-organism%3A9606+keyword%3A1185.fasta	69759.5	1	19	23	70	0.0369	0.0328	SGSVIDQSRVLNLGP	R	I	0.997	51.9	59.3	47.3	19.9	46.9	2.51	0.303	0.467	0	1	0	0	2	1541.83	2299.12		12.6661	589	603	Empty	TRUE
A2	52	Uromodulin OS=Homo sapiens GN=UMOD PE=1 SV=1	sp|P07911|UROM_HUMAN	uniprot-organism%3A9606+keyword%3A1185.fasta	69759.5	1	19	23	70	0.0369	0.0328	SGSVIDQSRVLNLGPI	R	T	0.997	75.6	59.5	52.5	39.8	53.3	3.43	0.458	0.5	0	5	0	0	2	1654.91	2630.07		1183.45	589	604	Empty	TRUE
A2	52	Uromodulin OS=Homo sapiens GN=UMOD PE=1 SV=1	sp|P07911|UROM_HUMAN	uniprot-organism%3A9606+keyword%3A1185.fasta	69759.5	1	19	23	70	0.0369	0.0328	SGSVIDQSRVLNLGPIT	R	R	0.997	68.7	59.3	46.3	38.8	57	4.96	0.481	0.5	0	4	0	0	2	1755.96	2507.92		899.694	589	605	Empty	TRUE
A2	52	Uromodulin OS=Homo sapiens GN=UMOD PE=1 SV=1	sp|P07911|UROM_HUMAN	uniprot-organism%3A9606+keyword%3A1185.fasta	69759.5	1	19	23	70	0.0369	0.0328	SGSVIDQSRVLNLGPITR	R	K	0.997	76.9	58.8	41.7	52.6	56.7	4.62	0.513	0.5	0	2	2	0	2	1912.06	2322.98		1218.34	589	606	Empty	TRUE
A2	52	Uromodulin OS=Homo sapiens GN=UMOD PE=1 SV=1	sp|P07911|UROM_HUMAN	uniprot-organism%3A9606+keyword%3A1185.fasta	69759.5	1	19	23	70	0.0369	0.0328	SGSVIDQSRVLNLGPITRK	R	G	0.997	49.2	58.5	34.5	30.2	58.8	3.43	0.48	0.526	0	0	3	0	2	2040.16	2209.14		291.94	589	607	Empty	TRUE
A2	52	Uromodulin OS=Homo sapiens GN=UMOD PE=1 SV=1	sp|P07911|UROM_HUMAN	uniprot-organism%3A9606+keyword%3A1185.fasta	69759.5	1	19	23	70	0.0369	0.0328	SGSVIDQSRVLNLGPITRKGV	R	Q	0.997	27.2	58.8	33.7	7.64	37.2	3.02	0.382	0.31	0	0	1	0	2	2196.25	2305.79		7.64552	589	609	Empty	TRUE
A2	52	Uromodulin OS=Homo sapiens GN=UMOD PE=1 SV=1	sp|P07911|UROM_HUMAN	uniprot-organism%3A9606+keyword%3A1185.fasta	69759.5	1	19	23	70	0.0369	0.0328	SVIDQSRVLNLGP	G	I	0.997	57.8	58.4	58.6	14.7	43.2	1.41	0.241	0.5	0	2	0	0	2	1397.77	2300.79		20.1763	591	603	Empty	TRUE
A2	52	Uromodulin OS=Homo sapiens GN=UMOD PE=1 SV=1	sp|P07911|UROM_HUMAN	uniprot-organism%3A9606+keyword%3A1185.fasta	69759.5	1	19	23	70	0.0369	0.0328	SVIDQSRVLNLGPI	G	T	0.997	60.9	57.7	51.8	24.9	53.8	2.52	0.195	0.571	0	5	0	0	2	1510.86	2635.62		1097.8	591	604	Empty	TRUE
A2	52	Uromodulin OS=Homo sapiens GN=UMOD PE=1 SV=1	sp|P07911|UROM_HUMAN	uniprot-organism%3A9606+keyword%3A1185.fasta	69759.5	1	19	23	70	0.0369	0.0328	SVIDQSRVLNLGPIT	G	R	0.997	57.5	58.8	45.8	27.4	61.1	6.23	0.535	0.6	0	3	0	0	2	1611.91	2519.01		391.447	591	605	Empty	TRUE
A2	52	Uromodulin OS=Homo sapiens GN=UMOD PE=1 SV=1	sp|P07911|UROM_HUMAN	uniprot-organism%3A9606+keyword%3A1185.fasta	69759.5	1	19	23	70	0.0369	0.0328	SVIDQSRVLNLGPITR	G	K	0.997	82.5	58.5	38.3	61.6	70.4	7.48	0.526	0.656	0	4	2	0	2	1768.01	2327.42		667.373	591	606	Empty	TRUE
A2	52	Uromodulin OS=Homo sapiens GN=UMOD PE=1 SV=1	sp|P07911|UROM_HUMAN	uniprot-organism%3A9606+keyword%3A1185.fasta	69759.5	1	19	23	70	0.0369	0.0328	SVIDQSRVLNLGPITRK	G	G	0.997	37.6	56.5	40.1	12.2	49.9	4.19	0.419	0.5	0	0	3	0	2	1896.1	2212.47		99.965	591	607	Empty	TRUE
A2	52	Uromodulin OS=Homo sapiens GN=UMOD PE=1 SV=1	sp|P07911|UROM_HUMAN	uniprot-organism%3A9606+keyword%3A1185.fasta	69759.5	1	19	23	70	0.0369	0.0328	VIDQSRVLNLGPI	S	T	0.997	55.5	57	42.3	28.8	43.5	1.66	0.301	0.5	0	4	0	0	2	1423.83	2510.7		300.784	592	604	Empty	TRUE
A2	52	Uromodulin OS=Homo sapiens GN=UMOD PE=1 SV=1	sp|P07911|UROM_HUMAN	uniprot-organism%3A9606+keyword%3A1185.fasta	69759.5	1	19	23	70	0.0369	0.0328	VIDQSRVLNLGPIT	S	R	0.997	39.2	57.2	36.5	17.4	45.8	3.46	0.347	0.5	0	2	0	0	2	1524.87	2391.84		51.9041	592	605	Empty	TRUE
A2	52	Uromodulin OS=Homo sapiens GN=UMOD PE=1 SV=1	sp|P07911|UROM_HUMAN	uniprot-organism%3A9606+keyword%3A1185.fasta	69759.5	1	19	23	70	0.0369	0.0328	VIDQSRVLNLGPITR	S	K	0.997	70.7	56.8	34.2	53.4	71.3	10	0.644	0.7	0	2	2	0	2	1680.98	2220.25		129.668	592	606	Empty	TRUE
A2	52	Ig gamma-2 chain C region OS=Homo sapiens GN=IGHG2 PE=1 SV=2	IGHG2_HUMAN	uniprot-organism%3A9606+keyword%3A1185.fasta	35899.2	0.975	1	1	1	0.0005	0.0491	SWNSGALTSGVHTFPA	V	V	0.997	44.9	59.8	50	9.75	42.4	2.39	0.316	0.375	0	1	0	0	2	1631.78	2369.07		9.01132	40	55	Empty	TRUE
A2	52	Actin, cytoplasmic 2 OS=Homo sapiens GN=ACTG1 PE=1 SV=1	ACTG_HUMAN,I3L4N8_HUMAN	uniprot-organism%3A9606+keyword%3A1185.fasta	41793.9	0.975	1	1	1	0.0005	0.0453	SSSSLEKSYELPDGQVI	A	T	0.997	43.8	60.4	43	15.5	45.4	4.13	0.394	0.382	0	1	0	0	2	1838.9	2442.38		32.0322	232	248	Empty	TRUE
A2	52	Alpha-1-antitrypsin OS=Homo sapiens GN=SERPINA1 PE=1 SV=3	sp|P01009|A1AT_HUMAN	uniprot-organism%3A9606+keyword%3A1185.fasta	46737.9	1	2	2	2	0.0011	0.0885	LMIEQNTKSPLFMGKVVNPTQK	F	-	0.997	76.7	60.5	33.8	60.1					0	0	1	0	2	2503.34	2279.12		14.0179	397	418	Empty	TRUE
A2	52	Alpha-1-antitrypsin OS=Homo sapiens GN=SERPINA1 PE=1 SV=3	sp|P01009|A1AT_HUMAN	uniprot-organism%3A9606+keyword%3A1185.fasta	46737.9	1	2	2	2	0.0011	0.0885	SGVTEEAPLKLSKAV	L	H	0.997					35.5	2.77	0.335	0.367	0	1	0	0	2	1528.86	2009.22		7.40539	343	357	Empty	TRUE
A2	52	Nidogen-1 OS=Homo sapiens GN=NID1 PE=1 SV=3	sp|P14543|NID1_HUMAN	uniprot-organism%3A9606+keyword%3A1185.fasta	136376	0.975	1	1	2	0.0011	0.0144	LSRQELFPFGPGQGDLEL	C	E	0.997	51.1	60.8	42.6	23.8	53.3	3.55	0.514	0.444	0	2	0	0	2	2003.02	3104.9		42.2599	29	46	Empty	TRUE
A2	52	Collagen alpha-1(I) chain OS=Homo sapiens GN=COL1A1 PE=1 SV=5	CO1A1_HUMAN	uniprot-organism%3A9606+keyword%3A1185.fasta	138941	1	25	26	96	0.0506	0.15	ADGQPGAKGEPGDAGAKGDAGPPGP	G	A	0.997	116	57.2	93.8	0.07					0	5	9	0	2	2206	986.805		1867.24	819	843	Empty	TRUE
A2	52	Collagen alpha-1(I) chain OS=Homo sapiens GN=COL1A1 PE=1 SV=5	CO1A1_HUMAN	uniprot-organism%3A9606+keyword%3A1185.fasta	138941	1	25	26	96	0.0506	0.15	AGPPGAPGAPGAPGPVGPAGKSGDRGETGP	P	A	0.997	70.9	61	50.4	28.5					0	0	4	0	2	2600.23	1375.59		140.642	1042	1071	Empty	TRUE
A2	52	Collagen alpha-1(I) chain OS=Homo sapiens GN=COL1A1 PE=1 SV=5	CO1A1_HUMAN	uniprot-organism%3A9606+keyword%3A1185.fasta	138941	1	25	26	96	0.0506	0.15	AGPPGEAGKPGEQGVPGDLGAPGP	P	S	0.997	106	57.8	87	12.6					0	5	0	0	2	2176.02	1561.63		625.096	649	672	Empty	TRUE
A2	52	Collagen alpha-1(I) chain OS=Homo sapiens GN=COL1A1 PE=1 SV=5	CO1A1_HUMAN	uniprot-organism%3A9606+keyword%3A1185.fasta	138941	1	25	26	96	0.0506	0.15	ANGAPGNDGAKGDAGAPGAPGSQGAPG	G	L	0.983	70.6	57	64.6	22.8					0	2	0	0	2	2282.99	338.703		78.91	699	725	Empty	TRUE
A2	52	Collagen alpha-1(I) chain OS=Homo sapiens GN=COL1A1 PE=1 SV=5	CO1A1_HUMAN	uniprot-organism%3A9606+keyword%3A1185.fasta	138941	1	25	26	96	0.0506	0.15	APGDRGEPGPPGP	G	A	0.997	31.2	58.2	45.3	0	45.9	1.35	0.107	0.538	0	1	0	0	2	1251.56	418.654		9.30736	798	810	Empty	TRUE
A2	52	Collagen alpha-1(I) chain OS=Homo sapiens GN=COL1A1 PE=1 SV=5	CO1A1_HUMAN	uniprot-organism%3A9606+keyword%3A1185.fasta	138941	1	25	26	96	0.0506	0.15	APGDRGEPGPPGPA	G	G	0.997	36.8	58.5	42.9	6.72	46.9	1.92	0.162	0.5	0	1	0	0	2	1322.6	460.855		13.6882	798	811	Empty	TRUE
A2	52	Collagen alpha-1(I) chain OS=Homo sapiens GN=COL1A1 PE=1 SV=5	CO1A1_HUMAN	uniprot-organism%3A9606+keyword%3A1185.fasta	138941	1	25	26	96	0.0506	0.15	DGQPGAKGEPGDAGAKGDAGPPGP	A	A	0.995	85.8	58.7	74	4.81					0	3	0	0	2	2134.96	986.247		121.709	820	843	Empty	TRUE
A2	52	Collagen alpha-1(I) chain OS=Homo sapiens GN=COL1A1 PE=1 SV=5	CO1A1_HUMAN	uniprot-organism%3A9606+keyword%3A1185.fasta	138941	1	25	26	96	0.0506	0.15	EAGKPGEQGVPGDLGAPGP	G	S	0.997	43	59.5	51	1.26	55.5	0.854	0.0486	0.447	0	1	0	0	2	1780.84	1488.32		63.8367	654	672	Empty	TRUE
A2	52	Collagen alpha-1(I) chain OS=Homo sapiens GN=COL1A1 PE=1 SV=5	CO1A1_HUMAN	uniprot-organism%3A9606+keyword%3A1185.fasta	138941	1	25	26	96	0.0506	0.15	FAGPPGADGQPGAKGEPGDAGAKGDAGPPGP	G	A	0.996	68.2	59.2	63.3	21.8					0	0	2	0	2	2764.25	1453.34		109.037	813	843	Empty	TRUE
A2	52	Collagen alpha-1(I) chain OS=Homo sapiens GN=COL1A1 PE=1 SV=5	CO1A1_HUMAN	uniprot-organism%3A9606+keyword%3A1185.fasta	138941	1	25	26	96	0.0506	0.15	GPPGEAGKPGEQGVPGDLGAPGP	A	S	0.997	98.3	59.8	95	3.99					0	3	0	0	2	2104.98	1537.2		208.602	650	672	Empty	TRUE
A2	52	Collagen alpha-1(I) chain OS=Homo sapiens GN=COL1A1 PE=1 SV=5	CO1A1_HUMAN	uniprot-organism%3A9606+keyword%3A1185.fasta	138941	1	25	26	96	0.0506	0.15	GSPGSPGPDGKTGPPGP	T	A	0.997	57.9	58.6	49.5	24.2	54.2	1.19	0.00554	0.471	0	2	0	0	2	1509.68	662.458		14.6924	542	558	Empty	TRUE
A2	52	Collagen alpha-1(I) chain OS=Homo sapiens GN=COL1A1 PE=1 SV=5	CO1A1_HUMAN	uniprot-organism%3A9606+keyword%3A1185.fasta	138941	1	25	26	96	0.0506	0.15	GSPGSPGPDGKTGPPGPAG	T	Q	0.997	44.6	58.8	48.2	11.7	61.5	3.74	0.0748	0.474	0	4	0	0	2	1637.74	603.583		58.0303	542	560	Empty	TRUE
A2	52	Collagen alpha-1(I) chain OS=Homo sapiens GN=COL1A1 PE=1 SV=5	CO1A1_HUMAN	uniprot-organism%3A9606+keyword%3A1185.fasta	138941	1	25	26	96	0.0506	0.15	KPGEQGVPGDLGAPGP	G	S	0.997	103	59.4	106	14.4					0	2	0	0	2	1523.73	1461.66		158.202	657	672	Empty	TRUE
A2	52	Collagen alpha-1(I) chain OS=Homo sapiens GN=COL1A1 PE=1 SV=5	CO1A1_HUMAN	uniprot-organism%3A9606+keyword%3A1185.fasta	138941	1	25	26	96	0.0506	0.15	LTGSPGSPGPDGKTGPPGPAGQDGRPGPPGPPG	G	A	0.95	49.6	60.4	55.7	9.43					0	0	1	0	2	3012.39	1307.28		33.7313	540	572	Empty	TRUE
A2	52	Collagen alpha-1(I) chain OS=Homo sapiens GN=COL1A1 PE=1 SV=5	CO1A1_HUMAN	uniprot-organism%3A9606+keyword%3A1185.fasta	138941	1	25	26	96	0.0506	0.15	NGAPGNDGAKGDAGAPGAPGSQGAPG	A	L	0.983	69.7	56.1	72.5	13.9					0	2	0	0	2	2211.95	329.251		71.3844	700	725	Empty	TRUE
A2	52	Collagen alpha-1(I) chain OS=Homo sapiens GN=COL1A1 PE=1 SV=5	CO1A1_HUMAN	uniprot-organism%3A9606+keyword%3A1185.fasta	138941	1	25	26	96	0.0506	0.15	NGDDGEAGKPGRPGERGPPGP	K	Q	0.997	68.4	58.8	52.2	8.94	56	5.06	0.0589	0.452	0	0	13	0	2	2048.94	831.831		448.319	229	249	Empty	TRUE
A2	52	Collagen alpha-1(I) chain OS=Homo sapiens GN=COL1A1 PE=1 SV=5	CO1A1_HUMAN	uniprot-organism%3A9606+keyword%3A1185.fasta	138941	1	25	26	96	0.0506	0.15	PGQMGPRGLPGERGRPGAPGP	A	A	0.997					54.8	0.824	0.108	0.405	0	1	0	0	2	2105.03	1540.54		67.9794	298	318	Empty	TRUE
A2	52	Collagen alpha-1(I) chain OS=Homo sapiens GN=COL1A1 PE=1 SV=5	CO1A1_HUMAN	uniprot-organism%3A9606+keyword%3A1185.fasta	138941	1	25	26	96	0.0506	0.15	PPGEAGKPGEQGVPGD	G	L	0.997	45.6	58.9	53.4	0	45.2	0.854	0.0907	0.375	0	1	0	0	2	1523.7	944.019		33.8746	651	666	Empty	TRUE
A2	52	Collagen alpha-1(I) chain OS=Homo sapiens GN=COL1A1 PE=1 SV=5	CO1A1_HUMAN	uniprot-organism%3A9606+keyword%3A1185.fasta	138941	1	25	26	96	0.0506	0.15	PPGEAGKPGEQGVPGDLG	G	A	0.997	55.1	59.4	59.3	2.82	48.7	2.42	0.0637	0.417	0	1	0	0	2	1709.8	1348.36		50.977	651	668	Empty	TRUE
A2	52	Collagen alpha-1(I) chain OS=Homo sapiens GN=COL1A1 PE=1 SV=5	CO1A1_HUMAN	uniprot-organism%3A9606+keyword%3A1185.fasta	138941	1	25	26	96	0.0506	0.15	PPGEAGKPGEQGVPGDLGAPGP	G	S	0.991	83.4	58.9	77	0					0	3	0	0	2	2047.96	1529.43		222.234	651	672	Empty	TRUE
A2	52	Collagen alpha-1(I) chain OS=Homo sapiens GN=COL1A1 PE=1 SV=5	CO1A1_HUMAN	uniprot-organism%3A9606+keyword%3A1185.fasta	138941	1	25	26	96	0.0506	0.15	SPGPDGKTGPPGPA	G	G	0.997	56.8	58.6	39.3	13.5	52.6	2.55	0.0932	0.5	0	1	0	0	2	1266.6	583.046		42.7207	546	559	Empty	TRUE
A2	52	Collagen alpha-1(I) chain OS=Homo sapiens GN=COL1A1 PE=1 SV=5	CO1A1_HUMAN	uniprot-organism%3A9606+keyword%3A1185.fasta	138941	1	25	26	96	0.0506	0.15	SPGSPGPDGKTGPPGP	G	A	0.997	99.9	57.3	87.2	30.9	72.3	5.05	0.0622	0.625	0	22	0	0	2	1452.66	704.121		2172.96	543	558	Empty	TRUE
A2	52	Collagen alpha-1(I) chain OS=Homo sapiens GN=COL1A1 PE=1 SV=5	CO1A1_HUMAN	uniprot-organism%3A9606+keyword%3A1185.fasta	138941	1	25	26	96	0.0506	0.15	SPGSPGPDGKTGPPGPAG	G	Q	0.997	71.8	58.7	56	32.3	55.8	4.11	0.00179	0.444	0	2	0	0	2	1580.72	601.36		28.3986	543	560	Empty	TRUE
A2	52	Collagen alpha-1(I) chain OS=Homo sapiens GN=COL1A1 PE=1 SV=5	CO1A1_HUMAN	uniprot-organism%3A9606+keyword%3A1185.fasta	138941	1	25	26	96	0.0506	0.15	TGSPGSPGPDGKTGPPGPAG	L	Q	0.997	43.3	58.8	46.4	11.9	50.4	2.89	0.00595	0.35	0	2	0	0	2	1738.79	649.687		22.1936	541	560	Empty	TRUE
A2	52	Collagen alpha-1(I) chain OS=Homo sapiens GN=COL1A1 PE=1 SV=5	CO1A1_HUMAN	uniprot-organism%3A9606+keyword%3A1185.fasta	138941	1	25	26	96	0.0506	0.15	VGPPGPPGPPGPPGPPSAG	P	F	0.997	34.4	59.7	45.4	0	82.8	1.7	0.0519	0.605	0	3	0	0	2	1652.79	1516.11		105.408	1177	1195	Empty	TRUE
A2	52	Dipeptidyl peptidase 1 OS=Homo sapiens GN=CTSC PE=1 SV=2	CATC_HUMAN	uniprot-organism%3A9606+keyword%3A1185.fasta	51854.4	0.975	1	1	1	0.0005	0.0281	DPFNPFELTNHAV	R	L	0.997	46.8	59.4	36.3	25.8	38.5	2.85	0.335	0.423	0	1	0	0	2	1500.71	2821.13		17.2328	395	407	Empty	TRUE
A2	52	Leucine-rich alpha-2-glycoprotein OS=Homo sapiens GN=LRG1 PE=1 SV=2	A2GL_HUMAN	uniprot-organism%3A9606+keyword%3A1185.fasta	38179.7	0.975	1	1	1	0.0005	0.0346	KGQTLLAVAKSQ	V	-	0.997	48.7	56.8	48.1	15.9	45.8	6.01	0.487	0.583	0	1	0	0	2	1243.74	1664.93		9.43629	336	347	Empty	TRUE
A2	52	Collagen alpha-2(I) chain OS=Homo sapiens GN=COL1A2 PE=1 SV=7	CO1A2_HUMAN	uniprot-organism%3A9606+keyword%3A1185.fasta	129315	1	3	3	9	0.0047	0.0417	LPGSPGNIGPAGKEGPVGLPG	G	I	0.997	79.1	60.7	56.3	22.5	73	3.74	0.223	0.5	0	5	0	0	2	1918.99	1919.27		232.22	452	472	Empty	TRUE
A2	52	Collagen alpha-2(I) chain OS=Homo sapiens GN=COL1A2 PE=1 SV=7	CO1A2_HUMAN	uniprot-organism%3A9606+keyword%3A1185.fasta	129315	1	3	3	9	0.0047	0.0417	RTGEVGAVGPPGFAGEKGPSGEAGTAGPPGTPGP	G	Q	0.965	56.4	62	43.4	26.8					0	0	2	0	2	3064.46	1862.08		52.4739	830	863	Empty	TRUE
A2	52	Collagen alpha-2(I) chain OS=Homo sapiens GN=COL1A2 PE=1 SV=7	CO1A2_HUMAN	uniprot-organism%3A9606+keyword%3A1185.fasta	129315	1	3	3	9	0.0047	0.0417	RTGEVGAVGPPGFAGEKGPSGEAGTAGPPGTPGPQG	G	L	0.988	63.2	61.9	37.6	30.4					0	0	2	0	2	3249.54	1820.42		46.2706	830	865	Empty	TRUE
A2	52	Gelsolin OS=Homo sapiens GN=GSN PE=1 SV=1	sp|P06396|GELS_HUMAN	uniprot-organism%3A9606+keyword%3A1185.fasta	85697.8	0.975	1	1	1	0.0005	0.0205	LSSHIANVERVPFDAA	Y	T	0.997	41.7	60.1	40.3	16.3	33.7	2.49	0.22	0.312	0	1	0	0	2	1725.89	2153.62		7.10239	410	425	Empty	TRUE
A2	52	Serotransferrin OS=Homo sapiens GN=TF PE=1 SV=3	TRFE_HUMAN	uniprot-organism%3A9606+keyword%3A1185.fasta	77064.3	1	2	2	5	0.0026	0.0287	GLVYDAYLAPNNLKPV	A	V	0.997	70.2	59.6	41.9	45	42.4	4.77	0.37	0.375	0	1	0	0	2	1746.94	2587.86		12.9078	84	99	Empty	TRUE
A2	52	Serotransferrin OS=Homo sapiens GN=TF PE=1 SV=3	TRFE_HUMAN	uniprot-organism%3A9606+keyword%3A1185.fasta	77064.3	1	2	2	5	0.0026	0.0287	TLDAGLVYDAYLAPNNLKPV	V	V	0.997	100	60.1	44.1	74.6	61.8	7.92	0.618	0.45	0	4	0	0	2	2147.14	2879.99		93.7983	80	99	Empty	TRUE
A2	52	Vasorin OS=Homo sapiens GN=VASN PE=1 SV=1	VASN_HUMAN	uniprot-organism%3A9606+keyword%3A1185.fasta	71714.1	1	3	3	7	0.0037	0.0535	AQLRPEDLAGLAALQELDV	I	S	0.984	40.5	60.2	38.2	17.2	31.9	0.959	0.216	0.237	0	1	0	0	2	2022.09	3215.41		5.12067	253	271	Empty	TRUE
A2	52	Vasorin OS=Homo sapiens GN=VASN PE=1 SV=1	VASN_HUMAN	uniprot-organism%3A9606+keyword%3A1185.fasta	71714.1	1	3	3	7	0.0037	0.0535	LLALEPGILDTANVEAL	S	R	0.997	29.5	58.6	40.3	3.29	39.7	0.959	0.32	0.324	0	1	0	0	2	1751.98	3310.92		13.3606	181	197	Empty	TRUE
A2	52	Vasorin OS=Homo sapiens GN=VASN PE=1 SV=1	VASN_HUMAN	uniprot-organism%3A9606+keyword%3A1185.fasta	71714.1	1	3	3	7	0.0037	0.0535	QLRPEDLAGLAALQELDV	A	S	0.997	68.9	60	48.4	36.9	47.7	5.8	0.447	0.389	0	5	0	0	2	1951.05	3220.97		39.302	254	271	Empty	TRUE
A2	52	Basement membrane-specific heparan sulfate proteoglycan core protein OS=Homo sapiens GN=HSPG2 PE=1 SV=4	PGBM_HUMAN	uniprot-organism%3A9606+keyword%3A1185.fasta	468811	0.975	1	1	1	0.0005	0.0034	SVLVTIEASVIPGPI	A	P	0.997					50.2	1.57	0.00598	0.5	0	1	0	0	2	1510.87	2628.96		295.151	2230	2244	Empty	TRUE
A2	52	Lactotransferrin OS=Homo sapiens GN=LTF PE=1 SV=6	E7EQB2_HUMAN,E7ER44_HUMAN,sp|P02788|TRFL_HUMAN	uniprot-organism%3A9606+keyword%3A1185.fasta	78182.3	0.975	1	1	1	0.0005	0.0282	TLDGGFIYEAGLAPYKLRPV	V	A	0.997	61.2	58.2	33.3	44.5	44.2	6.36	0.464	0.325	0	0	1	0	2	2180.18	2850.01		8.05563	77	96	Empty	TRUE
A2	33	Fibrinogen alpha chain OS=Homo sapiens GN=FGA PE=1 SV=2	sp|P02671|FIBA_HUMAN	uniprot-organism%3A9606+keyword%3A1185.fasta	94973.4	0.979	1	2	6	0.0036	0.0208	DEAGSEADHEGTHSTKRG	A	H	0.997	68.3	56.7	33.7	51.3	57.2	8.46	0.631	0.472	0	3	3	0	2	1883.81	287.401		141.875	605	622	Empty	TRUE
A2	33	Hemoglobin subunit beta OS=Homo sapiens GN=HBB PE=1 SV=2	HBB_HUMAN	uniprot-organism%3A9606+keyword%3A1185.fasta	15998	1	3	3	4	0.0024	0.211	AGVANALAHKYH	V	-	0.997	42.4	58.9	38.2	19.3	35.5	1.31	0.254	0.458	0	1	0	0	2	1251.66	1946.89		10.3345	136	147	Empty	TRUE
A2	33	Hemoglobin subunit beta OS=Homo sapiens GN=HBB PE=1 SV=2	HBB_HUMAN	uniprot-organism%3A9606+keyword%3A1185.fasta	15998	1	3	3	4	0.0024	0.211	GKVNVDEVGGEALGRLL	W	V	0.997	81.9	58.9	44	55.5	50.7	5.38	0.402	0.441	0	2	0	0	2	1725.95	2593.68		35.4392	17	33	Empty	TRUE
A2	33	Hemoglobin subunit beta OS=Homo sapiens GN=HBB PE=1 SV=2	HBB_HUMAN	uniprot-organism%3A9606+keyword%3A1185.fasta	15998	1	3	3	4	0.0024	0.211	VVAGVANALAHKYH	K	-	0.997	45.7	58.7	36.2	25.1	38.9	3.59	0.337	0.393	0	1	0	0	2	1449.8	1949.18		9.24197	134	147	Empty	TRUE
A2	33	Insulin OS=Homo sapiens GN=INS PE=1 SV=1	INS_HUMAN	uniprot-organism%3A9606+keyword%3A1185.fasta	11981.1	0.999	1	2	8	0.0049	0.282	EAEDLQVGQVELGGGPGAGSLQPLALEGSLQ	R	K	0.997	146	62.5	52.3	114					0	5	3	0	2	3019.52	3027.25		285.68	57	87	Empty	TRUE
A2	33	Osteopontin OS=Homo sapiens GN=SPP1 PE=1 SV=1	sp|P10451|OSTP_HUMAN	uniprot-organism%3A9606+keyword%3A1185.fasta	35422.6	0.979	1	1	1	0.0006	0.0828	IPVKQADSGSSEEKQLYNKYPDAVAT	A	W	0.997	63.3	62.2	34.4	45.4					0	0	1	0	2	2838.42	1941.17		14.7764	17	42	Empty	TRUE
A2	33	Sodium/potassium-transporting ATPase subunit gamma OS=Homo sapiens GN=FXYD2 PE=1 SV=3	sp|P54710|ATNG_HUMAN	uniprot-organism%3A9606+keyword%3A1185.fasta	7283.8	0.979	1	1	1	0.0006	0.258	TGLSMDGGGSPKGDVDP	M	F	0.997	39.2	58.1	49.4	4.46	38	2	0.279	0.324	0	1	0	0	2	1589.71	1791.35		8.15942	2	18	Empty	TRUE
A2	33	Collagen alpha-1(III) chain OS=Homo sapiens GN=COL3A1 PE=1 SV=4	sp|P02461|CO3A1_HUMAN	uniprot-organism%3A9606+keyword%3A1185.fasta	138565	1	6	6	10	0.0061	0.0709	DAGAPGAPGGKGDAGAPGERGPPG	G	L	0.997	77.6	58.2	74.1	8.77					0	0	3	0	2	2079.93	789.023		72.6021	664	687	Empty	TRUE
A2	33	Collagen alpha-1(III) chain OS=Homo sapiens GN=COL3A1 PE=1 SV=4	sp|P02461|CO3A1_HUMAN	uniprot-organism%3A9606+keyword%3A1185.fasta	138565	1	6	6	10	0.0061	0.0709	ERGEAGIPGVPGAKGEDGKDGSPGEPGANG	G	L	0.997	56	59.2	65.1	7					0	0	1	0	2	2826.28	1491.59		31.2205	448	477	Empty	TRUE
A2	33	Collagen alpha-1(III) chain OS=Homo sapiens GN=COL3A1 PE=1 SV=4	sp|P02461|CO3A1_HUMAN	uniprot-organism%3A9606+keyword%3A1185.fasta	138565	1	6	6	10	0.0061	0.0709	GLPGTGGPPGENGKPG	Q	E	0.997	36.7	58.9	40.4	10.2	41.7	0.796	0.0887	0.375	0	1	0	0	2	1439.68	1087.66		21.6812	642	657	Empty	TRUE
A2	33	Collagen alpha-1(III) chain OS=Homo sapiens GN=COL3A1 PE=1 SV=4	sp|P02461|CO3A1_HUMAN	uniprot-organism%3A9606+keyword%3A1185.fasta	138565	1	6	6	10	0.0061	0.0709	GLPGTGGPPGENGKPGEP	Q	G	0.997	49.2	58.9	54.3	10.4	44.9	1.24	0.0891	0.361	0	1	0	0	2	1681.77	1199.8		11.9173	642	659	Empty	TRUE
A2	33	Collagen alpha-1(III) chain OS=Homo sapiens GN=COL3A1 PE=1 SV=4	sp|P02461|CO3A1_HUMAN	uniprot-organism%3A9606+keyword%3A1185.fasta	138565	1	6	6	10	0.0061	0.0709	GLPGTGGPPGENGKPGEPGP	Q	K	0.997	63.2	59.1	42.3	13.3	60.3	3	0.0746	0.45	0	2	0	0	2	1835.84	1394.87		38.5124	642	661	Empty	TRUE
A2	33	Collagen alpha-1(III) chain OS=Homo sapiens GN=COL3A1 PE=1 SV=4	sp|P02461|CO3A1_HUMAN	uniprot-organism%3A9606+keyword%3A1185.fasta	138565	1	6	6	10	0.0061	0.0709	KNGETGPQGPPGPTGPGGDKGDTGPPGPQG	G	L	0.997	63.4	59.6	35.7	7.89					0	0	2	0	2	2743.26	1374.28		68.9869	610	639	Empty	TRUE
A2	33	Clusterin OS=Homo sapiens GN=CLU PE=1 SV=1	sp|P10909-2|CLUS_HUMAN,sp|P10909-3|CLUS_HUMAN,sp|P10909-4|CLUS_HUMAN,sp|P10909-5|CLUS_HUMAN,sp|P10909|CLUS_HUMAN	uniprot-organism%3A9606+keyword%3A1185.fasta	53643.3	0.998	1	1	1	0.0006	0.0312	FDSDPITVTVPVEV	L	S	0.984					29.3	1.4	0.15	0.286	0	1	0	0	2	1517.77	2827.64		6.92459	421	434	Empty	TRUE
A2	33	Collagen alpha-1(I) chain OS=Homo sapiens GN=COL1A1 PE=1 SV=5	CO1A1_HUMAN	uniprot-organism%3A9606+keyword%3A1185.fasta	138941	1	21	21	90	0.0546	0.113	ADGQPGAKGEPGDAGAKGDAGPPGP	G	A	0.994	48	58.7	60.2	2.54					0	0	1	0	2	2206	1072.78		37.0783	819	843	Empty	TRUE
A2	33	Collagen alpha-1(I) chain OS=Homo sapiens GN=COL1A1 PE=1 SV=5	CO1A1_HUMAN	uniprot-organism%3A9606+keyword%3A1185.fasta	138941	1	21	21	90	0.0546	0.113	ADGQPGAKGEPGDAGAKGDAGPPGPA	G	G	0.997	54.7	58.8	58.8	1.71					0	0	4	0	2	2293.03	978.385		139.355	819	844	Empty	TRUE
A2	33	Collagen alpha-1(I) chain OS=Homo sapiens GN=COL1A1 PE=1 SV=5	CO1A1_HUMAN	uniprot-organism%3A9606+keyword%3A1185.fasta	138941	1	21	21	90	0.0546	0.113	AGPPGEAGKPGEQGVPGDLGAPGP	P	S	0.996	71.1	59.9	66.8	6.92					0	2	0	0	2	2176.02	1593.98		81.7706	649	672	Empty	TRUE
A2	33	Collagen alpha-1(I) chain OS=Homo sapiens GN=COL1A1 PE=1 SV=5	CO1A1_HUMAN	uniprot-organism%3A9606+keyword%3A1185.fasta	138941	1	21	21	90	0.0546	0.113	APGDRGEPGPPGP	G	A	0.997	62.2	58.1	65.3	12.5	53.4	0.886	0.0936	0.615	0	4	0	0	2	1251.56	731.844		106.775	798	810	Empty	TRUE
A2	33	Collagen alpha-1(I) chain OS=Homo sapiens GN=COL1A1 PE=1 SV=5	CO1A1_HUMAN	uniprot-organism%3A9606+keyword%3A1185.fasta	138941	1	21	21	90	0.0546	0.113	APGDRGEPGPPGPA	G	G	0.997	50.4	58.4	44.8	9.78	57.7	2.85	0.142	0.607	0	16	0	0	2	1322.6	635.192		362.543	798	811	Empty	TRUE
A2	33	Collagen alpha-1(I) chain OS=Homo sapiens GN=COL1A1 PE=1 SV=5	CO1A1_HUMAN	uniprot-organism%3A9606+keyword%3A1185.fasta	138941	1	21	21	90	0.0546	0.113	DAGPVGPPGPPGPPGPPGPPS	G	A	0.997	37.5	59.9	41.3	1.85	95.5	4.11	0.0503	0.619	0	3	0	0	2	1864.87	1647.17		95.3045	1173	1193	Empty	TRUE
A2	33	Collagen alpha-1(I) chain OS=Homo sapiens GN=COL1A1 PE=1 SV=5	CO1A1_HUMAN	uniprot-organism%3A9606+keyword%3A1185.fasta	138941	1	21	21	90	0.0546	0.113	DGQPGAKGEPGDAGAKGDAGPPGP	A	A	0.994	47.7	58.7	57.2	5.71					0	0	1	0	2	2134.96	1059.06		18.6599	820	843	Empty	TRUE
A2	33	Collagen alpha-1(I) chain OS=Homo sapiens GN=COL1A1 PE=1 SV=5	CO1A1_HUMAN	uniprot-organism%3A9606+keyword%3A1185.fasta	138941	1	21	21	90	0.0546	0.113	GADGQPGAKGEPGDAGAKGDAGPPGP	P	A	0.997	59.6	58.1	65	10.7					0	0	2	0	2	2279.02	1005.27		26.1182	818	843	Empty	TRUE
A2	33	Collagen alpha-1(I) chain OS=Homo sapiens GN=COL1A1 PE=1 SV=5	CO1A1_HUMAN	uniprot-organism%3A9606+keyword%3A1185.fasta	138941	1	21	21	90	0.0546	0.113	GQDGRPGPPGPPG	A	A	0.997	52.4	58.4	52.2	5.47	44.4	0.824	0.0968	0.5	0	1	0	0	2	1236.56	400.08		6.12487	560	572	Empty	TRUE
A2	33	Collagen alpha-1(I) chain OS=Homo sapiens GN=COL1A1 PE=1 SV=5	CO1A1_HUMAN	uniprot-organism%3A9606+keyword%3A1185.fasta	138941	1	21	21	90	0.0546	0.113	GSPGSPGPDGKTGPPGP	T	A	0.997	73.2	58.6	75.1	14.7	57.4	3.64	0.00348	0.5	0	5	0	0	2	1509.68	834.799		66.5217	542	558	Empty	TRUE
A2	33	Collagen alpha-1(I) chain OS=Homo sapiens GN=COL1A1 PE=1 SV=5	CO1A1_HUMAN	uniprot-organism%3A9606+keyword%3A1185.fasta	138941	1	21	21	90	0.0546	0.113	GSPGSPGPDGKTGPPGPAG	T	Q	0.997	73.2	58.5	72.7	17.1	65.8	4.14	0.0729	0.5	0	6	0	0	2	1637.74	819.355		79.2108	542	560	Empty	TRUE
A2	33	Collagen alpha-1(I) chain OS=Homo sapiens GN=COL1A1 PE=1 SV=5	CO1A1_HUMAN	uniprot-organism%3A9606+keyword%3A1185.fasta	138941	1	21	21	90	0.0546	0.113	NGDDGEAGKPGRPGERGPPGP	K	Q	0.997	62.8	58.5	48.5	7.6	47.7	5.55	0.0377	0.405	0	0	8	0	2	2048.94	996.707		242.039	229	249	Empty	TRUE
A2	33	Collagen alpha-1(I) chain OS=Homo sapiens GN=COL1A1 PE=1 SV=5	CO1A1_HUMAN	uniprot-organism%3A9606+keyword%3A1185.fasta	138941	1	21	21	90	0.0546	0.113	NSGEPGAPGSKGDTGAKGEPGPVG	G	V	0.951	56.6	58	56.2	0					0	1	0	0	2	2170.99	932.05		40.3112	432	455	Empty	TRUE
A2	33	Collagen alpha-1(I) chain OS=Homo sapiens GN=COL1A1 PE=1 SV=5	CO1A1_HUMAN	uniprot-organism%3A9606+keyword%3A1185.fasta	138941	1	21	21	90	0.0546	0.113	SPGPDGKTGPPGP	G	A	0.997	52.9	58.5	42.4	9.14	38.3	0.301	0.0183	0.385	0	1	0	0	2	1195.56	731.849		5.30291	546	558	Empty	TRUE
A2	33	Collagen alpha-1(I) chain OS=Homo sapiens GN=COL1A1 PE=1 SV=5	CO1A1_HUMAN	uniprot-organism%3A9606+keyword%3A1185.fasta	138941	1	21	21	90	0.0546	0.113	SPGPDGKTGPPGPA	G	G	0.997	50.7	58.8	39.5	14.3	44.2	0.678	0.104	0.429	0	2	0	0	2	1266.6	791.895		34.0135	546	559	Empty	TRUE
A2	33	Collagen alpha-1(I) chain OS=Homo sapiens GN=COL1A1 PE=1 SV=5	CO1A1_HUMAN	uniprot-organism%3A9606+keyword%3A1185.fasta	138941	1	21	21	90	0.0546	0.113	SPGSPGPDGKTGPPGP	G	A	0.997	96.3	59	75.2	14.5	69.6	5.17	0.00862	0.594	0	20	0	0	2	1436.67	857.68		704.612	543	558	Empty	TRUE
A2	33	Collagen alpha-1(I) chain OS=Homo sapiens GN=COL1A1 PE=1 SV=5	CO1A1_HUMAN	uniprot-organism%3A9606+keyword%3A1185.fasta	138941	1	21	21	90	0.0546	0.113	SPGSPGPDGKTGPPGPAG	G	Q	0.997	70	58.7	57.9	28.4	53.1	3.36	0.00188	0.417	0	3	0	0	2	1580.72	799.329		32.7349	543	560	Empty	TRUE
A2	33	Collagen alpha-1(I) chain OS=Homo sapiens GN=COL1A1 PE=1 SV=5	CO1A1_HUMAN	uniprot-organism%3A9606+keyword%3A1185.fasta	138941	1	21	21	90	0.0546	0.113	TGSPGSPGPDGKTGPPGP	L	A	0.997	55	58.4	55.4	15	42.1	2.05	0.095	0.333	0	1	0	0	2	1610.73	888.579		8.6892	541	558	Empty	TRUE
A2	33	Collagen alpha-1(I) chain OS=Homo sapiens GN=COL1A1 PE=1 SV=5	CO1A1_HUMAN	uniprot-organism%3A9606+keyword%3A1185.fasta	138941	1	21	21	90	0.0546	0.113	TGSPGSPGPDGKTGPPGPAG	L	Q	0.997	69.6	58.7	64	22.2	59.5	4.55	0.0807	0.4	0	4	0	0	2	1738.79	846.24		74.3328	541	560	Empty	TRUE
A2	33	Collagen alpha-1(I) chain OS=Homo sapiens GN=COL1A1 PE=1 SV=5	CO1A1_HUMAN	uniprot-organism%3A9606+keyword%3A1185.fasta	138941	1	21	21	90	0.0546	0.113	VGPPGPPGPPGPPGPPS	P	A	0.997					75	1.72	0.0573	0.618	0	4	0	0	2	1524.73	1496.74		97.9044	1177	1193	Empty	TRUE
A2	33	Collagen alpha-1(I) chain OS=Homo sapiens GN=COL1A1 PE=1 SV=5	CO1A1_HUMAN	uniprot-organism%3A9606+keyword%3A1185.fasta	138941	1	21	21	90	0.0546	0.113	VGPPGPPGPPGPPGPPSAG	P	F	0.997					74.3	1.55	0.113	0.553	0	1	0	0	2	1652.79	1561.38		20.5027	1177	1195	Empty	TRUE
A2	33	Collagen alpha-3(IX) chain OS=Homo sapiens GN=COL9A3 PE=1 SV=2	CO9A3_HUMAN	uniprot-organism%3A9606+keyword%3A1185.fasta	63617.3	0.719	1	1	1	0.0006	0.0307	GEVGKDGEKGDPGPPGPAGLP	Q	G	0.953	35.6	58.3	42.3	0	43.1	0.678	0.0186	0.31	0	1	0	0	2	1994.93	1314.22		9.48973	202	222	Empty	TRUE
A2	33	Uromodulin OS=Homo sapiens GN=UMOD PE=1 SV=1	sp|P07911|UROM_HUMAN	uniprot-organism%3A9606+keyword%3A1185.fasta	69759.5	1	19	23	58	0.0352	0.0531	DQSRVLNLGPITR	I	K	0.997	70	57.7	45.7	40.9	57	6.42	0.575	0.654	0	4	0	0	2	1468.82	2287.04		248.487	594	606	Empty	TRUE
A2	33	Uromodulin OS=Homo sapiens GN=UMOD PE=1 SV=1	sp|P07911|UROM_HUMAN	uniprot-organism%3A9606+keyword%3A1185.fasta	69759.5	1	19	23	58	0.0352	0.0531	FRSGSVIDQSRVLNLGPITR	R	K	0.997	52.5	58.9	36	32.4	51.5	7.18	0.573	0.5	0	0	2	0	2	2215.23	2361.99		29.6954	587	606	Empty	TRUE
A2	33	Uromodulin OS=Homo sapiens GN=UMOD PE=1 SV=1	sp|P07911|UROM_HUMAN	uniprot-organism%3A9606+keyword%3A1185.fasta	69759.5	1	19	23	58	0.0352	0.0531	IDQSRVLNLGPITR	V	K	0.997	71.3	57.6	38.9	49.1	64.4	5.37	0.519	0.679	0	4	0	0	2	1581.91	2317.93		439.598	593	606	Empty	TRUE
A2	33	Uromodulin OS=Homo sapiens GN=UMOD PE=1 SV=1	sp|P07911|UROM_HUMAN	uniprot-organism%3A9606+keyword%3A1185.fasta	69759.5	1	19	23	58	0.0352	0.0531	SGSVIDQSRVL	R	N	0.967	31.8	59	39	0.78	25.2	0.658	0.175	0.318	0	1	0	0	2	1160.63	1976.64		4.40396	589	599	Empty	TRUE
A2	33	Uromodulin OS=Homo sapiens GN=UMOD PE=1 SV=1	sp|P07911|UROM_HUMAN	uniprot-organism%3A9606+keyword%3A1185.fasta	69759.5	1	19	23	58	0.0352	0.0531	SGSVIDQSRVLN	R	L	0.997	38.3	59.4	40.5	12.3	37.6	3.6	0.335	0.458	0	1	0	0	2	1274.67	1784.48		9.76296	589	600	Empty	TRUE
A2	33	Uromodulin OS=Homo sapiens GN=UMOD PE=1 SV=1	sp|P07911|UROM_HUMAN	uniprot-organism%3A9606+keyword%3A1185.fasta	69759.5	1	19	23	58	0.0352	0.0531	SGSVIDQSRVLNLGP	R	I	0.997	50	59.3	47.7	17.6	49.1	1.23	0.285	0.5	0	1	0	0	2	1541.83	2301.32		53.4495	589	603	Empty	TRUE
A2	33	Uromodulin OS=Homo sapiens GN=UMOD PE=1 SV=1	sp|P07911|UROM_HUMAN	uniprot-organism%3A9606+keyword%3A1185.fasta	69759.5	1	19	23	58	0.0352	0.0531	SGSVIDQSRVLNLGPI	R	T	0.997	68	59.1	44.4	39.9	61.3	4.25	0.408	0.562	0	3	0	0	2	1654.91	2626.28		314.49	589	604	Empty	TRUE
A2	33	Uromodulin OS=Homo sapiens GN=UMOD PE=1 SV=1	sp|P07911|UROM_HUMAN	uniprot-organism%3A9606+keyword%3A1185.fasta	69759.5	1	19	23	58	0.0352	0.0531	SGSVIDQSRVLNLGPIT	R	R	0.997	67.5	60	50.9	32.9	53.2	4	0.35	0.471	0	3	0	0	2	1755.96	2512.99		810.321	589	605	Empty	TRUE
A2	33	Uromodulin OS=Homo sapiens GN=UMOD PE=1 SV=1	sp|P07911|UROM_HUMAN	uniprot-organism%3A9606+keyword%3A1185.fasta	69759.5	1	19	23	58	0.0352	0.0531	SGSVIDQSRVLNLGPITR	R	K	0.997	75.4	60.6	38.8	53.7	60.5	7.74	0.549	0.528	0	2	4	0	2	1912.06	2351.12		2127.6	589	606	Empty	TRUE
A2	33	Uromodulin OS=Homo sapiens GN=UMOD PE=1 SV=1	sp|P07911|UROM_HUMAN	uniprot-organism%3A9606+keyword%3A1185.fasta	69759.5	1	19	23	58	0.0352	0.0531	SGSVIDQSRVLNLGPITRK	R	G	0.997	51.9	56.9	33.6	34	59.6	6.27	0.53	0.526	0	0	4	0	2	2040.16	2232.67		648.105	589	607	Empty	TRUE
A2	33	Uromodulin OS=Homo sapiens GN=UMOD PE=1 SV=1	sp|P07911|UROM_HUMAN	uniprot-organism%3A9606+keyword%3A1185.fasta	69759.5	1	19	23	58	0.0352	0.0531	SVIDQSRVLNLGPI	G	T	0.997	42.2	57.4	39	18.1	40.5	1.72	0.299	0.429	0	2	0	0	2	1510.86	2644.03		17.2762	591	604	Empty	TRUE
A2	33	Uromodulin OS=Homo sapiens GN=UMOD PE=1 SV=1	sp|P07911|UROM_HUMAN	uniprot-organism%3A9606+keyword%3A1185.fasta	69759.5	1	19	23	58	0.0352	0.0531	SVIDQSRVLNLGPIT	G	R	0.997	57.6	58.2	47.9	25.4	57	6.68	0.496	0.567	0	2	0	0	2	1611.91	2523.87		89.9041	591	605	Empty	TRUE
A2	33	Uromodulin OS=Homo sapiens GN=UMOD PE=1 SV=1	sp|P07911|UROM_HUMAN	uniprot-organism%3A9606+keyword%3A1185.fasta	69759.5	1	19	23	58	0.0352	0.0531	SVIDQSRVLNLGPITR	G	K	0.997	94.2	58.6	41	71.5	70.7	9.85	0.615	0.656	0	4	5	0	2	1768.01	2323.08		787.684	591	606	Empty	TRUE
A2	33	Uromodulin OS=Homo sapiens GN=UMOD PE=1 SV=1	sp|P07911|UROM_HUMAN	uniprot-organism%3A9606+keyword%3A1185.fasta	69759.5	1	19	23	58	0.0352	0.0531	TALQPMVSALNIR	K	V	0.997	66	58.4	41.8	40.6	34	3.19	0.0412	0.385	0	3	0	0	2	1413.79	2478.67		39.6489	437	449	Empty	TRUE
A2	33	Uromodulin OS=Homo sapiens GN=UMOD PE=1 SV=1	sp|P07911|UROM_HUMAN	uniprot-organism%3A9606+keyword%3A1185.fasta	69759.5	1	19	23	58	0.0352	0.0531	VIDQSRVLNLGPI	S	T	0.997	62.2	56.6	52	26.1	54.4	3	0.419	0.615	0	3	0	0	2	1423.83	2516.43		110.432	592	604	Empty	TRUE
A2	33	Uromodulin OS=Homo sapiens GN=UMOD PE=1 SV=1	sp|P07911|UROM_HUMAN	uniprot-organism%3A9606+keyword%3A1185.fasta	69759.5	1	19	23	58	0.0352	0.0531	VIDQSRVLNLGPIT	S	R	0.997	38.1	57.4	34.9	17.9	45.5	3.85	0.49	0.5	0	2	0	0	2	1524.87	2397.47		144.542	592	605	Empty	TRUE
A2	33	Uromodulin OS=Homo sapiens GN=UMOD PE=1 SV=1	sp|P07911|UROM_HUMAN	uniprot-organism%3A9606+keyword%3A1185.fasta	69759.5	1	19	23	58	0.0352	0.0531	VIDQSRVLNLGPITR	S	K	0.997	47.3	58.9	34.3	28.5	59.6	6.19	0.5	0.6	0	2	2	0	2	1680.98	2240.68		1270.97	592	606	Empty	TRUE
A2	33	Uromodulin OS=Homo sapiens GN=UMOD PE=1 SV=1	sp|P07911|UROM_HUMAN	uniprot-organism%3A9606+keyword%3A1185.fasta	69759.5	1	19	23	58	0.0352	0.0531	VIDQSRVLNLGPITRK	S	G	0.997	25.7	55.3	30.2	9.62	42.9	4.21	0.401	0.469	0	0	2	0	2	1809.07	2159.48		79.0083	592	607	Empty	TRUE
A2	33	Uromodulin OS=Homo sapiens GN=UMOD PE=1 SV=1	sp|P07911|UROM_HUMAN	uniprot-organism%3A9606+keyword%3A1185.fasta	69759.5	1	19	23	58	0.0352	0.0531	VLNLGPITR	R	K	0.997	45	54.8	37.9	22.4	30.5	1.14	0.262	0.444	0	2	0	0	2	982.605	2180.62		68.3653	598	606	Empty	TRUE
A2	33	Collagen alpha-1(XIX) chain OS=Homo sapiens GN=COL19A1 PE=1 SV=3	COJA1_HUMAN	uniprot-organism%3A9606+keyword%3A1185.fasta	115224	1	2	2	4	0.0024	0.0306	KDGLPGPPGDPGPQ	G	G	0.997	41.6	58.1	48.8	7.53	51.4	1.05	0.146	0.536	0	3	0	0	2	1379.64	515.631		25.0014	1061	1074	Empty	TRUE
A2	33	Collagen alpha-1(XIX) chain OS=Homo sapiens GN=COL19A1 PE=1 SV=3	COJA1_HUMAN	uniprot-organism%3A9606+keyword%3A1185.fasta	115224	1	2	2	4	0.0024	0.0306	KGEEGGAGEPGKYDSMARKGD	N	I	0.98					25.1	1.03	0.0797	0.214	0	1	0	0	2	2170.97	940.067		34.0018	710	730	Empty	TRUE
A2	33	Collagen alpha-1(X) chain OS=Homo sapiens GN=COL10A1 PE=1 SV=2	COAA1_HUMAN	uniprot-organism%3A9606+keyword%3A1185.fasta	66159.7	0.694	1	1	1	0.0006	0.0221	TGPPGNMGPQGPKGI	L	P	0.947	33.5	58.9	33.1	14.9	35.5	0.854	0.194	0.333	0	1	0	0	2	1439.7	1100.25		30.1501	337	351	Empty	TRUE
A2	33	Collagen alpha-2(I) chain OS=Homo sapiens GN=COL1A2 PE=1 SV=7	CO1A2_HUMAN	uniprot-organism%3A9606+keyword%3A1185.fasta	129315	0.979	1	1	2	0.0012	0.0264	RTGEVGAVGPPGFAGEKGPSGEAGTAGPPGTPGPQG	G	L	0.997	61.8	61.9	40.7	30.3					0	0	2	0	2	3249.54	1867.42		36.9549	830	865	Empty	TRUE
A2	33	Serotransferrin OS=Homo sapiens GN=TF PE=1 SV=3	TRFE_HUMAN	uniprot-organism%3A9606+keyword%3A1185.fasta	77064.3	0.979	1	1	2	0.0012	0.0287	TLDAGLVYDAYLAPNNLKPV	V	V	0.997	47.3	60.6	49.3	13.3	33.8	3.21	0.411	0.25	0	2	0	0	2	2147.14	2877.37		8.55756	80	99	Empty	TRUE
A2	33	Fibrinogen alpha chain OS=Homo sapiens GN=FGA PE=1 SV=2	sp|P02671|FIBA_HUMAN	uniprot-organism%3A9606+keyword%3A1185.fasta	94973.4	0.969	1	2	7	0.0042	0.0208	DEAGSEADHEGTHSTKRG	A	H	0.997	86.7	56.8	39.9	64.5	65	12.5	0.695	0.528	0	3	4	0	2	1883.81	278.742		184.322	605	622	Empty	TRUE
A2	33	Hemoglobin subunit beta OS=Homo sapiens GN=HBB PE=1 SV=2	HBB_HUMAN	uniprot-organism%3A9606+keyword%3A1185.fasta	15998	1	2	2	4	0.0024	0.211	GKVNVDEVGGEALGRLL	W	V	0.997	73.3	58.9	39.6	50.9	55.3	5.74	0.546	0.471	0	2	0	0	2	1725.95	2591.62		29.8979	17	33	Empty	TRUE
A2	33	Hemoglobin subunit beta OS=Homo sapiens GN=HBB PE=1 SV=2	HBB_HUMAN	uniprot-organism%3A9606+keyword%3A1185.fasta	15998	1	2	2	4	0.0024	0.211	VVAGVANALAHKYH	K	-	0.997	35	58.7	27.5	22.4	31.5	2.51	0.314	0.321	0	2	0	0	2	1449.8	1945.32		15.6313	134	147	Empty	TRUE
A2	33	Insulin OS=Homo sapiens GN=INS PE=1 SV=1	INS_HUMAN	uniprot-organism%3A9606+keyword%3A1185.fasta	11981.1	0.998	1	2	11	0.0066	0.282	EAEDLQVGQVELGGGPGAGSLQPLALEGSLQ	R	K	0.997	162	62.5	52.7	131					0	6	5	0	2	3019.52	3033.11		375.703	57	87	Empty	TRUE
A2	33	Collagen alpha-1(III) chain OS=Homo sapiens GN=COL3A1 PE=1 SV=4	sp|P02461|CO3A1_HUMAN	uniprot-organism%3A9606+keyword%3A1185.fasta	138565	1	5	5	11	0.0066	0.0505	DAGAPGAPGGKGDAGAPGERGPPG	G	L	0.997	65.6	58.3	71.6	1.76					0	0	3	0	2	2079.93	760.786		62.9144	664	687	Empty	TRUE
A2	33	Collagen alpha-1(III) chain OS=Homo sapiens GN=COL3A1 PE=1 SV=4	sp|P02461|CO3A1_HUMAN	uniprot-organism%3A9606+keyword%3A1185.fasta	138565	1	5	5	11	0.0066	0.0505	GLPGTGGPPGENGKPG	Q	E	0.997	42.9	58.9	48.5	9.52	43.9	1.12	0.0866	0.375	0	2	0	0	2	1439.68	1084.56		45.2038	642	657	Empty	TRUE
A2	33	Collagen alpha-1(III) chain OS=Homo sapiens GN=COL3A1 PE=1 SV=4	sp|P02461|CO3A1_HUMAN	uniprot-organism%3A9606+keyword%3A1185.fasta	138565	1	5	5	11	0.0066	0.0505	GLPGTGGPPGENGKPGEP	Q	G	0.988	45	58.9	47.5	9.33	43	0.638	0.105	0.333	0	1	0	0	2	1681.77	1199.55		23.0463	642	659	Empty	TRUE
A2	33	Collagen alpha-1(III) chain OS=Homo sapiens GN=COL3A1 PE=1 SV=4	sp|P02461|CO3A1_HUMAN	uniprot-organism%3A9606+keyword%3A1185.fasta	138565	1	5	5	11	0.0066	0.0505	GLPGTGGPPGENGKPGEPGP	Q	K	0.997	57.7	59.2	41	11.4	52.8	1.33	0.0758	0.4	0	3	0	0	2	1835.84	1395.02		43.3671	642	661	Empty	TRUE
A2	33	Collagen alpha-1(III) chain OS=Homo sapiens GN=COL3A1 PE=1 SV=4	sp|P02461|CO3A1_HUMAN	uniprot-organism%3A9606+keyword%3A1185.fasta	138565	1	5	5	11	0.0066	0.0505	KNGETGPQGPPGPTGPGGDKGDTGPPGPQG	G	L	0.994	55.4	59.7	34.5	7.77					0	0	2	0	2	2743.26	1368.37		49.2738	610	639	Empty	TRUE
A2	33	Sodium/potassium-transporting ATPase subunit gamma OS=Homo sapiens GN=FXYD2 PE=1 SV=3	sp|P54710|ATNG_HUMAN	uniprot-organism%3A9606+keyword%3A1185.fasta	7283.8	0.969	1	1	1	0.0006	0.258	TGLSMDGGGSPKGDVDP	M	F	0.997	52.1	58.1	40.4	27.2	47.7	4.07	0.438	0.412	0	1	0	0	2	1589.71	1789.31		8.76072	2	18	Empty	TRUE
A2	33	Collagen alpha-1(I) chain OS=Homo sapiens GN=COL1A1 PE=1 SV=5	CO1A1_HUMAN	uniprot-organism%3A9606+keyword%3A1185.fasta	138941	1	20	21	83	0.0497	0.111	ADGQPGAKGEPGDAGAKGDAGPPGP	G	A	0.993	53.4	58.9	54.5	8.13					0	0	1	0	2	2206	1056.24		23.1193	819	843	Empty	TRUE
A2	33	Collagen alpha-1(I) chain OS=Homo sapiens GN=COL1A1 PE=1 SV=5	CO1A1_HUMAN	uniprot-organism%3A9606+keyword%3A1185.fasta	138941	1	20	21	83	0.0497	0.111	ADGQPGAKGEPGDAGAKGDAGPPGPA	G	G	0.986	49.8	58.8	48.6	2.83					0	0	1	0	2	2293.03	958.509		20.1553	819	844	Empty	TRUE
A2	33	Collagen alpha-1(I) chain OS=Homo sapiens GN=COL1A1 PE=1 SV=5	CO1A1_HUMAN	uniprot-organism%3A9606+keyword%3A1185.fasta	138941	1	20	21	83	0.0497	0.111	AGPPGEAGKPGEQGVPGDLGAPGP	P	S	0.997	90.3	59.9	86.6	0					0	2	0	0	2	2176.02	1598.87		76.959	649	672	Empty	TRUE
A2	33	Collagen alpha-1(I) chain OS=Homo sapiens GN=COL1A1 PE=1 SV=5	CO1A1_HUMAN	uniprot-organism%3A9606+keyword%3A1185.fasta	138941	1	20	21	83	0.0497	0.111	APGDRGEPGPPGP	G	A	0.997	72.7	57.7	67	17.6	53.2	0.456	0.13	0.615	0	4	0	0	2	1251.56	571.981		191.68	798	810	Empty	TRUE
A2	33	Collagen alpha-1(I) chain OS=Homo sapiens GN=COL1A1 PE=1 SV=5	CO1A1_HUMAN	uniprot-organism%3A9606+keyword%3A1185.fasta	138941	1	20	21	83	0.0497	0.111	APGDRGEPGPPGPA	G	G	0.997	54.2	58.3	46.1	9.29	58.1	3.59	0.141	0.607	0	13	0	0	2	1322.6	593.074		252.112	798	811	Empty	TRUE
A2	33	Collagen alpha-1(I) chain OS=Homo sapiens GN=COL1A1 PE=1 SV=5	CO1A1_HUMAN	uniprot-organism%3A9606+keyword%3A1185.fasta	138941	1	20	21	83	0.0497	0.111	DAGPVGPPGPPGPPGPPGPPS	G	A	0.997	47.5	59.9	48.5	9.55	95.2	3.28	0.0494	0.619	0	6	0	0	2	1880.87	1645.53		178.579	1173	1193	Empty	TRUE
A2	33	Collagen alpha-1(I) chain OS=Homo sapiens GN=COL1A1 PE=1 SV=5	CO1A1_HUMAN	uniprot-organism%3A9606+keyword%3A1185.fasta	138941	1	20	21	83	0.0497	0.111	DGQPGAKGEPGDAGAKGDAGPPGP	A	A	0.992	60.1	58.8	54.3	0					0	1	1	0	2	2134.96	1054.58		39.9821	820	843	Empty	TRUE
A2	33	Collagen alpha-1(I) chain OS=Homo sapiens GN=COL1A1 PE=1 SV=5	CO1A1_HUMAN	uniprot-organism%3A9606+keyword%3A1185.fasta	138941	1	20	21	83	0.0497	0.111	EGSPGRDGSPGAKGDRGETGP	A	A	0.997	36.9	57.9	42.2	9.52	39	2.96	0.113	0.286	0	0	1	0	2	2015.9	346.504		3.9089	1021	1041	Empty	TRUE
A2	33	Collagen alpha-1(I) chain OS=Homo sapiens GN=COL1A1 PE=1 SV=5	CO1A1_HUMAN	uniprot-organism%3A9606+keyword%3A1185.fasta	138941	1	20	21	83	0.0497	0.111	GADGQPGAKGEPGDAGAKGDAGPPGP	P	A	0.99	50.8	58.3	56.7	0					0	0	3	0	2	2279.02	1009.59		33.0338	818	843	Empty	TRUE
A2	33	Collagen alpha-1(I) chain OS=Homo sapiens GN=COL1A1 PE=1 SV=5	CO1A1_HUMAN	uniprot-organism%3A9606+keyword%3A1185.fasta	138941	1	20	21	83	0.0497	0.111	GQDGRPGPPGPPG	A	A	0.96	49.5	58.4	49.6	9.93					0	1	0	0	2	1236.56	386.493		7.78002	560	572	Empty	TRUE
A2	33	Collagen alpha-1(I) chain OS=Homo sapiens GN=COL1A1 PE=1 SV=5	CO1A1_HUMAN	uniprot-organism%3A9606+keyword%3A1185.fasta	138941	1	20	21	83	0.0497	0.111	GSPGSPGPDGKTGPPGP	T	A	0.997	70.2	58.5	59.6	27	66.3	2.72	0.00151	0.559	0	5	0	0	2	1509.68	807.443		50.1604	542	558	Empty	TRUE
A2	33	Collagen alpha-1(I) chain OS=Homo sapiens GN=COL1A1 PE=1 SV=5	CO1A1_HUMAN	uniprot-organism%3A9606+keyword%3A1185.fasta	138941	1	20	21	83	0.0497	0.111	GSPGSPGPDGKTGPPGPAG	T	Q	0.997	62.6	58.4	62	16.6	77.4	5.16	0.0633	0.579	0	4	0	0	2	1637.74	766.35		45.7967	542	560	Empty	TRUE
A2	33	Collagen alpha-1(I) chain OS=Homo sapiens GN=COL1A1 PE=1 SV=5	CO1A1_HUMAN	uniprot-organism%3A9606+keyword%3A1185.fasta	138941	1	20	21	83	0.0497	0.111	LTGSPGSPGPDGKTGPPGPAGQDGRPGPPGPPG	G	A	0.963	46.6	60.4	55.7	6.24					0	0	1	0	2	3012.39	1351.7		29.1027	540	572	Empty	TRUE
A2	33	Collagen alpha-1(I) chain OS=Homo sapiens GN=COL1A1 PE=1 SV=5	CO1A1_HUMAN	uniprot-organism%3A9606+keyword%3A1185.fasta	138941	1	20	21	83	0.0497	0.111	NGDDGEAGKPGRPGERGPPGP	K	Q	0.997	62.5	59.2	45.4	0	55.8	5.42	0.0556	0.452	0	0	7	0	2	2048.94	959.621		164.536	229	249	Empty	TRUE
A2	33	Collagen alpha-1(I) chain OS=Homo sapiens GN=COL1A1 PE=1 SV=5	CO1A1_HUMAN	uniprot-organism%3A9606+keyword%3A1185.fasta	138941	1	20	21	83	0.0497	0.111	SPGPDGKTGPPGPA	G	G	0.997	50.1	58.7	35.4	14.3	40.3	0.0315	0.107	0.393	0	1	0	0	2	1266.6	778.563		9.59092	546	559	Empty	TRUE
A2	33	Collagen alpha-1(I) chain OS=Homo sapiens GN=COL1A1 PE=1 SV=5	CO1A1_HUMAN	uniprot-organism%3A9606+keyword%3A1185.fasta	138941	1	20	21	83	0.0497	0.111	SPGSPGPDGKTGPPGP	G	A	0.997	102	58	86.9	33.3	69.6	6.64	0.0575	0.594	0	15	0	0	2	1452.66	861.863		614.349	543	558	Empty	TRUE
A2	33	Collagen alpha-1(I) chain OS=Homo sapiens GN=COL1A1 PE=1 SV=5	CO1A1_HUMAN	uniprot-organism%3A9606+keyword%3A1185.fasta	138941	1	20	21	83	0.0497	0.111	SPGSPGPDGKTGPPGPAG	G	Q	0.997	48.8	58.7	53.4	10.6	51.6	3.29	0	0.417	0	2	0	0	2	1580.72	776.339		21.8124	543	560	Empty	TRUE
A2	33	Collagen alpha-1(I) chain OS=Homo sapiens GN=COL1A1 PE=1 SV=5	CO1A1_HUMAN	uniprot-organism%3A9606+keyword%3A1185.fasta	138941	1	20	21	83	0.0497	0.111	TGSPGSPGPDGKTGPPGP	L	A	0.997	35.7	58.6	45.5	4.61	42.5	1.96	0.0894	0.361	0	3	0	0	2	1610.73	871.865		22.9517	541	558	Empty	TRUE
A2	33	Collagen alpha-1(I) chain OS=Homo sapiens GN=COL1A1 PE=1 SV=5	CO1A1_HUMAN	uniprot-organism%3A9606+keyword%3A1185.fasta	138941	1	20	21	83	0.0497	0.111	TGSPGSPGPDGKTGPPGPAG	L	Q	0.997	72.9	58.6	70	19.5	63.9	4.21	0.00469	0.45	0	8	0	0	2	1738.79	825.218		117.248	541	560	Empty	TRUE
A2	33	Collagen alpha-1(I) chain OS=Homo sapiens GN=COL1A1 PE=1 SV=5	CO1A1_HUMAN	uniprot-organism%3A9606+keyword%3A1185.fasta	138941	1	20	21	83	0.0497	0.111	VGPPGPPGPPGPPGPPSAG	P	F	0.997					87.4	3.21	0.0984	0.632	0	3	0	0	2	1652.79	1560.54		59.9889	1177	1195	Empty	TRUE
A2	33	Fibrinogen beta chain OS=Homo sapiens GN=FGB PE=1 SV=2	FIBB_HUMAN	uniprot-organism%3A9606+keyword%3A1185.fasta	55928.6	0.969	1	1	1	0.0006	0.0367	EEAPSLRPAPPPISGGGY	R	R	0.997	45.2	60.4	34.6	25.8	47.5	6.33	0.288	0.389	0	1	0	0	2	1794.9	2150.13		4.68231	54	71	Empty	TRUE
A2	33	Uromodulin OS=Homo sapiens GN=UMOD PE=1 SV=1	sp|P07911|UROM_HUMAN	uniprot-organism%3A9606+keyword%3A1185.fasta	69759.5	1	16	19	49	0.0293	0.0531	DQSRVLNLGPITR	I	K	0.997	71.7	57.6	39.9	48.5	60.9	6.74	0.575	0.692	0	4	0	0	2	1468.82	2288.94		215.235	594	606	Empty	TRUE
A2	33	Uromodulin OS=Homo sapiens GN=UMOD PE=1 SV=1	sp|P07911|UROM_HUMAN	uniprot-organism%3A9606+keyword%3A1185.fasta	69759.5	1	16	19	49	0.0293	0.0531	FRSGSVIDQSRVLNLGPITR	R	K	0.997	56.5	58.9	29.3	43.3	47	7.37	0.428	0.45	0	0	1	0	2	2215.23	2358.89		15.3146	587	606	Empty	TRUE
A2	33	Uromodulin OS=Homo sapiens GN=UMOD PE=1 SV=1	sp|P07911|UROM_HUMAN	uniprot-organism%3A9606+keyword%3A1185.fasta	69759.5	1	16	19	49	0.0293	0.0531	IDQSRVLNLGPITR	V	K	0.997	70	57.5	39.3	47.2	64.8	6.6	0.534	0.679	0	4	0	0	2	1581.91	2316.7		411.281	593	606	Empty	TRUE
A2	33	Uromodulin OS=Homo sapiens GN=UMOD PE=1 SV=1	sp|P07911|UROM_HUMAN	uniprot-organism%3A9606+keyword%3A1185.fasta	69759.5	1	16	19	49	0.0293	0.0531	SGSVIDQSRVLNLGPI	R	T	0.997	73.9	59.7	52.5	38	57.4	4.2	0.443	0.531	0	2	0	0	2	1654.91	2627.73		368.357	589	604	Empty	TRUE
A2	33	Uromodulin OS=Homo sapiens GN=UMOD PE=1 SV=1	sp|P07911|UROM_HUMAN	uniprot-organism%3A9606+keyword%3A1185.fasta	69759.5	1	16	19	49	0.0293	0.0531	SGSVIDQSRVLNLGPIT	R	R	0.997	66.9	59.1	48.3	35	53.3	4.49	0.432	0.471	0	6	0	0	2	1755.96	2511.06		1042.03	589	605	Empty	TRUE
A2	33	Uromodulin OS=Homo sapiens GN=UMOD PE=1 SV=1	sp|P07911|UROM_HUMAN	uniprot-organism%3A9606+keyword%3A1185.fasta	69759.5	1	16	19	49	0.0293	0.0531	SGSVIDQSRVLNLGPITR	R	K	0.997	57	58.8	40	32.8	55.5	5.57	0.488	0.444	0	1	3	0	2	1912.06	2438.87		72.2882	589	606	Empty	TRUE
A2	33	Uromodulin OS=Homo sapiens GN=UMOD PE=1 SV=1	sp|P07911|UROM_HUMAN	uniprot-organism%3A9606+keyword%3A1185.fasta	69759.5	1	16	19	49	0.0293	0.0531	SGSVIDQSRVLNLGPITRK	R	G	0.997	45.5	58.9	31.6	29.3	51.7	4.89	0.393	0.474	0	0	3	0	2	2040.16	2237.84		297.468	589	607	Empty	TRUE
A2	33	Uromodulin OS=Homo sapiens GN=UMOD PE=1 SV=1	sp|P07911|UROM_HUMAN	uniprot-organism%3A9606+keyword%3A1185.fasta	69759.5	1	16	19	49	0.0293	0.0531	SVIDQSRVLNLGPI	G	T	0.997	50.2	57.3	45.2	20.2	46.5	2.34	0.34	0.5	0	1	0	0	2	1510.86	2645.51		8.32226	591	604	Empty	TRUE
A2	33	Uromodulin OS=Homo sapiens GN=UMOD PE=1 SV=1	sp|P07911|UROM_HUMAN	uniprot-organism%3A9606+keyword%3A1185.fasta	69759.5	1	16	19	49	0.0293	0.0531	SVIDQSRVLNLGPIT	G	R	0.997	58.3	58.2	38.3	35.9	53.1	4.31	0.473	0.533	0	2	0	0	2	1611.91	2524.95		76.2985	591	605	Empty	TRUE
A2	33	Uromodulin OS=Homo sapiens GN=UMOD PE=1 SV=1	sp|P07911|UROM_HUMAN	uniprot-organism%3A9606+keyword%3A1185.fasta	69759.5	1	16	19	49	0.0293	0.0531	SVIDQSRVLNLGPITR	G	K	0.997	74.9	58.4	39	52.9	66.4	9.77	0.59	0.625	0	5	3	0	2	1768.01	2328.35		620.058	591	606	Empty	TRUE
A2	33	Uromodulin OS=Homo sapiens GN=UMOD PE=1 SV=1	sp|P07911|UROM_HUMAN	uniprot-organism%3A9606+keyword%3A1185.fasta	69759.5	1	16	19	49	0.0293	0.0531	TALQPMVSALNIR	K	V	0.997	62.4	58.2	42.3	36.2	38.1	4.54	0.0367	0.423	0	4	0	0	2	1413.79	2341.7		57.1089	437	449	Empty	TRUE
A2	33	Uromodulin OS=Homo sapiens GN=UMOD PE=1 SV=1	sp|P07911|UROM_HUMAN	uniprot-organism%3A9606+keyword%3A1185.fasta	69759.5	1	16	19	49	0.0293	0.0531	VIDQSRVLNLGPI	S	T	0.997	39.9	56.8	43.8	10.6	46.7	1.36	0.321	0.538	0	1	0	0	2	1423.83	2515.51		48.6985	592	604	Empty	TRUE
A2	33	Uromodulin OS=Homo sapiens GN=UMOD PE=1 SV=1	sp|P07911|UROM_HUMAN	uniprot-organism%3A9606+keyword%3A1185.fasta	69759.5	1	16	19	49	0.0293	0.0531	VIDQSRVLNLGPIT	S	R	0.997	44.5	57.2	36	23.5	39	2.23	0.292	0.429	0	2	0	0	2	1524.87	2397.77		146.587	592	605	Empty	TRUE
A2	33	Uromodulin OS=Homo sapiens GN=UMOD PE=1 SV=1	sp|P07911|UROM_HUMAN	uniprot-organism%3A9606+keyword%3A1185.fasta	69759.5	1	16	19	49	0.0293	0.0531	VIDQSRVLNLGPITR	S	K	0.997	44.2	59.3	30.5	29.1	59.9	8.44	0.603	0.6	0	3	0	0	2	1680.98	2243.4		660.454	592	606	Empty	TRUE
A2	33	Uromodulin OS=Homo sapiens GN=UMOD PE=1 SV=1	sp|P07911|UROM_HUMAN	uniprot-organism%3A9606+keyword%3A1185.fasta	69759.5	1	16	19	49	0.0293	0.0531	VIDQSRVLNLGPITRK	S	G	0.997	38.5	54.9	36.9	16.6	44.9	3.52	0.416	0.469	0	0	1	0	2	1809.07	2154.58		69.0167	592	607	Empty	TRUE
A2	33	Uromodulin OS=Homo sapiens GN=UMOD PE=1 SV=1	sp|P07911|UROM_HUMAN	uniprot-organism%3A9606+keyword%3A1185.fasta	69759.5	1	16	19	49	0.0293	0.0531	VLNLGPITR	R	K	0.997	64.9	54	44.8	36.5	32	1.62	0.322	0.5	0	3	0	0	2	982.605	2179		95.2308	598	606	Empty	TRUE
A2	33	Collagen alpha-1(XIX) chain OS=Homo sapiens GN=COL19A1 PE=1 SV=3	COJA1_HUMAN	uniprot-organism%3A9606+keyword%3A1185.fasta	115224	0.686	1	1	1	0.0006	0.0123	KDGLPGPPGDPGPQ	G	G	0.962	44.8	58.3	51.1	8.66	59.4	0.229	0.182	0.607	0	1	0	0	2	1379.64	540.89		12.2125	1061	1074	Empty	TRUE
A2	33	Hemoglobin subunit alpha OS=Homo sapiens GN=HBA1 PE=1 SV=2	HBA_HUMAN	uniprot-organism%3A9606+keyword%3A1185.fasta	15257.6	1	1	1	2	0.0012	0.134	AAHLPAEFTPAVHASLDKF	L	L	0.997	27.1	60.8	30	11.4	33.5	1.96	0.31	0.289	0	0	2	0	2	2022.04	2441.64		58.7275	111	129	Empty	TRUE
A2	26	Fibrinogen alpha chain OS=Homo sapiens GN=FGA PE=1 SV=2	sp|P02671|FIBA_HUMAN	uniprot-organism%3A9606+keyword%3A1185.fasta	94973.4	0.989	1	2	9	0.0049	0.0208	DEAGSEADHEGTHSTKRG	A	H	0.997	105	55.8	46.4	77.6	72.2	11.5	0.69	0.583	0	4	5	0	2	1883.81	279.854		367.78	605	622	Empty	TRUE
A2	26	Collagen alpha-1(IV) chain OS=Homo sapiens GN=COL4A1 PE=1 SV=3	sp|P02462|CO4A1_HUMAN	uniprot-organism%3A9606+keyword%3A1185.fasta	160618	0.953	1	1	1	0.0005	0.0084	DPGISGTPGAPGLP	G	G	0.997					50.4	0.509	0.0198	0.536	0	1	0	0	2	1251.62	547.558		46.9812	994	1007	Empty	TRUE
A2	26	Insulin OS=Homo sapiens GN=INS PE=1 SV=1	INS_HUMAN	uniprot-organism%3A9606+keyword%3A1185.fasta	11981.1	1	4	5	21	0.0113	0.282	EAEDLQVGQVELGGGPGAGSLQP	R	L	0.997	93.6	61.1	43.1	68.7					0	2	0	0	2	2208.08	2477.39		75.2603	57	79	Empty	TRUE
A2	26	Insulin OS=Homo sapiens GN=INS PE=1 SV=1	INS_HUMAN	uniprot-organism%3A9606+keyword%3A1185.fasta	11981.1	1	4	5	21	0.0113	0.282	EAEDLQVGQVELGGGPGAGSLQPLALEGS	R	L	0.997	126	62.1	45	101					0	4	0	0	2	2778.38	2859.46		122.275	57	85	Empty	TRUE
A2	26	Insulin OS=Homo sapiens GN=INS PE=1 SV=1	INS_HUMAN	uniprot-organism%3A9606+keyword%3A1185.fasta	11981.1	1	4	5	21	0.0113	0.282	EAEDLQVGQVELGGGPGAGSLQPLALEGSL	R	Q	0.997	104	62.3	43.6	79.5					0	3	0	0	2	2891.46	3175.43		39.63	57	86	Empty	TRUE
A2	26	Insulin OS=Homo sapiens GN=INS PE=1 SV=1	INS_HUMAN	uniprot-organism%3A9606+keyword%3A1185.fasta	11981.1	1	4	5	21	0.0113	0.282	EAEDLQVGQVELGGGPGAGSLQPLALEGSLQ	R	K	0.997	190	62.4	60.5	153					0	6	6	0	2	3019.52	3040.49		1368.38	57	87	Empty	TRUE
A2	26	Collagen alpha-1(III) chain OS=Homo sapiens GN=COL3A1 PE=1 SV=4	sp|P02461|CO3A1_HUMAN	uniprot-organism%3A9606+keyword%3A1185.fasta	138565	1	7	8	19	0.0103	0.0955	DAGAPGAPGGKGDAGAPGERGPPG	G	L	0.997	83.9	58.3	78.1	0					0	1	6	0	2	2079.93	763.015		160.531	664	687	Empty	TRUE
A2	26	Collagen alpha-1(III) chain OS=Homo sapiens GN=COL3A1 PE=1 SV=4	sp|P02461|CO3A1_HUMAN	uniprot-organism%3A9606+keyword%3A1185.fasta	138565	1	7	8	19	0.0103	0.0955	ERGEAGIPGVPGAKGEDGKDGSPGEPGANG	G	L	0.997	66.4	58.8	70.1	13.2					0	0	3	0	2	2826.28	1457.22		157.486	448	477	Empty	TRUE
A2	26	Collagen alpha-1(III) chain OS=Homo sapiens GN=COL3A1 PE=1 SV=4	sp|P02461|CO3A1_HUMAN	uniprot-organism%3A9606+keyword%3A1185.fasta	138565	1	7	8	19	0.0103	0.0955	GDAGAPGERGPPGLAGAPG	K	L	0.997					45.1	2.01	0.0576	0.368	0	2	0	0	2	1635.77	1845.42		54.5903	675	693	Empty	TRUE
A2	26	Collagen alpha-1(III) chain OS=Homo sapiens GN=COL3A1 PE=1 SV=4	sp|P02461|CO3A1_HUMAN	uniprot-organism%3A9606+keyword%3A1185.fasta	138565	1	7	8	19	0.0103	0.0955	GLPGTGGPPGENGKPGEP	Q	G	0.997	62.2	58.9	69.3	9.04	54.4	1.26	0.0772	0.444	0	3	0	0	2	1681.77	1202.88		82.4954	642	659	Empty	TRUE
A2	26	Collagen alpha-1(III) chain OS=Homo sapiens GN=COL3A1 PE=1 SV=4	sp|P02461|CO3A1_HUMAN	uniprot-organism%3A9606+keyword%3A1185.fasta	138565	1	7	8	19	0.0103	0.0955	GLPGTGGPPGENGKPGEPGP	Q	K	0.997	76.4	59.2	51.1	15.3	72.9	3.14	0.0658	0.525	0	1	0	0	2	1835.84	1382.79		19.9687	642	661	Empty	TRUE
A2	26	Collagen alpha-1(III) chain OS=Homo sapiens GN=COL3A1 PE=1 SV=4	sp|P02461|CO3A1_HUMAN	uniprot-organism%3A9606+keyword%3A1185.fasta	138565	1	7	8	19	0.0103	0.0955	KNGETGPQGPPGPTGPGGDKGDTGPPGPQG	G	L	0.996	65	59.8	42.3	10.7					0	0	2	0	2	2743.26	1354.47		85.9204	610	639	Empty	TRUE
A2	26	Collagen alpha-1(III) chain OS=Homo sapiens GN=COL3A1 PE=1 SV=4	sp|P02461|CO3A1_HUMAN	uniprot-organism%3A9606+keyword%3A1185.fasta	138565	1	7	8	19	0.0103	0.0955	LRGGAGPPGPEGGKGAAGPPGPPGAAGTPG	G	L	0.959	53.7	61.4	52.4	17.1					0	0	1	0	2	2526.23	1356.14		26.7943	694	723	Empty	TRUE
A2	26	Complement C4-A OS=Homo sapiens GN=C4A PE=1 SV=2	sp|P0C0L4|CO4A_HUMAN	uniprot-organism%3A9606+keyword%3A1185.fasta	192787	0.953	1	1	1	0.0005	0.0103	DELPAKDDPDAPLQPVTP	Y	L	0.997	42.4	60.6	41.2	16.2	47.9	3.27	0.311	0.389	0	1	0	0	2	1917.94	2089.22		13.7634	1423	1440	Empty	TRUE
A2	26	ProSAAS OS=Homo sapiens GN=PCSK1N PE=1 SV=1	PCSK1_HUMAN	uniprot-organism%3A9606+keyword%3A1185.fasta	27373.2	1	2	2	6	0.0032	0.0692	DHDVGSELPPEGVLGAL	A	L	0.997	35.1	60.2	38.9	10.7	32.6	1.52	0.288	0.294	0	3	0	0	2	1704.84	2796.71		14.19	223	239	Empty	TRUE
A2	26	ProSAAS OS=Homo sapiens GN=PCSK1N PE=1 SV=1	PCSK1_HUMAN	uniprot-organism%3A9606+keyword%3A1185.fasta	27373.2	1	2	2	6	0.0032	0.0692	DHDVGSELPPEGVLGALL	A	R	0.997	50	60.5	42.8	22.8	41.5	3.26	0.359	0.306	0	3	0	0	2	1817.93	3297.56		23.1345	223	240	Empty	TRUE
A2	26	Collagen alpha-1(I) chain OS=Homo sapiens GN=COL1A1 PE=1 SV=5	CO1A1_HUMAN	uniprot-organism%3A9606+keyword%3A1185.fasta	138941	1	28	29	108	0.0583	0.129	ADGQPGAKGEPGDAGAKGDAGPPGP	G	A	0.997	68.2	58.6	56.5	0					0	4	4	0	2	2206	1058.48		429.812	819	843	Empty	TRUE
A2	26	Collagen alpha-1(I) chain OS=Homo sapiens GN=COL1A1 PE=1 SV=5	CO1A1_HUMAN	uniprot-organism%3A9606+keyword%3A1185.fasta	138941	1	28	29	108	0.0583	0.129	ADGQPGAKGEPGDAGAKGDAGPPGPA	G	G	0.997	75.3	59.3	67	5.14					0	0	2	0	2	2277.04	1016.27		90.1046	819	844	Empty	TRUE
A2	26	Collagen alpha-1(I) chain OS=Homo sapiens GN=COL1A1 PE=1 SV=5	CO1A1_HUMAN	uniprot-organism%3A9606+keyword%3A1185.fasta	138941	1	28	29	108	0.0583	0.129	ADGQPGAKGEPGDAGAKGDAGPPGPAGP	G	A	0.957	51.9	59.4	54.8	7.59					0	0	1	0	2	2431.11	1245.08		13.9904	819	846	Empty	TRUE
A2	26	Collagen alpha-1(I) chain OS=Homo sapiens GN=COL1A1 PE=1 SV=5	CO1A1_HUMAN	uniprot-organism%3A9606+keyword%3A1185.fasta	138941	1	28	29	108	0.0583	0.129	AGPPGEAGKPGEQGVPGDLGAPGP	P	S	0.997	124	59.2	108	5.67					0	5	0	0	2	2176.02	1596.06		389.787	649	672	Empty	TRUE
A2	26	Collagen alpha-1(I) chain OS=Homo sapiens GN=COL1A1 PE=1 SV=5	CO1A1_HUMAN	uniprot-organism%3A9606+keyword%3A1185.fasta	138941	1	28	29	108	0.0583	0.129	APGDRGEPGPPGP	G	A	0.997	58	57.8	55.5	16	53.4	1	0.0693	0.615	0	6	0	0	2	1251.56	616.958		287.094	798	810	Empty	TRUE
A2	26	Collagen alpha-1(I) chain OS=Homo sapiens GN=COL1A1 PE=1 SV=5	CO1A1_HUMAN	uniprot-organism%3A9606+keyword%3A1185.fasta	138941	1	28	29	108	0.0583	0.129	APGDRGEPGPPGPA	G	G	0.997	48.4	58.2	53.1	0.97	53.9	2.59	0.15	0.571	0	8	0	0	2	1322.6	596.424		196.278	798	811	Empty	TRUE
A2	26	Collagen alpha-1(I) chain OS=Homo sapiens GN=COL1A1 PE=1 SV=5	CO1A1_HUMAN	uniprot-organism%3A9606+keyword%3A1185.fasta	138941	1	28	29	108	0.0583	0.129	DAGPVGPPGPPGPPGPPGPPS	G	A	0.997	44.9	60	46.2	6.91	95.1	3.68	0.0494	0.619	0	4	0	0	2	1864.87	1648.28		129.479	1173	1193	Empty	TRUE
A2	26	Collagen alpha-1(I) chain OS=Homo sapiens GN=COL1A1 PE=1 SV=5	CO1A1_HUMAN	uniprot-organism%3A9606+keyword%3A1185.fasta	138941	1	28	29	108	0.0583	0.129	DGQPGAKGEPGDAGAKGDAGPPGP	A	A	0.996	70.7	58.9	64.5	5.14					0	1	0	0	2	2134.96	1044.04		26.1146	820	843	Empty	TRUE
A2	26	Collagen alpha-1(I) chain OS=Homo sapiens GN=COL1A1 PE=1 SV=5	CO1A1_HUMAN	uniprot-organism%3A9606+keyword%3A1185.fasta	138941	1	28	29	108	0.0583	0.129	GADGQPGAKGEPGDAGAKGDAGPPGP	P	A	0.997	79.3	58.8	79.4	10.5					0	0	6	0	2	2263.02	1088.47		190.042	818	843	Empty	TRUE
A2	26	Collagen alpha-1(I) chain OS=Homo sapiens GN=COL1A1 PE=1 SV=5	CO1A1_HUMAN	uniprot-organism%3A9606+keyword%3A1185.fasta	138941	1	28	29	108	0.0583	0.129	GPPGEAGKPGEQGVPGDLGAPGP	A	S	0.99	64.8	59.8	59.7	2.83					0	2	0	0	2	2104.98	1574.4		46.8425	650	672	Empty	TRUE
A2	26	Collagen alpha-1(I) chain OS=Homo sapiens GN=COL1A1 PE=1 SV=5	CO1A1_HUMAN	uniprot-organism%3A9606+keyword%3A1185.fasta	138941	1	28	29	108	0.0583	0.129	GPPGPPGPPGPPGPPS	V	A	0.997					73.8	1.3	0.0542	0.656	0	1	0	0	2	1425.67	1389.47		26.3094	1178	1193	Empty	TRUE
A2	26	Collagen alpha-1(I) chain OS=Homo sapiens GN=COL1A1 PE=1 SV=5	CO1A1_HUMAN	uniprot-organism%3A9606+keyword%3A1185.fasta	138941	1	28	29	108	0.0583	0.129	GSPGSPGPDGKTGPPGP	T	A	0.997	91.1	58.6	70.5	38.2	70.9	3.17	0.00564	0.588	0	6	0	0	2	1509.68	846.89		84.7678	542	558	Empty	TRUE
A2	26	Collagen alpha-1(I) chain OS=Homo sapiens GN=COL1A1 PE=1 SV=5	CO1A1_HUMAN	uniprot-organism%3A9606+keyword%3A1185.fasta	138941	1	28	29	108	0.0583	0.129	GSPGSPGPDGKTGPPGPAG	T	Q	0.997	77	58.4	59.7	34.3	70.3	4.49	0.0697	0.526	0	6	0	0	2	1637.74	778.023		97.17	542	560	Empty	TRUE
A2	26	Collagen alpha-1(I) chain OS=Homo sapiens GN=COL1A1 PE=1 SV=5	CO1A1_HUMAN	uniprot-organism%3A9606+keyword%3A1185.fasta	138941	1	28	29	108	0.0583	0.129	KPGEQGVPGDLGAPGPSG	G	A	0.997	69.2	59.5	64.9	0	45.6	0.658	0.00219	0.389	0	1	0	0	2	1667.79	1436.11		14.2967	657	674	Empty	TRUE
A2	26	Collagen alpha-1(I) chain OS=Homo sapiens GN=COL1A1 PE=1 SV=5	CO1A1_HUMAN	uniprot-organism%3A9606+keyword%3A1185.fasta	138941	1	28	29	108	0.0583	0.129	LTGSPGSPGPDGKTGPPGPAGQDGRPGPPGPPG	G	A	0.993	62.5	60.4	36.9	4.33					0	0	2	0	2	3012.39	1335.6		79.6914	540	572	Empty	TRUE
A2	26	Collagen alpha-1(I) chain OS=Homo sapiens GN=COL1A1 PE=1 SV=5	CO1A1_HUMAN	uniprot-organism%3A9606+keyword%3A1185.fasta	138941	1	28	29	108	0.0583	0.129	NGDDGEAGKPGRPGERGPPGP	K	Q	0.997	71.2	58.7	51.7	1.45	58.1	5.48	0	0.476	0	0	7	0	2	2048.94	940.742		281.838	229	249	Empty	TRUE
A2	26	Collagen alpha-1(I) chain OS=Homo sapiens GN=COL1A1 PE=1 SV=5	CO1A1_HUMAN	uniprot-organism%3A9606+keyword%3A1185.fasta	138941	1	28	29	108	0.0583	0.129	NSGEPGAPGSKGDTGAKGEPGPVG	G	V	0.989	72.5	57.1	80.9	8.82					0	2	0	0	2	2170.99	909.637		147.634	432	455	Empty	TRUE
A2	26	Collagen alpha-1(I) chain OS=Homo sapiens GN=COL1A1 PE=1 SV=5	CO1A1_HUMAN	uniprot-organism%3A9606+keyword%3A1185.fasta	138941	1	28	29	108	0.0583	0.129	PPGEAGKPGEQGVPGDLG	G	A	0.997	44	59.5	46.4	0	38.9	0.745	0.157	0.333	0	1	0	0	2	1709.8	1395.02		34.8151	651	668	Empty	TRUE
A2	26	Collagen alpha-1(I) chain OS=Homo sapiens GN=COL1A1 PE=1 SV=5	CO1A1_HUMAN	uniprot-organism%3A9606+keyword%3A1185.fasta	138941	1	28	29	108	0.0583	0.129	SPGPDGKTGPPGP	G	A	0.997	60.7	58.5	49.4	0.45	43.6	1.39	0.0138	0.462	0	2	0	0	2	1195.56	739.703		11.2085	546	558	Empty	TRUE
A2	26	Collagen alpha-1(I) chain OS=Homo sapiens GN=COL1A1 PE=1 SV=5	CO1A1_HUMAN	uniprot-organism%3A9606+keyword%3A1185.fasta	138941	1	28	29	108	0.0583	0.129	SPGPDGKTGPPGPA	G	G	0.997	71.1	58.7	41.9	17	50.3	2.22	0.0934	0.5	0	4	0	0	2	1266.6	740.813		101.703	546	559	Empty	TRUE
A2	26	Collagen alpha-1(I) chain OS=Homo sapiens GN=COL1A1 PE=1 SV=5	CO1A1_HUMAN	uniprot-organism%3A9606+keyword%3A1185.fasta	138941	1	28	29	108	0.0583	0.129	SPGSPGPDGKTGPPGP	G	A	0.997	109	59.2	87	11.1	73.1	5.3	0.00958	0.625	0	14	0	0	2	1436.67	841.335		932.16	543	558	Empty	TRUE
A2	26	Collagen alpha-1(I) chain OS=Homo sapiens GN=COL1A1 PE=1 SV=5	CO1A1_HUMAN	uniprot-organism%3A9606+keyword%3A1185.fasta	138941	1	28	29	108	0.0583	0.129	SPGSPGPDGKTGPPGPAG	G	Q	0.997	82.5	58.8	60	39.6	57.4	3.2	0	0.444	0	6	0	0	2	1580.72	805.786		70.4701	543	560	Empty	TRUE
A2	26	Collagen alpha-1(I) chain OS=Homo sapiens GN=COL1A1 PE=1 SV=5	CO1A1_HUMAN	uniprot-organism%3A9606+keyword%3A1185.fasta	138941	1	28	29	108	0.0583	0.129	TGPIGPPGPAGAPGDKGES	L	G	0.994	28.9	59.8	38.8	4.5	39.8	0.959	0.0854	0.289	0	1	0	0	2	1693.8	1368.36		11.4125	766	784	Empty	TRUE
A2	26	Collagen alpha-1(I) chain OS=Homo sapiens GN=COL1A1 PE=1 SV=5	CO1A1_HUMAN	uniprot-organism%3A9606+keyword%3A1185.fasta	138941	1	28	29	108	0.0583	0.129	TGSPGSPGPDGKTGPPGP	L	A	0.997	45.7	58.6	38	22.7	48.5	2.92	0.0887	0.389	0	1	0	0	2	1610.73	886.317		11.524	541	558	Empty	TRUE
A2	26	Collagen alpha-1(I) chain OS=Homo sapiens GN=COL1A1 PE=1 SV=5	CO1A1_HUMAN	uniprot-organism%3A9606+keyword%3A1185.fasta	138941	1	28	29	108	0.0583	0.129	TGSPGSPGPDGKTGPPGPAG	L	Q	0.997	67.2	58.7	66.2	17.5	61.4	5.39	0.0749	0.425	0	6	0	0	2	1738.79	852.995		171.901	541	560	Empty	TRUE
A2	26	Collagen alpha-1(I) chain OS=Homo sapiens GN=COL1A1 PE=1 SV=5	CO1A1_HUMAN	uniprot-organism%3A9606+keyword%3A1185.fasta	138941	1	28	29	108	0.0583	0.129	VGPPGPPGPPGPPGPPS	P	A	0.997	55.7	59.7	57.4	0	74.6	0.658	0.113	0.618	0	2	0	0	2	1524.73	1561.63		52.1398	1177	1193	Empty	TRUE
A2	26	Collagen alpha-1(I) chain OS=Homo sapiens GN=COL1A1 PE=1 SV=5	CO1A1_HUMAN	uniprot-organism%3A9606+keyword%3A1185.fasta	138941	1	28	29	108	0.0583	0.129	VGPPGPPGPPGPPGPPSA	P	G	0.997	31.1	59.8	42.1	3.2	45.3	1.72	0.00442	0.361	0	1	0	0	2	1579.78	1692.68		6.33419	1177	1194	Empty	TRUE
A2	26	Collagen alpha-1(I) chain OS=Homo sapiens GN=COL1A1 PE=1 SV=5	CO1A1_HUMAN	uniprot-organism%3A9606+keyword%3A1185.fasta	138941	1	28	29	108	0.0583	0.129	VGPPGPPGPPGPPGPPSAG	P	F	0.997	34.4	59.7	45.3	0	82.8	3.24	0.0519	0.605	0	2	0	0	2	1652.79	1558.29		67.1187	1177	1195	Empty	TRUE
A2	26	Fibrinogen beta chain OS=Homo sapiens GN=FGB PE=1 SV=2	FIBB_HUMAN	uniprot-organism%3A9606+keyword%3A1185.fasta	55928.6	1	2	2	3	0.0016	0.0367	EEAPSLRPAPPPISGGG	R	Y	0.997	21.9	60.2	33.8	1.74	36.8	1.02	0.253	0.324	0	1	0	0	2	1631.84	1934.82		6.14622	54	70	Empty	TRUE
A2	26	Fibrinogen beta chain OS=Homo sapiens GN=FGB PE=1 SV=2	FIBB_HUMAN	uniprot-organism%3A9606+keyword%3A1185.fasta	55928.6	1	2	2	3	0.0016	0.0367	EEAPSLRPAPPPISGGGY	R	R	0.997	78.7	60.4	39.4	56.8	78.7	13.5	0.398	0.611	0	2	0	0	2	1794.9	2133.62		24.2944	54	71	Empty	TRUE
A2	26	Uromodulin OS=Homo sapiens GN=UMOD PE=1 SV=1	sp|P07911|UROM_HUMAN	uniprot-organism%3A9606+keyword%3A1185.fasta	69759.5	1	18	22	66	0.0357	0.0297	DQSRVLNLGPITR	I	K	0.997	72.4	57.8	41.2	48	60.9	6.19	0.553	0.692	0	8	0	0	2	1468.82	2302.45		309.552	594	606	Empty	TRUE
A2	26	Uromodulin OS=Homo sapiens GN=UMOD PE=1 SV=1	sp|P07911|UROM_HUMAN	uniprot-organism%3A9606+keyword%3A1185.fasta	69759.5	1	18	22	66	0.0357	0.0297	GSVIDQSRVLNLGPI	S	T	0.997	69.3	58.2	43.3	42.4	57.3	3.18	0.29	0.567	0	3	0	0	2	1567.88	2661.2		131.385	590	604	Empty	TRUE
A2	26	Uromodulin OS=Homo sapiens GN=UMOD PE=1 SV=1	sp|P07911|UROM_HUMAN	uniprot-organism%3A9606+keyword%3A1185.fasta	69759.5	1	18	22	66	0.0357	0.0297	IDQSRVLNLGPI	V	T	0.997	40.2	57.1	42.9	11.9	41.6	1.77	0.267	0.5	0	1	0	0	2	1324.76	2493.51		18.0021	593	604	Empty	TRUE
A2	26	Uromodulin OS=Homo sapiens GN=UMOD PE=1 SV=1	sp|P07911|UROM_HUMAN	uniprot-organism%3A9606+keyword%3A1185.fasta	69759.5	1	18	22	66	0.0357	0.0297	IDQSRVLNLGPITR	V	K	0.997	63.8	57.7	38.5	41.6	64.4	4.89	0.536	0.679	0	3	2	0	2	1581.91	2204.7		265.66	593	606	Empty	TRUE
A2	26	Uromodulin OS=Homo sapiens GN=UMOD PE=1 SV=1	sp|P07911|UROM_HUMAN	uniprot-organism%3A9606+keyword%3A1185.fasta	69759.5	1	18	22	66	0.0357	0.0297	SGSVIDQSRVLN	R	L	0.997	32.1	59.5	46.3	0	27.1	1.11	0.196	0.333	0	2	0	0	2	1274.67	1776.56		16.6678	589	600	Empty	TRUE
A2	26	Uromodulin OS=Homo sapiens GN=UMOD PE=1 SV=1	sp|P07911|UROM_HUMAN	uniprot-organism%3A9606+keyword%3A1185.fasta	69759.5	1	18	22	66	0.0357	0.0297	SGSVIDQSRVLNLGP	R	I	0.997	72.8	59.3	44	45.3	53.9	2.96	0.375	0.533	0	2	0	0	2	1541.83	2324.67		39.317	589	603	Empty	TRUE
A2	26	Uromodulin OS=Homo sapiens GN=UMOD PE=1 SV=1	sp|P07911|UROM_HUMAN	uniprot-organism%3A9606+keyword%3A1185.fasta	69759.5	1	18	22	66	0.0357	0.0297	SGSVIDQSRVLNLGPI	R	T	0.997	80.1	58.8	41.8	55.4	61.2	3.3	0.391	0.562	0	3	0	0	2	1654.91	2645.64		1093.4	589	604	Empty	TRUE
A2	26	Uromodulin OS=Homo sapiens GN=UMOD PE=1 SV=1	sp|P07911|UROM_HUMAN	uniprot-organism%3A9606+keyword%3A1185.fasta	69759.5	1	18	22	66	0.0357	0.0297	SGSVIDQSRVLNLGPIT	R	R	0.997	66.2	59.4	48.1	34.3	53.2	2.89	0.361	0.471	0	3	0	0	2	1755.96	2534.6		1014.69	589	605	Empty	TRUE
A2	26	Uromodulin OS=Homo sapiens GN=UMOD PE=1 SV=1	sp|P07911|UROM_HUMAN	uniprot-organism%3A9606+keyword%3A1185.fasta	69759.5	1	18	22	66	0.0357	0.0297	SGSVIDQSRVLNLGPITR	R	K	0.997	63.1	60.4	42.7	36.8	53.2	5.89	0.575	0.472	0	1	2	0	2	1912.06	2365.78		1613.59	589	606	Empty	TRUE
A2	26	Uromodulin OS=Homo sapiens GN=UMOD PE=1 SV=1	sp|P07911|UROM_HUMAN	uniprot-organism%3A9606+keyword%3A1185.fasta	69759.5	1	18	22	66	0.0357	0.0297	SGSVIDQSRVLNLGPITRK	R	G	0.997	53.4	58.7	33.4	35.7	52.1	4.52	0.424	0.474	0	0	2	0	2	2040.16	2243.02		250.149	589	607	Empty	TRUE
A2	26	Uromodulin OS=Homo sapiens GN=UMOD PE=1 SV=1	sp|P07911|UROM_HUMAN	uniprot-organism%3A9606+keyword%3A1185.fasta	69759.5	1	18	22	66	0.0357	0.0297	SVIDQSRVLNLGP	G	I	0.997	42.3	58.3	52	5.04	39.7	2.49	0.33	0.462	0	4	0	0	2	1397.77	2327.45		40.1302	591	603	Empty	TRUE
A2	26	Uromodulin OS=Homo sapiens GN=UMOD PE=1 SV=1	sp|P07911|UROM_HUMAN	uniprot-organism%3A9606+keyword%3A1185.fasta	69759.5	1	18	22	66	0.0357	0.0297	SVIDQSRVLNLGPI	G	T	0.997	62.7	58.9	52.9	25.8	53.8	2.54	0.357	0.571	0	4	0	0	2	1510.86	2668.99		703.623	591	604	Empty	TRUE
A2	26	Uromodulin OS=Homo sapiens GN=UMOD PE=1 SV=1	sp|P07911|UROM_HUMAN	uniprot-organism%3A9606+keyword%3A1185.fasta	69759.5	1	18	22	66	0.0357	0.0297	SVIDQSRVLNLGPIT	G	R	0.997	54.7	58.9	43.6	26.6	53.5	5.16	0.439	0.533	0	4	0	0	2	1611.91	2540.15		518.308	591	605	Empty	TRUE
A2	26	Uromodulin OS=Homo sapiens GN=UMOD PE=1 SV=1	sp|P07911|UROM_HUMAN	uniprot-organism%3A9606+keyword%3A1185.fasta	69759.5	1	18	22	66	0.0357	0.0297	SVIDQSRVLNLGPITR	G	K	0.997	90.5	59.8	37.8	70.6	67.1	7.77	0.589	0.625	0	4	5	0	2	1768.01	2358		1599.3	591	606	Empty	TRUE
A2	26	Uromodulin OS=Homo sapiens GN=UMOD PE=1 SV=1	sp|P07911|UROM_HUMAN	uniprot-organism%3A9606+keyword%3A1185.fasta	69759.5	1	18	22	66	0.0357	0.0297	VIDQSRVLNLGPI	S	T	0.997	58.2	57	44.4	29.4	53.9	2.6	0.403	0.615	0	3	0	0	2	1423.83	2545.69		257.088	592	604	Empty	TRUE
A2	26	Uromodulin OS=Homo sapiens GN=UMOD PE=1 SV=1	sp|P07911|UROM_HUMAN	uniprot-organism%3A9606+keyword%3A1185.fasta	69759.5	1	18	22	66	0.0357	0.0297	VIDQSRVLNLGPIT	S	R	0.997	52.5	57.2	38.9	29.1	46.5	3.34	0.432	0.5	0	2	0	0	2	1524.87	2414.65		98.5753	592	605	Empty	TRUE
A2	26	Uromodulin OS=Homo sapiens GN=UMOD PE=1 SV=1	sp|P07911|UROM_HUMAN	uniprot-organism%3A9606+keyword%3A1185.fasta	69759.5	1	18	22	66	0.0357	0.0297	VIDQSRVLNLGPITR	S	K	0.997	80.7	58	44	54.1	67.3	8.77	0.508	0.667	0	3	4	0	2	1680.98	2252.47		619.621	592	606	Empty	TRUE
A2	26	Uromodulin OS=Homo sapiens GN=UMOD PE=1 SV=1	sp|P07911|UROM_HUMAN	uniprot-organism%3A9606+keyword%3A1185.fasta	69759.5	1	18	22	66	0.0357	0.0297	VIDQSRVLNLGPITRK	S	G	0.997	16.7	55	29.4	0.43	34.1	1.4	0.314	0.406	0	0	1	0	2	1809.07	2136.95		9.9063	592	607	Empty	TRUE
A2	26	Collagen alpha-2(I) chain OS=Homo sapiens GN=COL1A2 PE=1 SV=7	CO1A2_HUMAN	uniprot-organism%3A9606+keyword%3A1185.fasta	129315	1	5	5	10	0.0054	0.0395	GEKGPSGEAGTAGPPGTPGP	A	Q	0.978	27.2	59.2	35.4	-0.79	41	1.2	0.022	0.325	0	1	0	0	2	1752.8	1273.97		24.7302	844	863	Empty	TRUE
A2	26	Collagen alpha-2(I) chain OS=Homo sapiens GN=COL1A2 PE=1 SV=7	CO1A2_HUMAN	uniprot-organism%3A9606+keyword%3A1185.fasta	129315	1	5	5	10	0.0054	0.0395	GEKGPSGEAGTAGPPGTPGPQG	A	L	0.996	74.5	59.3	52.3	11.5					0	4	0	0	2	1937.88	1201.21		71.6024	844	865	Empty	TRUE
A2	26	Collagen alpha-2(I) chain OS=Homo sapiens GN=COL1A2 PE=1 SV=7	CO1A2_HUMAN	uniprot-organism%3A9606+keyword%3A1185.fasta	129315	1	5	5	10	0.0054	0.0395	RTGEVGAVGPPGFAGEKGPSGEAGTAGPPGTPGP	G	Q	0.977	60	62	38.2	25.8					0	0	1	0	2	3064.46	1895.94		20.7444	830	863	Empty	TRUE
A2	26	Collagen alpha-2(I) chain OS=Homo sapiens GN=COL1A2 PE=1 SV=7	CO1A2_HUMAN	uniprot-organism%3A9606+keyword%3A1185.fasta	129315	1	5	5	10	0.0054	0.0395	RTGEVGAVGPPGFAGEKGPSGEAGTAGPPGTPGPQG	G	L	0.997	77.3	62.5	43.6	37.1					0	0	3	0	2	3249.54	1855.97		78.5127	830	865	Empty	TRUE
A2	26	Collagen alpha-2(I) chain OS=Homo sapiens GN=COL1A2 PE=1 SV=7	CO1A2_HUMAN	uniprot-organism%3A9606+keyword%3A1185.fasta	129315	1	5	5	10	0.0054	0.0395	SPGNIGPAGKEGPVGLPG	G	I	0.997	34.8	60.1	38.5	0	46	1.47	0.102	0.389	0	1	0	0	2	1635.83	1842.64		23.9524	455	472	Empty	TRUE
A2	26	Collagen alpha-1(VIII) chain OS=Homo sapiens GN=COL8A1 PE=1 SV=2	CO8A1_HUMAN	uniprot-organism%3A9606+keyword%3A1185.fasta	73366.6	0.953	1	1	2	0.0011	0.0215	GLPGPPGPPGPPGPPA	P	V	0.997					78.1	1.55	0	0.688	0	2	0	0	2	1425.7	1384.46		44.5885	557	572	Empty	TRUE
A2	26	Fibrinogen alpha chain OS=Homo sapiens GN=FGA PE=1 SV=2	sp|P02671|FIBA_HUMAN	uniprot-organism%3A9606+keyword%3A1185.fasta	94973.4	1	2	3	12	0.0064	0.0208	DEAGSEADHEGTHSTKR	A	G	0.997	46	57	36.3	25.2	45.8	8.28	0.552	0.412	0	1	0	0	2	1826.79	264.26		5.15124	605	621	Empty	TRUE
A2	26	Fibrinogen alpha chain OS=Homo sapiens GN=FGA PE=1 SV=2	sp|P02671|FIBA_HUMAN	uniprot-organism%3A9606+keyword%3A1185.fasta	94973.4	1	2	3	12	0.0064	0.0208	DEAGSEADHEGTHSTKRG	A	H	0.997	113	55.3	40.2	92.5	73	9.23	0.697	0.583	0	6	5	0	2	1883.81	272.037		542.802	605	622	Empty	TRUE
A2	26	Collagen alpha-2(V) chain OS=Homo sapiens GN=COL5A2 PE=1 SV=3	CO5A2_HUMAN	uniprot-organism%3A9606+keyword%3A1185.fasta	144910	0.996	1	1	1	0.0005	0.014	GPRGERGNPGERGEPGITGLP	L	G	0.981					22.7	0.678	0.22	0.19	0	1	0	0	2	2135.06	1028.44		27.7094	708	728	Empty	TRUE
A2	26	Insulin OS=Homo sapiens GN=INS PE=1 SV=1	INS_HUMAN	uniprot-organism%3A9606+keyword%3A1185.fasta	11981.1	1	4	5	22	0.0118	0.282	EAEDLQVGQVELGGGPGAGSLQP	R	L	0.997	112	61.1	43.6	87.8					0	3	0	0	2	2208.08	2477.85		108.572	57	79	Empty	TRUE
A2	26	Insulin OS=Homo sapiens GN=INS PE=1 SV=1	INS_HUMAN	uniprot-organism%3A9606+keyword%3A1185.fasta	11981.1	1	4	5	22	0.0118	0.282	EAEDLQVGQVELGGGPGAGSLQPLALEGS	R	L	0.997	134	62.1	50.6	104					0	4	0	0	2	2778.38	2863.8		116.954	57	85	Empty	TRUE
A2	26	Insulin OS=Homo sapiens GN=INS PE=1 SV=1	INS_HUMAN	uniprot-organism%3A9606+keyword%3A1185.fasta	11981.1	1	4	5	22	0.0118	0.282	EAEDLQVGQVELGGGPGAGSLQPLALEGSL	R	Q	0.997	83.9	62.3	45.3	56.2					0	3	0	0	2	2891.46	3177.54		40.9015	57	86	Empty	TRUE
A2	26	Insulin OS=Homo sapiens GN=INS PE=1 SV=1	INS_HUMAN	uniprot-organism%3A9606+keyword%3A1185.fasta	11981.1	1	4	5	22	0.0118	0.282	EAEDLQVGQVELGGGPGAGSLQPLALEGSLQ	R	K	0.997	195	62.4	60.6	159					0	7	5	0	2	3019.52	3042.61		1291.58	57	87	Empty	TRUE
A2	26	ProSAAS OS=Homo sapiens GN=PCSK1N PE=1 SV=1	PCSK1_HUMAN	uniprot-organism%3A9606+keyword%3A1185.fasta	27373.2	1	2	2	8	0.0043	0.0692	DHDVGSELPPEGVLGAL	A	L	0.997	61.8	60.2	47.9	30	50	4.14	0.38	0.441	0	3	0	0	2	1704.84	2802.17		15.346	223	239	Empty	TRUE
A2	26	ProSAAS OS=Homo sapiens GN=PCSK1N PE=1 SV=1	PCSK1_HUMAN	uniprot-organism%3A9606+keyword%3A1185.fasta	27373.2	1	2	2	8	0.0043	0.0692	DHDVGSELPPEGVLGALL	A	R	0.997	74.2	60.5	43.4	47.8	58.3	4.64	0.348	0.444	0	5	0	0	2	1817.93	3295.25		34.0783	223	240	Empty	TRUE
A2	26	Collagen alpha-1(III) chain OS=Homo sapiens GN=COL3A1 PE=1 SV=4	sp|P02461|CO3A1_HUMAN	uniprot-organism%3A9606+keyword%3A1185.fasta	138565	1	8	8	19	0.0102	0.0955	DAGAPGAPGGKGDAGAPGERGPPG	G	L	0.997	69.5	58.2	73.4	0					0	0	3	0	2	2079.93	649.661		43.0913	664	687	Empty	TRUE
A2	26	Collagen alpha-1(III) chain OS=Homo sapiens GN=COL3A1 PE=1 SV=4	sp|P02461|CO3A1_HUMAN	uniprot-organism%3A9606+keyword%3A1185.fasta	138565	1	8	8	19	0.0102	0.0955	ERGEAGIPGVPGAKGEDGKDGSPGEPGANG	G	L	0.984	51.4	58.9	60.5	6.89					0	0	1	0	2	2826.28	1462.69		56.1324	448	477	Empty	TRUE
A2	26	Collagen alpha-1(III) chain OS=Homo sapiens GN=COL3A1 PE=1 SV=4	sp|P02461|CO3A1_HUMAN	uniprot-organism%3A9606+keyword%3A1185.fasta	138565	1	8	8	19	0.0102	0.0955	GDAGAPGERGPPGLAGAPG	K	L	0.997					56.2	2.85	0.0658	0.447	0	2	0	0	2	1635.77	1843.1		48.8943	675	693	Empty	TRUE
A2	26	Collagen alpha-1(III) chain OS=Homo sapiens GN=COL3A1 PE=1 SV=4	sp|P02461|CO3A1_HUMAN	uniprot-organism%3A9606+keyword%3A1185.fasta	138565	1	8	8	19	0.0102	0.0955	GLPGTGGPPGENGKPGEP	Q	G	0.997	79	58.8	82.7	11.8	65.4	2.92	0.119	0.528	0	4	0	0	2	1681.77	1197.82		109.187	642	659	Empty	TRUE
A2	26	Collagen alpha-1(III) chain OS=Homo sapiens GN=COL3A1 PE=1 SV=4	sp|P02461|CO3A1_HUMAN	uniprot-organism%3A9606+keyword%3A1185.fasta	138565	1	8	8	19	0.0102	0.0955	GLPGTGGPPGENGKPGEPGP	Q	K	0.997	69.8	59.3	49.2	14	61.3	1.89	0.0131	0.45	0	3	0	0	2	1835.84	1374.96		74.5212	642	661	Empty	TRUE
A2	26	Collagen alpha-1(III) chain OS=Homo sapiens GN=COL3A1 PE=1 SV=4	sp|P02461|CO3A1_HUMAN	uniprot-organism%3A9606+keyword%3A1185.fasta	138565	1	8	8	19	0.0102	0.0955	KNGETGPQGPPGPTGPGGDKGDTGPPGPQG	G	L	0.997	74.6	59.8	46.3	3.57					0	0	4	0	2	2743.26	1354.41		170.152	610	639	Empty	TRUE
A2	26	Collagen alpha-1(III) chain OS=Homo sapiens GN=COL3A1 PE=1 SV=4	sp|P02461|CO3A1_HUMAN	uniprot-organism%3A9606+keyword%3A1185.fasta	138565	1	8	8	19	0.0102	0.0955	LRGGAGPPGPEGGKGAAGPPGPPGAAGTPG	G	L	0.997	64.2	61.5	61.2	19.6					0	0	1	0	2	2526.23	1358.3		25.7429	694	723	Empty	TRUE
A2	26	Collagen alpha-1(III) chain OS=Homo sapiens GN=COL3A1 PE=1 SV=4	sp|P02461|CO3A1_HUMAN	uniprot-organism%3A9606+keyword%3A1185.fasta	138565	1	8	8	19	0.0102	0.0955	PGTGGPPGENGKPGEPGP	L	K	0.997	38.9	59.3	46.5	5.65	40.9	0.921	0.0465	0.361	0	1	0	0	2	1665.74	1317.19		15.1556	644	661	Empty	TRUE
A2	26	Collagen alpha-1(XV) chain OS=Homo sapiens GN=COL15A1 PE=1 SV=2	COFA1_HUMAN	uniprot-organism%3A9606+keyword%3A1185.fasta	141722	0.718	1	1	1	0.0005	0.0122	PGDPGPPGPPGPPGPPA	R	I	0.98					41.5	0.721	0.00964	0.353	0	1	0	0	2	1492.71	1684.83		4.01706	1092	1108	Empty	TRUE
A2	26	Collagen alpha-1(I) chain OS=Homo sapiens GN=COL1A1 PE=1 SV=5	CO1A1_HUMAN	uniprot-organism%3A9606+keyword%3A1185.fasta	138941	1	26	27	105	0.0564	0.152	ADGQPGAKGEPGDAGAKGDAGPPGP	G	A	0.997	85.1	58.4	72.1	0					0	4	3	0	2	2206	1043.97		431.637	819	843	Empty	TRUE
A2	26	Collagen alpha-1(I) chain OS=Homo sapiens GN=COL1A1 PE=1 SV=5	CO1A1_HUMAN	uniprot-organism%3A9606+keyword%3A1185.fasta	138941	1	26	27	105	0.0564	0.152	ADGQPGAKGEPGDAGAKGDAGPPGPA	G	G	0.997	68	58.7	66.6	4.42					0	0	3	0	2	2293.03	1057.31		84.0261	819	844	Empty	TRUE
A2	26	Collagen alpha-1(I) chain OS=Homo sapiens GN=COL1A1 PE=1 SV=5	CO1A1_HUMAN	uniprot-organism%3A9606+keyword%3A1185.fasta	138941	1	26	27	105	0.0564	0.152	ADGQPGAKGEPGDAGAKGDAGPPGPAGP	G	A	0.997	60.4	59.3	67.2	9.29					0	0	1	0	2	2431.11	1241.68		8.88256	819	846	Empty	TRUE
A2	26	Collagen alpha-1(I) chain OS=Homo sapiens GN=COL1A1 PE=1 SV=5	CO1A1_HUMAN	uniprot-organism%3A9606+keyword%3A1185.fasta	138941	1	26	27	105	0.0564	0.152	AGPPGAPGAPGAPGPVGPAGKSGDRGETGP	P	A	0.996	61.1	60.7	43.6	23.1					0	0	2	0	2	2600.23	1409.95		52.6709	1042	1071	Empty	TRUE
A2	26	Collagen alpha-1(I) chain OS=Homo sapiens GN=COL1A1 PE=1 SV=5	CO1A1_HUMAN	uniprot-organism%3A9606+keyword%3A1185.fasta	138941	1	26	27	105	0.0564	0.152	AGPPGEAGKPGEQGVPGDLGAPGP	P	S	0.997	106	59.3	90.1	8.6					0	4	0	0	2	2176.02	1593.18		356.723	649	672	Empty	TRUE
A2	26	Collagen alpha-1(I) chain OS=Homo sapiens GN=COL1A1 PE=1 SV=5	CO1A1_HUMAN	uniprot-organism%3A9606+keyword%3A1185.fasta	138941	1	26	27	105	0.0564	0.152	APGDRGEPGPPGP	G	A	0.997	55.9	57.6	57.6	10.4	53.4	0.721	0.137	0.615	0	2	0	0	2	1251.56	566.357		118.157	798	810	Empty	TRUE
A2	26	Collagen alpha-1(I) chain OS=Homo sapiens GN=COL1A1 PE=1 SV=5	CO1A1_HUMAN	uniprot-organism%3A9606+keyword%3A1185.fasta	138941	1	26	27	105	0.0564	0.152	APGDRGEPGPPGPA	G	G	0.997	40.8	58.2	49.2	6.06	58	1.55	0.143	0.607	0	6	0	0	2	1322.6	570.256		189.485	798	811	Empty	TRUE
A2	26	Collagen alpha-1(I) chain OS=Homo sapiens GN=COL1A1 PE=1 SV=5	CO1A1_HUMAN	uniprot-organism%3A9606+keyword%3A1185.fasta	138941	1	26	27	105	0.0564	0.152	DAGPVGPPGPPGPPGPPGPPS	G	A	0.997	50.6	59.7	39.8	20.9	95.5	3.6	0.0953	0.619	0	4	0	0	2	1864.87	1654.85		128.228	1173	1193	Empty	TRUE
A2	26	Collagen alpha-1(I) chain OS=Homo sapiens GN=COL1A1 PE=1 SV=5	CO1A1_HUMAN	uniprot-organism%3A9606+keyword%3A1185.fasta	138941	1	26	27	105	0.0564	0.152	DGQPGAKGEPGDAGAKGDAGPPGP	A	A	0.986	61.7	58.7	60.1	2.85					0	2	0	0	2	2134.96	1036.77		65.7777	820	843	Empty	TRUE
A2	26	Collagen alpha-1(I) chain OS=Homo sapiens GN=COL1A1 PE=1 SV=5	CO1A1_HUMAN	uniprot-organism%3A9606+keyword%3A1185.fasta	138941	1	26	27	105	0.0564	0.152	GADGQPGAKGEPGDAGAKGDAGPPGP	P	A	0.997	80.6	58.8	75	9.23					0	0	5	0	2	2263.02	1076.19		153.56	818	843	Empty	TRUE
A2	26	Collagen alpha-1(I) chain OS=Homo sapiens GN=COL1A1 PE=1 SV=5	CO1A1_HUMAN	uniprot-organism%3A9606+keyword%3A1185.fasta	138941	1	26	27	105	0.0564	0.152	GSPGSPGPDGKTGPPGP	T	A	0.997	78.3	58.5	69.8	25.4	66.2	2.35	0.0665	0.559	0	5	0	0	2	1509.68	795.17		48.4821	542	558	Empty	TRUE
A2	26	Collagen alpha-1(I) chain OS=Homo sapiens GN=COL1A1 PE=1 SV=5	CO1A1_HUMAN	uniprot-organism%3A9606+keyword%3A1185.fasta	138941	1	26	27	105	0.0564	0.152	GSPGSPGPDGKTGPPGPAG	T	Q	0.997	63.3	58.4	59.1	20.3	61.7	3.89	0.0697	0.474	0	7	0	0	2	1637.74	724.097		80.3693	542	560	Empty	TRUE
A2	26	Collagen alpha-1(I) chain OS=Homo sapiens GN=COL1A1 PE=1 SV=5	CO1A1_HUMAN	uniprot-organism%3A9606+keyword%3A1185.fasta	138941	1	26	27	105	0.0564	0.152	KPGEQGVPGDLGAPGPSG	G	A	0.987	62.9	59.5	65.3	13.2					0	1	0	0	2	1667.79	1433.83		13.1708	657	674	Empty	TRUE
A2	26	Collagen alpha-1(I) chain OS=Homo sapiens GN=COL1A1 PE=1 SV=5	CO1A1_HUMAN	uniprot-organism%3A9606+keyword%3A1185.fasta	138941	1	26	27	105	0.0564	0.152	LTGSPGSPGPDGKTGPPGPAGQDGRPGPPGPPG	G	A	0.997	62.4	60.5	73.6	5.13					0	0	2	0	2	3012.39	1333.31		76.4428	540	572	Empty	TRUE
A2	26	Collagen alpha-1(I) chain OS=Homo sapiens GN=COL1A1 PE=1 SV=5	CO1A1_HUMAN	uniprot-organism%3A9606+keyword%3A1185.fasta	138941	1	26	27	105	0.0564	0.152	NGAPGNDGAKGDAGAPGAPGSQGAPG	A	L	0.966	54	56.5	61.8	7.91					0	1	0	0	2	2211.95	345.343		21.3818	700	725	Empty	TRUE
A2	26	Collagen alpha-1(I) chain OS=Homo sapiens GN=COL1A1 PE=1 SV=5	CO1A1_HUMAN	uniprot-organism%3A9606+keyword%3A1185.fasta	138941	1	26	27	105	0.0564	0.152	NGDDGEAGKPGRPGERGPPGP	K	Q	0.997	73.4	58.9	57.2	0	59.2	5.92	0	0.452	0	0	5	0	2	2048.94	938.432		218.594	229	249	Empty	TRUE
A2	26	Collagen alpha-1(I) chain OS=Homo sapiens GN=COL1A1 PE=1 SV=5	CO1A1_HUMAN	uniprot-organism%3A9606+keyword%3A1185.fasta	138941	1	26	27	105	0.0564	0.152	PGQMGPRGLPGERGRPGAPGP	A	A	0.997					47.3	1.77	0.00846	0.357	0	2	0	0	2	2105.03	1568.75		56.3562	298	318	Empty	TRUE
A2	26	Collagen alpha-1(I) chain OS=Homo sapiens GN=COL1A1 PE=1 SV=5	CO1A1_HUMAN	uniprot-organism%3A9606+keyword%3A1185.fasta	138941	1	26	27	105	0.0564	0.152	PPGEAGKPGEQGVPGDLG	G	A	0.997	37.9	59.4	42.8	0	41.7	0.921	0.156	0.361	0	1	0	0	2	1709.8	1392.73		35.9364	651	668	Empty	TRUE
A2	26	Collagen alpha-1(I) chain OS=Homo sapiens GN=COL1A1 PE=1 SV=5	CO1A1_HUMAN	uniprot-organism%3A9606+keyword%3A1185.fasta	138941	1	26	27	105	0.0564	0.152	SPGPDGKTGPPGPA	G	G	0.997	66.2	58.6	39.3	16	52.6	1.85	0.0951	0.5	0	3	0	0	2	1266.6	704.091		52.1902	546	559	Empty	TRUE
A2	26	Collagen alpha-1(I) chain OS=Homo sapiens GN=COL1A1 PE=1 SV=5	CO1A1_HUMAN	uniprot-organism%3A9606+keyword%3A1185.fasta	138941	1	26	27	105	0.0564	0.152	SPGSPGPDGKTGPPGP	G	A	0.997	100	59.1	87.2	11.5	68.4	5.74	0.0102	0.594	0	17	0	0	2	1436.67	786.279		819.236	543	558	Empty	TRUE
A2	26	Collagen alpha-1(I) chain OS=Homo sapiens GN=COL1A1 PE=1 SV=5	CO1A1_HUMAN	uniprot-organism%3A9606+keyword%3A1185.fasta	138941	1	26	27	105	0.0564	0.152	SPGSPGPDGKTGPPGPAG	G	Q	0.997	85.1	58.7	57.6	44.8	61.9	4.33	0.00162	0.5	0	5	0	0	2	1580.72	761.857		52.1723	543	560	Empty	TRUE
A2	26	Collagen alpha-1(I) chain OS=Homo sapiens GN=COL1A1 PE=1 SV=5	CO1A1_HUMAN	uniprot-organism%3A9606+keyword%3A1185.fasta	138941	1	26	27	105	0.0564	0.152	TGSPGSPGPDGKTGPPGP	L	A	0.997	50.6	58.4	47.7	18.2	43.9	1.77	0.0888	0.361	0	3	0	0	2	1610.73	844.026		22.6047	541	558	Empty	TRUE
A2	26	Collagen alpha-1(I) chain OS=Homo sapiens GN=COL1A1 PE=1 SV=5	CO1A1_HUMAN	uniprot-organism%3A9606+keyword%3A1185.fasta	138941	1	26	27	105	0.0564	0.152	TGSPGSPGPDGKTGPPGPAG	L	Q	0.997	74.6	58.6	69.6	21.7	66.7	4.29	0.0045	0.475	0	8	0	0	2	1738.79	796.83		180.703	541	560	Empty	TRUE
A2	26	Collagen alpha-1(I) chain OS=Homo sapiens GN=COL1A1 PE=1 SV=5	CO1A1_HUMAN	uniprot-organism%3A9606+keyword%3A1185.fasta	138941	1	26	27	105	0.0564	0.152	VGPPGPPGPPGPPGPPS	P	A	0.997					74.6	0.678	0.00134	0.618	0	1	0	0	2	1524.73	1504.91		45.8877	1177	1193	Empty	TRUE
A2	26	Collagen alpha-1(I) chain OS=Homo sapiens GN=COL1A1 PE=1 SV=5	CO1A1_HUMAN	uniprot-organism%3A9606+keyword%3A1185.fasta	138941	1	26	27	105	0.0564	0.152	VGPPGPPGPPGPPGPPSA	P	G	0.997	29.4	59.7	40	3.27	66.4	2.23	0.0587	0.528	0	5	0	0	2	1595.77	1607.07		57.85	1177	1194	Empty	TRUE
A2	26	Collagen alpha-1(I) chain OS=Homo sapiens GN=COL1A1 PE=1 SV=5	CO1A1_HUMAN	uniprot-organism%3A9606+keyword%3A1185.fasta	138941	1	26	27	105	0.0564	0.152	VGPPGPPGPPGPPGPPSAG	P	F	0.997	34.8	59.7	47.8	1.37	87.2	3.05	0.0493	0.632	0	3	0	0	2	1652.79	1550.45		115.122	1177	1195	Empty	TRUE
A2	26	Fibrinogen beta chain OS=Homo sapiens GN=FGB PE=1 SV=2	FIBB_HUMAN	uniprot-organism%3A9606+keyword%3A1185.fasta	55928.6	1	2	2	2	0.0011	0.0367	EEAPSLRPAPPPISGGG	R	Y	0.997	32.5	60.2	37.7	9.19	40.2	1.41	0.254	0.353	0	1	0	0	2	1631.84	1933.6		5.74553	54	70	Empty	TRUE
A2	26	Fibrinogen beta chain OS=Homo sapiens GN=FGB PE=1 SV=2	FIBB_HUMAN	uniprot-organism%3A9606+keyword%3A1185.fasta	55928.6	1	2	2	2	0.0011	0.0367	EEAPSLRPAPPPISGGGY	R	R	0.997	61	60.3	38.9	38.3	66.9	7.11	0.353	0.528	0	1	0	0	2	1794.9	2133.52		16.1515	54	71	Empty	TRUE
A2	26	Uromodulin OS=Homo sapiens GN=UMOD PE=1 SV=1	sp|P07911|UROM_HUMAN	uniprot-organism%3A9606+keyword%3A1185.fasta	69759.5	1	19	21	56	0.0301	0.0297	DQSRVLNLGPITR	I	K	0.997	68.2	57.8	51.1	33.5	56.7	6.35	0.511	0.654	0	8	0	0	2	1468.82	2304.6		304.557	594	606	Empty	TRUE
A2	26	Uromodulin OS=Homo sapiens GN=UMOD PE=1 SV=1	sp|P07911|UROM_HUMAN	uniprot-organism%3A9606+keyword%3A1185.fasta	69759.5	1	19	21	56	0.0301	0.0297	GSVIDQSRVLNLGPI	S	T	0.997	66.4	58.2	50.1	32.4	61.1	2.19	0.358	0.6	0	3	0	0	2	1567.88	2665.55		132.099	590	604	Empty	TRUE
A2	26	Uromodulin OS=Homo sapiens GN=UMOD PE=1 SV=1	sp|P07911|UROM_HUMAN	uniprot-organism%3A9606+keyword%3A1185.fasta	69759.5	1	19	21	56	0.0301	0.0297	GSVIDQSRVLNLGPIT	S	R	0.997	43.2	58.7	43.9	14.2	46.1	3.74	0.397	0.438	0	2	0	0	2	1668.93	2541.73		30.8676	590	605	Empty	TRUE
A2	26	Uromodulin OS=Homo sapiens GN=UMOD PE=1 SV=1	sp|P07911|UROM_HUMAN	uniprot-organism%3A9606+keyword%3A1185.fasta	69759.5	1	19	21	56	0.0301	0.0297	IDQSRVLNLGPI	V	T	0.997	40.2	57.2	42.3	12.6	42.3	2.01	0.296	0.5	0	1	0	0	2	1324.76	2498.97		17.928	593	604	Empty	TRUE
A2	26	Uromodulin OS=Homo sapiens GN=UMOD PE=1 SV=1	sp|P07911|UROM_HUMAN	uniprot-organism%3A9606+keyword%3A1185.fasta	69759.5	1	19	21	56	0.0301	0.0297	IDQSRVLNLGPITR	V	K	0.997	74.4	57.2	44.9	46.3	61.2	4.39	0.462	0.643	0	4	0	0	2	1581.91	2278.49		252.843	593	606	Empty	TRUE
A2	26	Uromodulin OS=Homo sapiens GN=UMOD PE=1 SV=1	sp|P07911|UROM_HUMAN	uniprot-organism%3A9606+keyword%3A1185.fasta	69759.5	1	19	21	56	0.0301	0.0297	SGSVIDQSRVLN	R	L	0.997					30.4	0.745	0.211	0.375	0	1	0	0	2	1274.67	1778.12		10.3562	589	600	Empty	TRUE
A2	26	Uromodulin OS=Homo sapiens GN=UMOD PE=1 SV=1	sp|P07911|UROM_HUMAN	uniprot-organism%3A9606+keyword%3A1185.fasta	69759.5	1	19	21	56	0.0301	0.0297	SGSVIDQSRVLNLGP	R	I	0.997	68.3	59.3	59.1	25.3	54	2.37	0.394	0.533	0	2	0	0	2	1541.83	2329.05		38.8725	589	603	Empty	TRUE
A2	26	Uromodulin OS=Homo sapiens GN=UMOD PE=1 SV=1	sp|P07911|UROM_HUMAN	uniprot-organism%3A9606+keyword%3A1185.fasta	69759.5	1	19	21	56	0.0301	0.0297	SGSVIDQSRVLNLGPI	R	T	0.997	74.8	58.8	46.7	44.8	61.2	3.3	0.328	0.562	0	5	0	0	2	1654.91	2664.44		1121.4	589	604	Empty	TRUE
A2	26	Uromodulin OS=Homo sapiens GN=UMOD PE=1 SV=1	sp|P07911|UROM_HUMAN	uniprot-organism%3A9606+keyword%3A1185.fasta	69759.5	1	19	21	56	0.0301	0.0297	SGSVIDQSRVLNLGPIT	R	R	0.997	67.3	60.2	46.1	37.6	49.6	2.7	0.373	0.441	0	4	0	0	2	1755.96	2543.94		1189.74	589	605	Empty	TRUE
A2	26	Uromodulin OS=Homo sapiens GN=UMOD PE=1 SV=1	sp|P07911|UROM_HUMAN	uniprot-organism%3A9606+keyword%3A1185.fasta	69759.5	1	19	21	56	0.0301	0.0297	SGSVIDQSRVLNLGPITR	R	K	0.997	54.3	60.4	38.4	31.8	49.6	4.85	0.419	0.444	0	1	1	0	2	1912.06	2375.13		867.651	589	606	Empty	TRUE
A2	26	Uromodulin OS=Homo sapiens GN=UMOD PE=1 SV=1	sp|P07911|UROM_HUMAN	uniprot-organism%3A9606+keyword%3A1185.fasta	69759.5	1	19	21	56	0.0301	0.0297	SGSVIDQSRVLNLGPITRK	R	G	0.997	46.8	58.2	38.7	23.4	58.9	4.28	0.343	0.526	0	0	3	0	2	2040.16	2251.28		272.295	589	607	Empty	TRUE
A2	26	Uromodulin OS=Homo sapiens GN=UMOD PE=1 SV=1	sp|P07911|UROM_HUMAN	uniprot-organism%3A9606+keyword%3A1185.fasta	69759.5	1	19	21	56	0.0301	0.0297	SVIDQSRVLNLGP	G	I	0.997	50.1	58.3	51.6	13.5	43	2.26	0.374	0.5	0	1	0	0	2	1397.77	2326.83		12.9237	591	603	Empty	TRUE
A2	26	Uromodulin OS=Homo sapiens GN=UMOD PE=1 SV=1	sp|P07911|UROM_HUMAN	uniprot-organism%3A9606+keyword%3A1185.fasta	69759.5	1	19	21	56	0.0301	0.0297	SVIDQSRVLNLGPI	G	T	0.997	66.6	58.2	51.7	31.1	49.9	1.8	0.325	0.536	0	3	0	0	2	1510.86	2670		694.849	591	604	Empty	TRUE
A2	26	Uromodulin OS=Homo sapiens GN=UMOD PE=1 SV=1	sp|P07911|UROM_HUMAN	uniprot-organism%3A9606+keyword%3A1185.fasta	69759.5	1	19	21	56	0.0301	0.0297	SVIDQSRVLNLGPIT	G	R	0.997	53	59	45.4	23.1	53.4	3.33	0.463	0.533	0	3	0	0	2	1611.91	2546.71		375.924	591	605	Empty	TRUE
A2	26	Uromodulin OS=Homo sapiens GN=UMOD PE=1 SV=1	sp|P07911|UROM_HUMAN	uniprot-organism%3A9606+keyword%3A1185.fasta	69759.5	1	19	21	56	0.0301	0.0297	SVIDQSRVLNLGPITR	G	K	0.997	96.2	59.6	37	77.7	62.8	6.17	0.487	0.594	0	4	1	0	2	1768.01	2366.8		634.913	591	606	Empty	TRUE
A2	26	Uromodulin OS=Homo sapiens GN=UMOD PE=1 SV=1	sp|P07911|UROM_HUMAN	uniprot-organism%3A9606+keyword%3A1185.fasta	69759.5	1	19	21	56	0.0301	0.0297	VIDQSRVLNLGPI	S	T	0.997	54.7	57.2	49.7	20.4	47.4	1.27	0.291	0.538	0	3	0	0	2	1423.83	2555.6		162.986	592	604	Empty	TRUE
A2	26	Uromodulin OS=Homo sapiens GN=UMOD PE=1 SV=1	sp|P07911|UROM_HUMAN	uniprot-organism%3A9606+keyword%3A1185.fasta	69759.5	1	19	21	56	0.0301	0.0297	VIDQSRVLNLGPIT	S	R	0.997	40.6	57.4	38.6	16.8	46.4	3.44	0.347	0.5	0	2	0	0	2	1524.87	2418.99		95.2001	592	605	Empty	TRUE
A2	26	Uromodulin OS=Homo sapiens GN=UMOD PE=1 SV=1	sp|P07911|UROM_HUMAN	uniprot-organism%3A9606+keyword%3A1185.fasta	69759.5	1	19	21	56	0.0301	0.0297	VIDQSRVLNLGPITR	S	K	0.997	78	58.3	40.8	54.3	71.3	10.4	0.595	0.7	0	3	0	0	2	1680.98	2256.83		299.133	592	606	Empty	TRUE
A2	26	Uromodulin OS=Homo sapiens GN=UMOD PE=1 SV=1	sp|P07911|UROM_HUMAN	uniprot-organism%3A9606+keyword%3A1185.fasta	69759.5	1	19	21	56	0.0301	0.0297	VLNLGPITR	R	K	0.997	22.4	54.6	31.3	5.28	27.4	0.824	0.292	0.389	0	1	0	0	2	982.605	2154.64		7.63292	598	606	Empty	TRUE
A2	26	Collagen alpha-1(XIX) chain OS=Homo sapiens GN=COL19A1 PE=1 SV=3	COJA1_HUMAN	uniprot-organism%3A9606+keyword%3A1185.fasta	115224	0.95	1	1	1	0.0005	0.0123	KDGLPGPPGDPGPQ	G	G	0.997	39.1	58.3	46.2	7.43	55.6	0.678	0.156	0.571	0	1	0	0	2	1379.64	535.263		11.0424	1061	1074	Empty	TRUE
A2	26	Collagen alpha-1(V) chain OS=Homo sapiens GN=COL5A1 PE=1 SV=3	CO5A1_HUMAN	uniprot-organism%3A9606+keyword%3A1185.fasta	183563	0.999	2	2	2	0.0011	0.0098	GPIGPPGPPGLPGPPGP	S	K	0.955	62.4	59.7	66.4	11.9					0	1	0	0	2	1508.78	1605.96		15.6648	1525	1541	Empty	TRUE
A2	26	Collagen alpha-1(V) chain OS=Homo sapiens GN=COL5A1 PE=1 SV=3	CO5A1_HUMAN	uniprot-organism%3A9606+keyword%3A1185.fasta	183563	0.999	2	2	2	0.0011	0.0098	SGPIGPPGPPGLPGPPGP	P	K	0.983					39.9	0.796	0.0952	0.333	0	1	0	0	2	1579.81	1697.04		5.04352	1524	1541	Empty	TRUE
A2	26	Collagen alpha-2(I) chain OS=Homo sapiens GN=COL1A2 PE=1 SV=7	CO1A2_HUMAN	uniprot-organism%3A9606+keyword%3A1185.fasta	129315	1	5	5	10	0.0054	0.0395	GEKGPSGEAGTAGPPGTPGP	A	Q	0.997	43.2	59.1	48.5	9.43	47.9	0.959	0.0397	0.375	0	2	0	0	2	1752.8	1260		27.5534	844	863	Empty	TRUE
A2	26	Collagen alpha-2(I) chain OS=Homo sapiens GN=COL1A2 PE=1 SV=7	CO1A2_HUMAN	uniprot-organism%3A9606+keyword%3A1185.fasta	129315	1	5	5	10	0.0054	0.0395	GEKGPSGEAGTAGPPGTPGPQG	A	L	0.997	82.8	59.1	52.3	10.6					0	3	0	0	2	1937.88	1196.16		59.8956	844	865	Empty	TRUE
A2	26	Collagen alpha-2(I) chain OS=Homo sapiens GN=COL1A2 PE=1 SV=7	CO1A2_HUMAN	uniprot-organism%3A9606+keyword%3A1185.fasta	129315	1	5	5	10	0.0054	0.0395	RTGEVGAVGPPGFAGEKGPSGEAGTAGPPGTPGP	G	Q	0.992	62.8	62	39.5	35.2					0	0	2	0	2	3064.46	1904.19		28.079	830	863	Empty	TRUE
A2	26	Collagen alpha-2(I) chain OS=Homo sapiens GN=COL1A2 PE=1 SV=7	CO1A2_HUMAN	uniprot-organism%3A9606+keyword%3A1185.fasta	129315	1	5	5	10	0.0054	0.0395	RTGEVGAVGPPGFAGEKGPSGEAGTAGPPGTPGPQG	G	L	0.997	75.2	62.4	48.9	40.9					0	0	2	0	2	3249.54	1849.77		56.8362	830	865	Empty	TRUE
A2	26	Collagen alpha-2(I) chain OS=Homo sapiens GN=COL1A2 PE=1 SV=7	CO1A2_HUMAN	uniprot-organism%3A9606+keyword%3A1185.fasta	129315	1	5	5	10	0.0054	0.0395	SPGNIGPAGKEGPVGLPG	G	I	0.997	41.9	59.9	51.6	5.04	47	0.921	0.0404	0.389	0	1	0	0	2	1635.83	1848.1		27.5859	455	472	Empty	TRUE
A2	26	Isoform 2 of Optic atrophy 3 protein OS=Homo sapiens GN=OPA3	sp|Q9H6K4-2|OPA3_HUMAN	uniprot-organism%3A9606+keyword%3A1185.fasta	20255.4	1	2	2	2	0.0011	0.217	EVRAHLCLRDPPPAPPVAP	Q	A	0.997	53.6	60.9	58.2	9.96	37.2	2	0.0887	0.316	0	1	0	0	2	2115.07	3471.84		7.64228	158	176	Empty	TRUE
A2	26	Isoform 2 of Optic atrophy 3 protein OS=Homo sapiens GN=OPA3	sp|Q9H6K4-2|OPA3_HUMAN	uniprot-organism%3A9606+keyword%3A1185.fasta	20255.4	1	2	2	2	0.0011	0.217	FKTYICLPPAQLYHWLEMRT	F	K	0.997					24.1	1.41	0.207	0.225	0	0	1	0	2	2526.27	1351.63		24.9542	37	56	Empty	TRUE
A2	23	Fibrinogen alpha chain OS=Homo sapiens GN=FGA PE=1 SV=2	sp|P02671|FIBA_HUMAN	uniprot-organism%3A9606+keyword%3A1185.fasta	94973.4	0.912	1	1	2	0.0011	0.0208	DEAGSEADHEGTHSTKRG	A	H	0.992	40.2	56.4	34.6	20.9	30.8	1.08	0.256	0.222	0	0	2	0	2	1883.81	265.003		12.6194	605	622	Empty	TRUE
A2	23	Desmocollin-2 OS=Homo sapiens GN=DSC2 PE=1 SV=1	sp|Q02487-2|DSC2_HUMAN,sp|Q02487|DSC2_HUMAN	uniprot-organism%3A9606+keyword%3A1185.fasta	99962.6	0.967	1	1	1	0.0006	0.02	ATTPDGYTPELPLPLIIK	F	I	0.997	48.1	58.2	29.4	34.4	55.3	6.77	0.427	0.444	0	1	0	0	2	1939.08	3095.51		19.3239	215	232	Empty	TRUE
A2	23	Plasma protease C1 inhibitor OS=Homo sapiens GN=SERPING1 PE=1 SV=1	H9KV48_HUMAN	uniprot-organism%3A9606+keyword%3A1185.fasta	50990.6	1	2	2	4	0.0022	0.0475	ELTETGVEAAAASAISVARTL	L	L	0.997	165	60.5	46.7	141	95.6	18.4	0.672	0.619	0	3	0	0	2	2060.09	3350.1		259.638	411	431	Empty	TRUE
A2	23	Plasma protease C1 inhibitor OS=Homo sapiens GN=SERPING1 PE=1 SV=1	H9KV48_HUMAN	uniprot-organism%3A9606+keyword%3A1185.fasta	50990.6	1	2	2	4	0.0022	0.0475	ELTETGVEAAAASAISVARTLL	L	V	0.997	129	60.2	41.3	108					0	1	0	0	2	2173.17	3550.22		10.9205	411	432	Empty	TRUE
A2	23	Collagen alpha-1(III) chain OS=Homo sapiens GN=COL3A1 PE=1 SV=4	sp|P02461|CO3A1_HUMAN	uniprot-organism%3A9606+keyword%3A1185.fasta	138565	1	7	7	15	0.0083	0.0723	DAGAPGAPGGKGDAGAPGERGPPG	G	L	0.997	78.7	58.4	72.3	0					0	0	3	0	2	2079.93	496.773		86.947	664	687	Empty	TRUE
A2	23	Collagen alpha-1(III) chain OS=Homo sapiens GN=COL3A1 PE=1 SV=4	sp|P02461|CO3A1_HUMAN	uniprot-organism%3A9606+keyword%3A1185.fasta	138565	1	7	7	15	0.0083	0.0723	ERGEAGIPGVPGAKGEDGKDGSPGEPGANG	G	L	0.997	78.9	58.1	82.1	14.4					0	0	4	0	2	2826.28	1382.68		378.128	448	477	Empty	TRUE
A2	23	Collagen alpha-1(III) chain OS=Homo sapiens GN=COL3A1 PE=1 SV=4	sp|P02461|CO3A1_HUMAN	uniprot-organism%3A9606+keyword%3A1185.fasta	138565	1	7	7	15	0.0083	0.0723	GLPGTGGPPGENGKPG	Q	E	0.997	53.9	58.8	63	6.68	42.6	1.19	0.0986	0.344	0	1	0	0	2	1439.68	1021.46		61.7252	642	657	Empty	TRUE
A2	23	Collagen alpha-1(III) chain OS=Homo sapiens GN=COL3A1 PE=1 SV=4	sp|P02461|CO3A1_HUMAN	uniprot-organism%3A9606+keyword%3A1185.fasta	138565	1	7	7	15	0.0083	0.0723	GLPGTGGPPGENGKPGEP	Q	G	0.997	69	59	73.7	10.1	54.5	2.03	0.0202	0.444	0	3	0	0	2	1681.77	1153.72		97.3742	642	659	Empty	TRUE
A2	23	Collagen alpha-1(III) chain OS=Homo sapiens GN=COL3A1 PE=1 SV=4	sp|P02461|CO3A1_HUMAN	uniprot-organism%3A9606+keyword%3A1185.fasta	138565	1	7	7	15	0.0083	0.0723	GLPGTGGPPGENGKPGEPGP	Q	K	0.997	50	59.4	43.6	7.21	53.2	2.07	0.0169	0.4	0	1	0	0	2	1835.84	1337.12		19.6689	642	661	Empty	TRUE
A2	23	Collagen alpha-1(III) chain OS=Homo sapiens GN=COL3A1 PE=1 SV=4	sp|P02461|CO3A1_HUMAN	uniprot-organism%3A9606+keyword%3A1185.fasta	138565	1	7	7	15	0.0083	0.0723	KGDAGAPGAPGGKGDAGAPGERGPPG	P	L	0.959	54.9	59.7	57.1	1.8					0	0	2	0	2	2265.05	450.654		13.6297	662	687	Empty	TRUE
A2	23	Collagen alpha-1(III) chain OS=Homo sapiens GN=COL3A1 PE=1 SV=4	sp|P02461|CO3A1_HUMAN	uniprot-organism%3A9606+keyword%3A1185.fasta	138565	1	7	7	15	0.0083	0.0723	KNGETGPQGPPGPTGPGGDKGDTGPPGPQG	G	L	0.947	58.6	60.2	34.6	8.05					0	0	1	0	2	2743.26	1312.68		28.1909	610	639	Empty	TRUE
A2	23	ProSAAS OS=Homo sapiens GN=PCSK1N PE=1 SV=1	PCSK1_HUMAN	uniprot-organism%3A9606+keyword%3A1185.fasta	27373.2	0.935	1	1	1	0.0006	0.0654	DHDVGSELPPEGVLGAL	A	L	0.994	46.5	60.3	39.3	22.5	40.5	2.11	0.0988	0.353	0	1	0	0	2	1704.84	2765.38		14.5817	223	239	Empty	TRUE
A2	23	Clusterin OS=Homo sapiens GN=CLU PE=1 SV=1	sp|P10909-2|CLUS_HUMAN,sp|P10909-3|CLUS_HUMAN,sp|P10909-4|CLUS_HUMAN,sp|P10909-5|CLUS_HUMAN,sp|P10909|CLUS_HUMAN	uniprot-organism%3A9606+keyword%3A1185.fasta	52495	1	2	2	4	0.0022	0.0445	ASHTSDSDVPSGVTEVVVKL	V	F	0.997	64.2	60.7	36.7	43.9	58.8	8.31	0.536	0.425	0	2	0	0	2	2027.03	2435.83		16.0625	390	409	Empty	TRUE
A2	23	Clusterin OS=Homo sapiens GN=CLU PE=1 SV=1	sp|P10909-2|CLUS_HUMAN,sp|P10909-3|CLUS_HUMAN,sp|P10909-4|CLUS_HUMAN,sp|P10909-5|CLUS_HUMAN,sp|P10909|CLUS_HUMAN	uniprot-organism%3A9606+keyword%3A1185.fasta	52495	1	2	2	4	0.0022	0.0445	HTSDSDVPSGVTEVVVKL	S	F	0.997	78.6	60.4	40.1	55.7	67	8.77	0.561	0.528	0	2	0	0	2	1868.96	2436.39		35.6014	392	409	Empty	TRUE
A2	23	Collagen alpha-1(I) chain OS=Homo sapiens GN=COL1A1 PE=1 SV=5	CO1A1_HUMAN	uniprot-organism%3A9606+keyword%3A1185.fasta	138941	1	20	22	75	0.0414	0.137	ADGQPGAKGEPGDAGAKGDAGPPGP	G	A	0.997	103	57.7	90.4	5.72					0	6	0	0	2	2206	994.216		443.143	819	843	Empty	TRUE
A2	23	Collagen alpha-1(I) chain OS=Homo sapiens GN=COL1A1 PE=1 SV=5	CO1A1_HUMAN	uniprot-organism%3A9606+keyword%3A1185.fasta	138941	1	20	22	75	0.0414	0.137	AGPPGAPGAPGAPGPVGPAGKSGDRGETGP	P	A	0.978	59.6	61	46.2	19.4					0	0	1	0	2	2600.23	1358.23		53.9976	1042	1071	Empty	TRUE
A2	23	Collagen alpha-1(I) chain OS=Homo sapiens GN=COL1A1 PE=1 SV=5	CO1A1_HUMAN	uniprot-organism%3A9606+keyword%3A1185.fasta	138941	1	20	22	75	0.0414	0.137	AGPPGEAGKPGEQGVPGDLGAPGP	P	S	0.997	112	58.9	93.8	10.8					0	4	0	0	2	2176.02	1554.96		452.96	649	672	Empty	TRUE
A2	23	Collagen alpha-1(I) chain OS=Homo sapiens GN=COL1A1 PE=1 SV=5	CO1A1_HUMAN	uniprot-organism%3A9606+keyword%3A1185.fasta	138941	1	20	22	75	0.0414	0.137	APGDRGEPGPPGP	G	A	0.972	58	57.8	55.5	16					0	1	0	0	2	1251.56	524.561		39.3978	798	810	Empty	TRUE
A2	23	Collagen alpha-1(I) chain OS=Homo sapiens GN=COL1A1 PE=1 SV=5	CO1A1_HUMAN	uniprot-organism%3A9606+keyword%3A1185.fasta	138941	1	20	22	75	0.0414	0.137	APGDRGEPGPPGPA	G	G	0.997	48.7	58.5	49.9	10.9	43.9	1.6	0.146	0.464	0	1	0	0	2	1322.6	475.661		9.3186	798	811	Empty	TRUE
A2	23	Collagen alpha-1(I) chain OS=Homo sapiens GN=COL1A1 PE=1 SV=5	CO1A1_HUMAN	uniprot-organism%3A9606+keyword%3A1185.fasta	138941	1	20	22	75	0.0414	0.137	DDGEAGKPGRPGERGPPGP	G	Q	0.997	44.4	59.4	43.8	1.61	48.2	2.6	0.0622	0.474	0	0	3	0	2	1877.87	772.452		30.4594	231	249	Empty	TRUE
A2	23	Collagen alpha-1(I) chain OS=Homo sapiens GN=COL1A1 PE=1 SV=5	CO1A1_HUMAN	uniprot-organism%3A9606+keyword%3A1185.fasta	138941	1	20	22	75	0.0414	0.137	DGQPGAKGEPGDAGAKGDAGPPGP	A	A	0.997	113	58.4	99.2	10.9					0	3	1	0	2	2134.96	981.982		246.452	820	843	Empty	TRUE
A2	23	Collagen alpha-1(I) chain OS=Homo sapiens GN=COL1A1 PE=1 SV=5	CO1A1_HUMAN	uniprot-organism%3A9606+keyword%3A1185.fasta	138941	1	20	22	75	0.0414	0.137	GADGQPGAKGEPGDAGAKGDAGPPGP	P	A	0.997	79.2	59	83.1	10.2					0	1	9	0	2	2263.02	1029.8		592.607	818	843	Empty	TRUE
A2	23	Collagen alpha-1(I) chain OS=Homo sapiens GN=COL1A1 PE=1 SV=5	CO1A1_HUMAN	uniprot-organism%3A9606+keyword%3A1185.fasta	138941	1	20	22	75	0.0414	0.137	GDDGEAGKPGRPGERGPPGP	N	Q	0.997	38.7	59.3	35.2	5.69	45.4	2.52	0.0022	0.425	0	0	2	0	2	1934.9	824.143		34.5891	230	249	Empty	TRUE
A2	23	Collagen alpha-1(I) chain OS=Homo sapiens GN=COL1A1 PE=1 SV=5	CO1A1_HUMAN	uniprot-organism%3A9606+keyword%3A1185.fasta	138941	1	20	22	75	0.0414	0.137	GSPGSPGPDGKTGPPGPAG	T	Q	0.997	50.3	58	50.7	14.8	48.7	3.06	0.00411	0.368	0	3	0	0	2	1637.74	609.058		23.2227	542	560	Empty	TRUE
A2	23	Collagen alpha-1(I) chain OS=Homo sapiens GN=COL1A1 PE=1 SV=5	CO1A1_HUMAN	uniprot-organism%3A9606+keyword%3A1185.fasta	138941	1	20	22	75	0.0414	0.137	NGAPGNDGAKGDAGAPGAPGSQGAPG	A	L	0.97	55.8	56.2	55.1	16.5					0	1	0	0	2	2211.95	325.582		31.2071	700	725	Empty	TRUE
A2	23	Collagen alpha-1(I) chain OS=Homo sapiens GN=COL1A1 PE=1 SV=5	CO1A1_HUMAN	uniprot-organism%3A9606+keyword%3A1185.fasta	138941	1	20	22	75	0.0414	0.137	NGDDGEAGKPGRPGERGPPGP	K	Q	0.997	62.8	58.7	44.9	0	55.8	6.19	0.00358	0.429	0	0	10	0	2	2048.94	825.247		397.758	229	249	Empty	TRUE
A2	23	Collagen alpha-1(I) chain OS=Homo sapiens GN=COL1A1 PE=1 SV=5	CO1A1_HUMAN	uniprot-organism%3A9606+keyword%3A1185.fasta	138941	1	20	22	75	0.0414	0.137	PGQMGPRGLPGERGRPGAPGP	A	A	0.997					58.4	2.96	0.101	0.429	0	3	0	0	2	2105.03	1530.51		174.261	298	318	Empty	TRUE
A2	23	Collagen alpha-1(I) chain OS=Homo sapiens GN=COL1A1 PE=1 SV=5	CO1A1_HUMAN	uniprot-organism%3A9606+keyword%3A1185.fasta	138941	1	20	22	75	0.0414	0.137	PPGEAGKPGEQGVPGDLGAPGP	G	S	0.997	79.3	59.7	78.3	5.18					0	2	0	0	2	2047.96	1516.62		93.5887	651	672	Empty	TRUE
A2	23	Collagen alpha-1(I) chain OS=Homo sapiens GN=COL1A1 PE=1 SV=5	CO1A1_HUMAN	uniprot-organism%3A9606+keyword%3A1185.fasta	138941	1	20	22	75	0.0414	0.137	SPGPDGKTGPPGP	G	A	0.977	59.8	58.5	47.3	15.4					0	1	0	0	2	1195.56	620.177		5.30014	546	558	Empty	TRUE
A2	23	Collagen alpha-1(I) chain OS=Homo sapiens GN=COL1A1 PE=1 SV=5	CO1A1_HUMAN	uniprot-organism%3A9606+keyword%3A1185.fasta	138941	1	20	22	75	0.0414	0.137	SPGSPGPDGKTGPPGP	G	A	0.997	112	58.9	83.8	16	69.5	5.57	0.0173	0.594	0	14	0	0	2	1436.67	712.992		1071.18	543	558	Empty	TRUE
A2	23	Collagen alpha-1(I) chain OS=Homo sapiens GN=COL1A1 PE=1 SV=5	CO1A1_HUMAN	uniprot-organism%3A9606+keyword%3A1185.fasta	138941	1	20	22	75	0.0414	0.137	SPGSPGPDGKTGPPGPAG	G	Q	0.997	60.9	58.6	46.8	29.8	52.5	3.66	0.0171	0.417	0	4	0	0	2	1580.72	645.189		26.8803	543	560	Empty	TRUE
A2	23	Collagen alpha-1(I) chain OS=Homo sapiens GN=COL1A1 PE=1 SV=5	CO1A1_HUMAN	uniprot-organism%3A9606+keyword%3A1185.fasta	138941	1	20	22	75	0.0414	0.137	TGSPGSPGPDGKTGPPGPAG	L	Q	0.997	68.6	58.6	49.9	35.3	49.1	3.68	0.00407	0.325	0	2	0	0	2	1738.79	678.53		16.5336	541	560	Empty	TRUE
A2	23	Collagen alpha-1(I) chain OS=Homo sapiens GN=COL1A1 PE=1 SV=5	CO1A1_HUMAN	uniprot-organism%3A9606+keyword%3A1185.fasta	138941	1	20	22	75	0.0414	0.137	VGPPGPPGPPGPPGPPSA	P	G	0.997					74.7	2.35	0.0535	0.583	0	1	0	0	2	1595.77	1564.96		15.3502	1177	1194	Empty	TRUE
A2	23	Collagen alpha-1(I) chain OS=Homo sapiens GN=COL1A1 PE=1 SV=5	CO1A1_HUMAN	uniprot-organism%3A9606+keyword%3A1185.fasta	138941	1	20	22	75	0.0414	0.137	VGPPGPPGPPGPPGPPSAG	P	F	0.997	34.1	59.8	52.7	-3.98	74.4	2.11	0.0551	0.553	0	2	0	0	2	1652.79	1522.17		46.453	1177	1195	Empty	TRUE
A2	23	Uromodulin OS=Homo sapiens GN=UMOD PE=1 SV=1	sp|P07911|UROM_HUMAN	uniprot-organism%3A9606+keyword%3A1185.fasta	69759.5	1	15	18	52	0.0287	0.0297	DQSRVLNLGPITR	I	K	0.997	69.8	58.1	43.9	42.4	57	6.4	0.414	0.654	0	6	0	0	2	1468.82	2256.89		785.919	594	606	Empty	TRUE
A2	23	Uromodulin OS=Homo sapiens GN=UMOD PE=1 SV=1	sp|P07911|UROM_HUMAN	uniprot-organism%3A9606+keyword%3A1185.fasta	69759.5	1	15	18	52	0.0287	0.0297	IDQSRVLNLGPITR	V	K	0.997	75	58.6	40.2	51.7	60.3	4.64	0.406	0.643	0	6	0	0	2	1581.91	2311.36		519.253	593	606	Empty	TRUE
A2	23	Uromodulin OS=Homo sapiens GN=UMOD PE=1 SV=1	sp|P07911|UROM_HUMAN	uniprot-organism%3A9606+keyword%3A1185.fasta	69759.5	1	15	18	52	0.0287	0.0297	SGSVIDQSRVLNLGPI	R	T	0.997	81	58.8	50.6	47.5	61.2	3.64	0.428	0.562	0	2	0	0	2	1654.91	2608.65		177.164	589	604	Empty	TRUE
A2	23	Uromodulin OS=Homo sapiens GN=UMOD PE=1 SV=1	sp|P07911|UROM_HUMAN	uniprot-organism%3A9606+keyword%3A1185.fasta	69759.5	1	15	18	52	0.0287	0.0297	SGSVIDQSRVLNLGPIT	R	R	0.997	71.4	59	42.7	45.2	57.2	4.16	0.444	0.5	0	3	0	0	2	1755.96	2498.61		132.154	589	605	Empty	TRUE
A2	23	Uromodulin OS=Homo sapiens GN=UMOD PE=1 SV=1	sp|P07911|UROM_HUMAN	uniprot-organism%3A9606+keyword%3A1185.fasta	69759.5	1	15	18	52	0.0287	0.0297	SGSVIDQSRVLNLGPITR	R	K	0.997	76.8	60.5	33.9	60.3	56.4	4.89	0.459	0.5	0	2	4	0	2	1912.06	2300.23		3293.7	589	606	Empty	TRUE
A2	23	Uromodulin OS=Homo sapiens GN=UMOD PE=1 SV=1	sp|P07911|UROM_HUMAN	uniprot-organism%3A9606+keyword%3A1185.fasta	69759.5	1	15	18	52	0.0287	0.0297	SGSVIDQSRVLNLGPITRK	R	G	0.997	50.7	57.8	32.7	33.6	52.1	4.49	0.455	0.474	0	0	3	0	2	2040.16	2174.08		317.195	589	607	Empty	TRUE
A2	23	Uromodulin OS=Homo sapiens GN=UMOD PE=1 SV=1	sp|P07911|UROM_HUMAN	uniprot-organism%3A9606+keyword%3A1185.fasta	69759.5	1	15	18	52	0.0287	0.0297	SRVLNLGPITR	Q	K	0.997	54.2	55.5	45.9	23.8	43.3	4.59	0.446	0.591	0	2	0	0	2	1225.74	2015.66		13.7384	596	606	Empty	TRUE
A2	23	Uromodulin OS=Homo sapiens GN=UMOD PE=1 SV=1	sp|P07911|UROM_HUMAN	uniprot-organism%3A9606+keyword%3A1185.fasta	69759.5	1	15	18	52	0.0287	0.0297	SVIDQSRVLNLGPI	G	T	0.997	45.4	58.3	46.2	14.1	46.3	2.37	0.352	0.5	0	1	0	0	2	1510.86	2618.66		228.362	591	604	Empty	TRUE
A2	23	Uromodulin OS=Homo sapiens GN=UMOD PE=1 SV=1	sp|P07911|UROM_HUMAN	uniprot-organism%3A9606+keyword%3A1185.fasta	69759.5	1	15	18	52	0.0287	0.0297	SVIDQSRVLNLGPIT	G	R	0.997	58.5	58	46	28.3	53.4	4.82	0.438	0.533	0	3	0	0	2	1611.91	2508.62		159.979	591	605	Empty	TRUE
A2	23	Uromodulin OS=Homo sapiens GN=UMOD PE=1 SV=1	sp|P07911|UROM_HUMAN	uniprot-organism%3A9606+keyword%3A1185.fasta	69759.5	1	15	18	52	0.0287	0.0297	SVIDQSRVLNLGPITR	G	K	0.997	75	57.8	35.8	56.2	67	7.96	0.518	0.625	0	5	3	0	2	1768.01	2307.46		2298.63	591	606	Empty	TRUE
A2	23	Uromodulin OS=Homo sapiens GN=UMOD PE=1 SV=1	sp|P07911|UROM_HUMAN	uniprot-organism%3A9606+keyword%3A1185.fasta	69759.5	1	15	18	52	0.0287	0.0297	SVIDQSRVLNLGPITRK	G	G	0.997	32	56.7	39.9	6.46	49.5	2.85	0.422	0.5	0	0	1	0	2	1896.1	2178.52		94.5253	591	607	Empty	TRUE
A2	23	Uromodulin OS=Homo sapiens GN=UMOD PE=1 SV=1	sp|P07911|UROM_HUMAN	uniprot-organism%3A9606+keyword%3A1185.fasta	69759.5	1	15	18	52	0.0287	0.0297	VIDQSRVLNLGPI	S	T	0.997	58.1	57	51.4	22.4	46.5	2.29	0.284	0.538	0	2	0	0	2	1423.83	2499.73		154.288	592	604	Empty	TRUE
A2	23	Uromodulin OS=Homo sapiens GN=UMOD PE=1 SV=1	sp|P07911|UROM_HUMAN	uniprot-organism%3A9606+keyword%3A1185.fasta	69759.5	1	15	18	52	0.0287	0.0297	VIDQSRVLNLGPIT	S	R	0.997	45.6	57	38.3	22.4	45.7	3.06	0.488	0.5	0	2	0	0	2	1524.87	2374.16		129.172	592	605	Empty	TRUE
A2	23	Uromodulin OS=Homo sapiens GN=UMOD PE=1 SV=1	sp|P07911|UROM_HUMAN	uniprot-organism%3A9606+keyword%3A1185.fasta	69759.5	1	15	18	52	0.0287	0.0297	VIDQSRVLNLGPITR	S	K	0.997	83.5	58.6	41.6	59.6	63.9	8.82	0.584	0.633	0	3	1	0	2	1680.98	2201.88		685.719	592	606	Empty	TRUE
A2	23	Uromodulin OS=Homo sapiens GN=UMOD PE=1 SV=1	sp|P07911|UROM_HUMAN	uniprot-organism%3A9606+keyword%3A1185.fasta	69759.5	1	15	18	52	0.0287	0.0297	VIDQSRVLNLGPITRK	S	G	0.997	36	54.6	42	8.69	48.7	3.89	0.458	0.5	0	0	3	0	2	1809.07	2067.37		114.624	592	607	Empty	TRUE
A2	23	Alpha-1-antitrypsin OS=Homo sapiens GN=SERPINA1 PE=1 SV=3	sp|P01009|A1AT_HUMAN	uniprot-organism%3A9606+keyword%3A1185.fasta	46737.9	1	19	29	96	0.053	0.38	DLKSVLGQLGITK	Y	V	0.997	51.7	56.3	43.1	24.2	49.6	5.42	0.401	0.538	0	1	0	0	2	1371.82	2834.29		17.0338	322	334	Empty	TRUE
A2	23	Alpha-1-antitrypsin OS=Homo sapiens GN=SERPINA1 PE=1 SV=3	sp|P01009|A1AT_HUMAN	uniprot-organism%3A9606+keyword%3A1185.fasta	46737.9	1	19	29	96	0.053	0.38	DLKSVLGQLGITKV	Y	F	0.997	63.9	54.7	55.5	24.7	53.7	8.05	0.551	0.571	0	1	0	0	2	1470.89	3074.39		25.0124	322	335	Empty	TRUE
A2	23	Alpha-1-antitrypsin OS=Homo sapiens GN=SERPINA1 PE=1 SV=3	sp|P01009|A1AT_HUMAN	uniprot-organism%3A9606+keyword%3A1185.fasta	46737.9	1	19	29	96	0.053	0.38	EAIPMSIPPEVKFNKPF	L	V	0.997	73.9	60.7	47.4	16.4	70.8	7.28	0.449	0.588	0	9	0	0	2	1960.03	2481.95		772.077	378	394	Empty	TRUE
A2	23	Alpha-1-antitrypsin OS=Homo sapiens GN=SERPINA1 PE=1 SV=3	sp|P01009|A1AT_HUMAN	uniprot-organism%3A9606+keyword%3A1185.fasta	46737.9	1	19	29	96	0.053	0.38	EAIPMSIPPEVKFNKPFV	L	F	0.997	92.6	60.3	49.6	60.8	79.7	11.4	0.408	0.611	0	16	22	0	2	2043.1	2698.12		4083.65	378	395	Empty	TRUE
A2	23	Alpha-1-antitrypsin OS=Homo sapiens GN=SERPINA1 PE=1 SV=3	sp|P01009|A1AT_HUMAN	uniprot-organism%3A9606+keyword%3A1185.fasta	46737.9	1	19	29	96	0.053	0.38	EAIPMSIPPEVKFNKPFVF	L	L	0.997	37.6	60.2	41.2	0.17	50.7	4.14	0.444	0.395	0	5	3	0	2	2190.17	2784.84		444.268	378	396	Empty	TRUE
A2	23	Alpha-1-antitrypsin OS=Homo sapiens GN=SERPINA1 PE=1 SV=3	sp|P01009|A1AT_HUMAN	uniprot-organism%3A9606+keyword%3A1185.fasta	46737.9	1	19	29	96	0.053	0.38	IEQNTKSPLFMGKVVNPTQK	M	-	0.997	65.4	60.1	39	42.8	48.7	7.46	0.468	0.35	0	0	3	0	2	2259.22	1820.62		25.1204	399	418	Empty	TRUE
A2	23	Alpha-1-antitrypsin OS=Homo sapiens GN=SERPINA1 PE=1 SV=3	sp|P01009|A1AT_HUMAN	uniprot-organism%3A9606+keyword%3A1185.fasta	46737.9	1	19	29	96	0.053	0.38	LMIEQNTKSPLFMGKVVNPTQK	F	-	0.997	118	61.3	100	38					0	0	2	0	2	2535.33	2140.72		168.233	397	418	Empty	TRUE
A2	23	Alpha-1-antitrypsin OS=Homo sapiens GN=SERPINA1 PE=1 SV=3	sp|P01009|A1AT_HUMAN	uniprot-organism%3A9606+keyword%3A1185.fasta	46737.9	1	19	29	96	0.053	0.38	LRTLNQPDSQLQLTTGNG	L	L	0.997	85.8	60.5	52.8	50.4	66.6	6.17	0.598	0.528	0	2	0	0	2	1956.01	2001.23		39.5732	124	141	Empty	TRUE
A2	23	Alpha-1-antitrypsin OS=Homo sapiens GN=SERPINA1 PE=1 SV=3	sp|P01009|A1AT_HUMAN	uniprot-organism%3A9606+keyword%3A1185.fasta	46737.9	1	19	29	96	0.053	0.38	LRTLNQPDSQLQLTTGNGLF	L	L	0.997	93.5	60.6	37.7	74.1	78.1	7.7	0.638	0.55	0	5	0	0	2	2216.17	2656.45		628.569	124	143	Empty	TRUE
A2	23	Alpha-1-antitrypsin OS=Homo sapiens GN=SERPINA1 PE=1 SV=3	sp|P01009|A1AT_HUMAN	uniprot-organism%3A9606+keyword%3A1185.fasta	46737.9	1	19	29	96	0.053	0.38	LRTLNQPDSQLQLTTGNGLFL	L	S	0.997	65.3	59.9	36.5	45.3	53.7	6.8	0.572	0.381	0	2	0	0	2	2329.25	2904.87		28.3075	124	144	Empty	TRUE
A2	23	Alpha-1-antitrypsin OS=Homo sapiens GN=SERPINA1 PE=1 SV=3	sp|P01009|A1AT_HUMAN	uniprot-organism%3A9606+keyword%3A1185.fasta	46737.9	1	19	29	96	0.053	0.38	LSEGLKLVDKFLEDVKKL	F	Y	0.997	45.1	56.1	33.8	26.6	41.6	3.47	0.382	0.389	0	0	3	0	2	2074.22	3475.73		110.408	144	161	Empty	TRUE
A2	23	Alpha-1-antitrypsin OS=Homo sapiens GN=SERPINA1 PE=1 SV=3	sp|P01009|A1AT_HUMAN	uniprot-organism%3A9606+keyword%3A1185.fasta	46737.9	1	19	29	96	0.053	0.38	MIEQNTKSPLFMGKVVNPTQK	L	-	0.997	114	61.4	98.9	35.2	77.8	13.6	0.629	0.619	0	0	9	0	2	2422.25	1922.88		433.576	398	418	Empty	TRUE
A2	23	Alpha-1-antitrypsin OS=Homo sapiens GN=SERPINA1 PE=1 SV=3	sp|P01009|A1AT_HUMAN	uniprot-organism%3A9606+keyword%3A1185.fasta	46737.9	1	19	29	96	0.053	0.38	PDEGKLQHLENELTHDIITKF	L	L	0.997	28.8	61.6	38.1	4.89	35.3	3.92	0.416	0.286	0	0	1	0	2	2477.27	3226.69		4.87062	279	299	Empty	TRUE
A2	23	Alpha-1-antitrypsin OS=Homo sapiens GN=SERPINA1 PE=1 SV=3	sp|P01009|A1AT_HUMAN	uniprot-organism%3A9606+keyword%3A1185.fasta	46737.9	1	19	29	96	0.053	0.38	PMSIPPEVKFNKPF	I	V	0.997	47.8	59.7	37.6	25.5	55.9	6.44	0.542	0.571	0	3	0	0	2	1630.87	2636.43		112.961	381	394	Empty	TRUE
A2	23	Alpha-1-antitrypsin OS=Homo sapiens GN=SERPINA1 PE=1 SV=3	sp|P01009|A1AT_HUMAN	uniprot-organism%3A9606+keyword%3A1185.fasta	46737.9	1	19	29	96	0.053	0.38	PMSIPPEVKFNKPFV	I	F	0.997	60.2	59.6	47.4	28.5	60.3	6.68	0.473	0.567	0	3	0	0	2	1729.93	2705.35		107.232	381	395	Empty	TRUE
A2	23	Alpha-1-antitrypsin OS=Homo sapiens GN=SERPINA1 PE=1 SV=3	sp|P01009|A1AT_HUMAN	uniprot-organism%3A9606+keyword%3A1185.fasta	46737.9	1	19	29	96	0.053	0.38	QNTKSPLFMGKVVNPTQK	E	-	0.977	28.3	60	35.9	0	34.5	3.01	0.0493	0.306	0	0	1	0	2	2033.09	1740.57		6.74162	401	418	Empty	TRUE
A2	23	Alpha-1-antitrypsin OS=Homo sapiens GN=SERPINA1 PE=1 SV=3	sp|P01009|A1AT_HUMAN	uniprot-organism%3A9606+keyword%3A1185.fasta	46737.9	1	19	29	96	0.053	0.38	SNGADLSGVTEEAPLKLSKAVHKA	F	V	0.985	61.2	60.5	38.8	39					0	0	1	0	2	2422.29	2081.8		21.0499	337	360	Empty	TRUE
A2	23	Alpha-1-antitrypsin OS=Homo sapiens GN=SERPINA1 PE=1 SV=3	sp|P01009|A1AT_HUMAN	uniprot-organism%3A9606+keyword%3A1185.fasta	46737.9	1	19	29	96	0.053	0.38	SNGADLSGVTEEAPLKLSKAVHKAVL	F	T	0.983	59.5	59.4	35.7	40.2					0	0	1	0	2	2634.45	2395.26		30.4409	337	362	Empty	TRUE
A2	23	Alpha-1-antitrypsin OS=Homo sapiens GN=SERPINA1 PE=1 SV=3	sp|P01009|A1AT_HUMAN	uniprot-organism%3A9606+keyword%3A1185.fasta	46737.9	1	19	29	96	0.053	0.38	YVEKGTQGKIVDLVKELDR	D	D	0.997	30.1	60.7	39	5.42	43.2	4.89	0.0926	0.289	0	0	3	0	2	2206.21	2835.4		197.191	184	202	Empty	TRUE
A2	23	Nidogen-1 OS=Homo sapiens GN=NID1 PE=1 SV=3	sp|P14543|NID1_HUMAN	uniprot-organism%3A9606+keyword%3A1185.fasta	136376	0.938	1	1	1	0.0006	0.0289	LSRQELFPFGPGQGDLELEDGDDFVSPALELSGALR	C	F	0.995	70	63.6	33.2	53.6					0	0	1	0	2	3874.91	3419.02		19.8743	29	64	Empty	TRUE
A2	23	Apolipoprotein A-I OS=Homo sapiens GN=APOA1 PE=1 SV=1	APOA1_HUMAN	uniprot-organism%3A9606+keyword%3A1185.fasta	30778.5	1	7	7	15	0.0083	0.258	ALRTHLAPYSDEL	D	R	0.997	38.7	59.6	40.2	13.2	36.1	2.21	0.321	0.423	0	1	0	0	2	1485.77	2068.48		23.6811	182	194	Empty	TRUE
A2	23	Apolipoprotein A-I OS=Homo sapiens GN=APOA1 PE=1 SV=1	APOA1_HUMAN	uniprot-organism%3A9606+keyword%3A1185.fasta	30778.5	1	7	7	15	0.0083	0.258	DEPPQSPWDRVKDL	Q	A	0.997	52	59.9	42.1	25.2	65	5.72	0.554	0.643	0	3	0	0	2	1681.82	2336.36		154.072	25	38	Empty	TRUE
A2	23	Apolipoprotein A-I OS=Homo sapiens GN=APOA1 PE=1 SV=1	APOA1_HUMAN	uniprot-organism%3A9606+keyword%3A1185.fasta	30778.5	1	7	7	15	0.0083	0.258	DEPPQSPWDRVKDLAT	Q	V	0.997	36.9	60.2	33.4	18.2	58	4.92	0.484	0.531	0	3	0	0	2	1853.9	2378.6		117.165	25	40	Empty	TRUE
A2	23	Apolipoprotein A-I OS=Homo sapiens GN=APOA1 PE=1 SV=1	APOA1_HUMAN	uniprot-organism%3A9606+keyword%3A1185.fasta	30778.5	1	7	7	15	0.0083	0.258	DEPPQSPWDRVKDLATV	Q	Y	0.997	27.3	60.7	30.5	11	43.9	3.51	0.374	0.382	0	1	0	0	2	1952.97	2628.65		15.2842	25	41	Empty	TRUE
A2	23	Apolipoprotein A-I OS=Homo sapiens GN=APOA1 PE=1 SV=1	APOA1_HUMAN	uniprot-organism%3A9606+keyword%3A1185.fasta	30778.5	1	7	7	15	0.0083	0.258	LSALEEYTKKLNTQ	F	-	0.997	99.1	60	44.8	72.7	62.8	7.62	0.538	0.643	0	2	0	0	2	1637.87	2091.81		310.714	254	267	Empty	TRUE
A2	23	Apolipoprotein A-I OS=Homo sapiens GN=APOA1 PE=1 SV=1	APOA1_HUMAN	uniprot-organism%3A9606+keyword%3A1185.fasta	30778.5	1	7	7	15	0.0083	0.258	PPQSPWDRVKDL	E	A	0.997	38.3	59.3	42.6	10.3	38.4	1.49	0.302	0.458	0	1	0	0	2	1437.75	2338.59		8.81329	27	38	Empty	TRUE
A2	23	Apolipoprotein A-I OS=Homo sapiens GN=APOA1 PE=1 SV=1	APOA1_HUMAN	uniprot-organism%3A9606+keyword%3A1185.fasta	30778.5	1	7	7	15	0.0083	0.258	VDVLKDSGRDYVSQFEGSALGKQLN	Y	L	0.997	105	62	34.4	90.3					0	0	4	0	2	2725.38	2468.05		351.993	43	67	Empty	TRUE
A2	23	Collagen alpha-2(I) chain OS=Homo sapiens GN=COL1A2 PE=1 SV=7	CO1A2_HUMAN	uniprot-organism%3A9606+keyword%3A1185.fasta	129315	1	1	1	3	0.0017	0.0264	RTGEVGAVGPPGFAGEKGPSGEAGTAGPPGTPGPQG	G	L	0.997	82	62.2	42.9	33.5					0	0	3	0	2	3249.54	1806.16		71.278	830	865	Empty	TRUE
A2	23	Corticosteroid-binding globulin OS=Homo sapiens GN=SERPINA6 PE=1 SV=1	CBG_HUMAN	uniprot-organism%3A9606+keyword%3A1185.fasta	45142.1	0.967	1	1	1	0.0006	0.0395	FAKSDTSLEMTMGNAL	L	F	0.997	43.8	58.6	32	27.1	34.3	3.96	0.37	0.25	0	1	0	0	2	1747.79	1826.18		5.24904	116	131	Empty	TRUE
A2	23	Alpha-1B-glycoprotein OS=Homo sapiens GN=A1BG PE=1 SV=4	sp|P04217|A1BG_HUMAN	uniprot-organism%3A9606+keyword%3A1185.fasta	54253.3	1	1	1	4	0.0022	0.0465	LREGETKAVKTVRTPGAAANLEL	L	I	0.997	85.7	59.1	34.1	69.4					0	0	4	0	2	2424.36	1985.66		365.71	435	457	Empty	TRUE
A2	23	Alpha-2-HS-glycoprotein OS=Homo sapiens GN=AHSG PE=1 SV=1	C9JV77_HUMAN,FETUA_HUMAN	uniprot-organism%3A9606+keyword%3A1185.fasta	39323.4	0.967	1	1	1	0.0006	0.0463	VVSLGSPSGEVSHPRKT	G	R	0.997	64.1	59.6	40.5	39.8	57	5.96	0.526	0.471	0	1	0	0	2	1736.93	1427.13		16.4516	323	339	Empty	TRUE
A2	23	Vesicular integral-membrane protein VIP36 OS=Homo sapiens GN=LMAN2 PE=1 SV=1	D6RBV2_HUMAN,LMAN2_HUMAN	uniprot-organism%3A9606+keyword%3A1185.fasta	40229.5	1	2	2	2	0.0011	0.059	ASAGTGDLSDNHDIISMKL	G	F	0.997	59.6	60.3	58.3	17.3	49.1	5.38	0	0.395	0	1	0	0	2	1960.93	2012.88		9.36997	255	273	Empty	TRUE
A2	23	Vesicular integral-membrane protein VIP36 OS=Homo sapiens GN=LMAN2 PE=1 SV=1	D6RBV2_HUMAN,LMAN2_HUMAN	uniprot-organism%3A9606+keyword%3A1185.fasta	40229.5	1	2	2	2	0.0011	0.059	FGASAGTGDLSDNHDIISMKL	Y	F	0.997	79.6	60.2	83.9	13	70.5	8.36	0	0.5	0	1	0	0	2	2165.02	2165.19		36.3793	253	273	Empty	TRUE
A2	23	Fibrinogen alpha chain OS=Homo sapiens GN=FGA PE=1 SV=2	sp|P02671|FIBA_HUMAN	uniprot-organism%3A9606+keyword%3A1185.fasta	94973.4	0.998	1	1	2	0.0011	0.0208	DEAGSEADHEGTHSTKRG	A	H	0.997	52.3	56.2	30.8	37.5	39.9	3.44	0.409	0.333	0	0	2	0	2	1883.81	263.191		18.2254	605	622	Empty	TRUE
A2	23	Corticosteroid-binding globulin OS=Homo sapiens GN=SERPINA6 PE=1 SV=1	CBG_HUMAN	uniprot-organism%3A9606+keyword%3A1185.fasta	45142.1	0.964	1	1	1	0.0006	0.0494	IFFKGTWTQPFDLASTREEN	Y	F	0.997	50.5	61.3	48.7	17.2	42.6	4.92	0.408	0.325	0	0	1	0	2	2387.17	2753.29		10.3536	201	220	Empty	TRUE
A2	23	Alpha-2-HS-glycoprotein OS=Homo sapiens GN=AHSG PE=1 SV=1	C9JV77_HUMAN,FETUA_HUMAN	uniprot-organism%3A9606+keyword%3A1185.fasta	39323.4	0.964	1	1	1	0.0006	0.0463	VVSLGSPSGEVSHPRKT	G	R	0.997	68.6	59.7	33.9	51.3	50	4.24	0.45	0.412	0	1	0	0	2	1736.93	1423.87		21.9956	323	339	Empty	TRUE
A2	23	Plasma protease C1 inhibitor OS=Homo sapiens GN=SERPING1 PE=1 SV=1	H9KV48_HUMAN	uniprot-organism%3A9606+keyword%3A1185.fasta	50990.6	1	2	2	6	0.0033	0.0475	ELTETGVEAAAASAISVARTL	L	L	0.997	169	60.7	44.9	147	94.1	14.6	0.662	0.619	0	5	0	0	2	2060.09	3345.34		343.297	411	431	Empty	TRUE
A2	23	Plasma protease C1 inhibitor OS=Homo sapiens GN=SERPING1 PE=1 SV=1	H9KV48_HUMAN	uniprot-organism%3A9606+keyword%3A1185.fasta	50990.6	1	2	2	6	0.0033	0.0475	ELTETGVEAAAASAISVARTLL	L	V	0.997	86.9	60.3	34	70.9					0	1	0	0	2	2173.17	3550.82		7.12299	411	432	Empty	TRUE
A2	23	Collagen alpha-1(IV) chain OS=Homo sapiens GN=COL4A1 PE=1 SV=3	sp|P02462|CO4A1_HUMAN	uniprot-organism%3A9606+keyword%3A1185.fasta	160618	0.814	1	1	1	0.0006	0.0084	DPGISGTPGAPGLP	G	G	0.984	32.5	57.9	44.3	2.4	45.1	0.886	0.0554	0.464	0	1	0	0	2	1251.62	459.77		8.33241	994	1007	Empty	TRUE
A2	23	Collagen alpha-1(III) chain OS=Homo sapiens GN=COL3A1 PE=1 SV=4	sp|P02461|CO3A1_HUMAN	uniprot-organism%3A9606+keyword%3A1185.fasta	138565	1	7	7	22	0.0122	0.0709	DAGAPGAPGGKGDAGAPGERGPPG	G	L	0.997	69.3	58.1	75.7	0.58					0	0	4	0	2	2079.93	496.984		115.742	664	687	Empty	TRUE
A2	23	Collagen alpha-1(III) chain OS=Homo sapiens GN=COL3A1 PE=1 SV=4	sp|P02461|CO3A1_HUMAN	uniprot-organism%3A9606+keyword%3A1185.fasta	138565	1	7	7	22	0.0122	0.0709	ERGEAGIPGVPGAKGEDGKDGSPGEPGANG	G	L	0.997	79.1	58.3	79.7	17					0	0	5	0	2	2826.28	1376.12		385.997	448	477	Empty	TRUE
A2	23	Collagen alpha-1(III) chain OS=Homo sapiens GN=COL3A1 PE=1 SV=4	sp|P02461|CO3A1_HUMAN	uniprot-organism%3A9606+keyword%3A1185.fasta	138565	1	7	7	22	0.0122	0.0709	GLPGTGGPPGENGKPG	Q	E	0.989	38.1	58.8	50.9	1.83	40	0.398	0.0025	0.344	0	2	0	0	2	1439.68	1007.36		128.298	642	657	Empty	TRUE
A2	23	Collagen alpha-1(III) chain OS=Homo sapiens GN=COL3A1 PE=1 SV=4	sp|P02461|CO3A1_HUMAN	uniprot-organism%3A9606+keyword%3A1185.fasta	138565	1	7	7	22	0.0122	0.0709	GLPGTGGPPGENGKPGEP	Q	G	0.997	75.4	58.9	78.9	11.8	55.9	2.82	0.0787	0.444	0	6	0	0	2	1681.77	1151.21		148.759	642	659	Empty	TRUE
A2	23	Collagen alpha-1(III) chain OS=Homo sapiens GN=COL3A1 PE=1 SV=4	sp|P02461|CO3A1_HUMAN	uniprot-organism%3A9606+keyword%3A1185.fasta	138565	1	7	7	22	0.0122	0.0709	GLPGTGGPPGENGKPGEPGP	Q	K	0.997	56.6	59.3	50.4	0	50.9	1.59	0.0413	0.375	0	2	0	0	2	1835.84	1336.69		36.1973	642	661	Empty	TRUE
A2	23	Collagen alpha-1(III) chain OS=Homo sapiens GN=COL3A1 PE=1 SV=4	sp|P02461|CO3A1_HUMAN	uniprot-organism%3A9606+keyword%3A1185.fasta	138565	1	7	7	22	0.0122	0.0709	KGDAGAPGAPGGKGDAGAPGERGPPG	P	L	0.996	65.7	59.1	67.5	9.55					0	0	2	0	2	2265.05	445.348		15.6308	662	687	Empty	TRUE
A2	23	Collagen alpha-1(III) chain OS=Homo sapiens GN=COL3A1 PE=1 SV=4	sp|P02461|CO3A1_HUMAN	uniprot-organism%3A9606+keyword%3A1185.fasta	138565	1	7	7	22	0.0122	0.0709	NRGERGSEGSPGHPGQPGPPGPPGAPGP	G	C	0.981	53.7	57.5	39.7	23					0	0	1	0	2	2696.2	1040.69		63.8416	1168	1195	Empty	TRUE
A2	23	ProSAAS OS=Homo sapiens GN=PCSK1N PE=1 SV=1	PCSK1_HUMAN	uniprot-organism%3A9606+keyword%3A1185.fasta	27373.2	0.964	1	1	2	0.0011	0.0654	DHDVGSELPPEGVLGAL	A	L	0.997	58.8	60.3	47	27.7	40.4	1.18	0.267	0.353	0	2	0	0	2	1704.84	2761.62		26.5756	223	239	Empty	TRUE
A2	23	Clusterin OS=Homo sapiens GN=CLU PE=1 SV=1	sp|P10909-2|CLUS_HUMAN,sp|P10909-3|CLUS_HUMAN,sp|P10909-4|CLUS_HUMAN,sp|P10909-5|CLUS_HUMAN,sp|P10909|CLUS_HUMAN	uniprot-organism%3A9606+keyword%3A1185.fasta	52495	1	3	3	5	0.0028	0.0445	ASHTSDSDVPSGVTEVVVKL	V	F	0.997	54.3	60.7	43	27	47.8	5.89	0.418	0.35	0	1	0	0	2	2027.03	2430.09		9.63897	390	409	Empty	TRUE
A2	23	Clusterin OS=Homo sapiens GN=CLU PE=1 SV=1	sp|P10909-2|CLUS_HUMAN,sp|P10909-3|CLUS_HUMAN,sp|P10909-4|CLUS_HUMAN,sp|P10909-5|CLUS_HUMAN,sp|P10909|CLUS_HUMAN	uniprot-organism%3A9606+keyword%3A1185.fasta	52495	1	3	3	5	0.0028	0.0445	HTSDSDVPSGVTEVVVK	S	L	0.997	38.3	60.2	40.1	13	47.9	5.64	0.401	0.412	0	2	0	0	2	1755.88	1859.82		20.8785	392	408	Empty	TRUE
A2	23	Clusterin OS=Homo sapiens GN=CLU PE=1 SV=1	sp|P10909-2|CLUS_HUMAN,sp|P10909-3|CLUS_HUMAN,sp|P10909-4|CLUS_HUMAN,sp|P10909-5|CLUS_HUMAN,sp|P10909|CLUS_HUMAN	uniprot-organism%3A9606+keyword%3A1185.fasta	52495	1	3	3	5	0.0028	0.0445	HTSDSDVPSGVTEVVVKL	S	F	0.997	81.6	60.4	36.7	62.2	59.4	8.14	0.537	0.472	0	2	0	0	2	1868.96	2432.31		32.7421	392	409	Empty	TRUE
A2	23	Collagen alpha-1(XV) chain OS=Homo sapiens GN=COL15A1 PE=1 SV=2	COFA1_HUMAN	uniprot-organism%3A9606+keyword%3A1185.fasta	141722	0.999	1	1	2	0.0011	0.0122	PGDPGPPGPPGPPGPPA	R	I	0.997					78.8	0.721	0.052	0.647	0	2	0	0	2	1524.7	1541.04		77.1962	1092	1108	Empty	TRUE
A2	23	Collagen alpha-1(I) chain OS=Homo sapiens GN=COL1A1 PE=1 SV=5	CO1A1_HUMAN	uniprot-organism%3A9606+keyword%3A1185.fasta	138941	1	27	30	105	0.0582	0.141	ADGQPGAKGEPGDAGAKGDAGPPGP	G	A	0.997	95.2	57.2	78.2	0					0	5	5	0	2	2206	992.365		968.219	819	843	Empty	TRUE
A2	23	Collagen alpha-1(I) chain OS=Homo sapiens GN=COL1A1 PE=1 SV=5	CO1A1_HUMAN	uniprot-organism%3A9606+keyword%3A1185.fasta	138941	1	27	30	105	0.0582	0.141	AGPPGAPGAPGAPGPVGPAGKSGDRGETGP	P	A	0.989	62.5	60.8	55	23.8					0	0	2	0	2	2600.23	1362.23		80.0751	1042	1071	Empty	TRUE
A2	23	Collagen alpha-1(I) chain OS=Homo sapiens GN=COL1A1 PE=1 SV=5	CO1A1_HUMAN	uniprot-organism%3A9606+keyword%3A1185.fasta	138941	1	27	30	105	0.0582	0.141	AGPPGEAGKPGEQGVPGDLGAPGP	P	S	0.997	120	58.9	88.5	10.3					0	5	0	0	2	2176.02	1550.5		749.993	649	672	Empty	TRUE
A2	23	Collagen alpha-1(I) chain OS=Homo sapiens GN=COL1A1 PE=1 SV=5	CO1A1_HUMAN	uniprot-organism%3A9606+keyword%3A1185.fasta	138941	1	27	30	105	0.0582	0.141	ANGAPGNDGAKGDAGAPGAPGSQGAPG	G	L	0.994	69.5	56.7	61.8	24.6					0	1	0	0	2	2282.99	337.608		30.1183	699	725	Empty	TRUE
A2	23	Collagen alpha-1(I) chain OS=Homo sapiens GN=COL1A1 PE=1 SV=5	CO1A1_HUMAN	uniprot-organism%3A9606+keyword%3A1185.fasta	138941	1	27	30	105	0.0582	0.141	APGDRGEPGPPGP	G	A	0.997	46.4	57.6	52.1	9.06	57	0.387	0.132	0.654	0	2	0	0	2	1251.56	525.322		78.6236	798	810	Empty	TRUE
A2	23	Collagen alpha-1(I) chain OS=Homo sapiens GN=COL1A1 PE=1 SV=5	CO1A1_HUMAN	uniprot-organism%3A9606+keyword%3A1185.fasta	138941	1	27	30	105	0.0582	0.141	APGDRGEPGPPGPA	G	G	0.997	45.2	58.2	47.4	10.4	40.3	0.959	0.154	0.429	0	4	0	0	2	1322.6	475.885		28.0939	798	811	Empty	TRUE
A2	23	Collagen alpha-1(I) chain OS=Homo sapiens GN=COL1A1 PE=1 SV=5	CO1A1_HUMAN	uniprot-organism%3A9606+keyword%3A1185.fasta	138941	1	27	30	105	0.0582	0.141	DAGPVGPPGPPGPPGPPGPPS	G	A	0.997	53.8	59.9	46.3	23.4	66.1	1.74	0.0681	0.452	0	3	0	0	2	1864.87	1640.46		38.8365	1173	1193	Empty	TRUE
A2	23	Collagen alpha-1(I) chain OS=Homo sapiens GN=COL1A1 PE=1 SV=5	CO1A1_HUMAN	uniprot-organism%3A9606+keyword%3A1185.fasta	138941	1	27	30	105	0.0582	0.141	DDGEAGKPGRPGERGPPGP	G	Q	0.997	32.2	59.4	32.3	1.93	40.3	1.52	0.00248	0.395	0	0	2	0	2	1877.87	807.411		21.3437	231	249	Empty	TRUE
A2	23	Collagen alpha-1(I) chain OS=Homo sapiens GN=COL1A1 PE=1 SV=5	CO1A1_HUMAN	uniprot-organism%3A9606+keyword%3A1185.fasta	138941	1	27	30	105	0.0582	0.141	DGQPGAKGEPGDAGAKGDAGPPGP	A	A	0.997	88.1	58.6	75.6	3.42					0	4	4	0	2	2134.96	979.026		421.339	820	843	Empty	TRUE
A2	23	Collagen alpha-1(I) chain OS=Homo sapiens GN=COL1A1 PE=1 SV=5	CO1A1_HUMAN	uniprot-organism%3A9606+keyword%3A1185.fasta	138941	1	27	30	105	0.0582	0.141	GADGQPGAKGEPGDAGAKGDAGPPGP	P	A	0.997	88.9	58.4	89	10.9					0	1	8	0	2	2263.02	1027.36		499.282	818	843	Empty	TRUE
A2	23	Collagen alpha-1(I) chain OS=Homo sapiens GN=COL1A1 PE=1 SV=5	CO1A1_HUMAN	uniprot-organism%3A9606+keyword%3A1185.fasta	138941	1	27	30	105	0.0582	0.141	GDDGEAGKPGRPGERGPPGP	N	Q	0.997	41.2	59.2	33.3	3.45	44.3	2.24	0.00226	0.4	0	0	3	0	2	1934.9	834.085		51.9273	230	249	Empty	TRUE
A2	23	Collagen alpha-1(I) chain OS=Homo sapiens GN=COL1A1 PE=1 SV=5	CO1A1_HUMAN	uniprot-organism%3A9606+keyword%3A1185.fasta	138941	1	27	30	105	0.0582	0.141	GPPGEAGKPGEQGVPGDLGAPGP	A	S	0.976	61.4	59.7	52.5	6.92					0	1	0	0	2	2104.98	1534.94		22.1241	650	672	Empty	TRUE
A2	23	Collagen alpha-1(I) chain OS=Homo sapiens GN=COL1A1 PE=1 SV=5	CO1A1_HUMAN	uniprot-organism%3A9606+keyword%3A1185.fasta	138941	1	27	30	105	0.0582	0.141	GPPGPPGPPGPPGPPS	V	A	0.997					61.7	0.377	0	0.562	0	2	0	0	2	1425.67	1371.12		46.0497	1178	1193	Empty	TRUE
A2	23	Collagen alpha-1(I) chain OS=Homo sapiens GN=COL1A1 PE=1 SV=5	CO1A1_HUMAN	uniprot-organism%3A9606+keyword%3A1185.fasta	138941	1	27	30	105	0.0582	0.141	GSPGSPGPDGKTGPPGP	T	A	0.997	36.4	58.1	39.3	11.7	46.9	1.64	0	0.412	0	3	0	0	2	1509.68	716.345		26.3804	542	558	Empty	TRUE
A2	23	Collagen alpha-1(I) chain OS=Homo sapiens GN=COL1A1 PE=1 SV=5	CO1A1_HUMAN	uniprot-organism%3A9606+keyword%3A1185.fasta	138941	1	27	30	105	0.0582	0.141	GSPGSPGPDGKTGPPGPAG	T	Q	0.997	46.4	57.7	58.1	3.36	46.8	2.22	0.0684	0.368	0	4	0	0	2	1637.74	610.281		30.5716	542	560	Empty	TRUE
A2	23	Collagen alpha-1(I) chain OS=Homo sapiens GN=COL1A1 PE=1 SV=5	CO1A1_HUMAN	uniprot-organism%3A9606+keyword%3A1185.fasta	138941	1	27	30	105	0.0582	0.141	NGAPGNDGAKGDAGAPGAPGSQGAPG	A	L	0.989	63.7	55.8	64.1	15.9					0	1	0	0	2	2211.95	328.722		34.0634	700	725	Empty	TRUE
A2	23	Collagen alpha-1(I) chain OS=Homo sapiens GN=COL1A1 PE=1 SV=5	CO1A1_HUMAN	uniprot-organism%3A9606+keyword%3A1185.fasta	138941	1	27	30	105	0.0582	0.141	NGDDGEAGKPGRPGERGPPGP	K	Q	0.997	77	58.6	63	0	58.1	4.35	0.00172	0.429	0	0	11	0	2	2048.94	807.42		439.338	229	249	Empty	TRUE
A2	23	Collagen alpha-1(I) chain OS=Homo sapiens GN=COL1A1 PE=1 SV=5	CO1A1_HUMAN	uniprot-organism%3A9606+keyword%3A1185.fasta	138941	1	27	30	105	0.0582	0.141	PGQMGPRGLPGERGRPGAPGP	A	A	0.997					58.5	3.06	0.103	0.429	0	2	0	0	2	2105.03	1523.28		122.245	298	318	Empty	TRUE
A2	23	Collagen alpha-1(I) chain OS=Homo sapiens GN=COL1A1 PE=1 SV=5	CO1A1_HUMAN	uniprot-organism%3A9606+keyword%3A1185.fasta	138941	1	27	30	105	0.0582	0.141	PPGEAGKPGEQGVPGDLG	G	A	0.992	26.9	59.3	36	0	38.2	0.62	0.162	0.333	0	1	0	0	2	1709.8	1347.25		23.8016	651	668	Empty	TRUE
A2	23	Collagen alpha-1(I) chain OS=Homo sapiens GN=COL1A1 PE=1 SV=5	CO1A1_HUMAN	uniprot-organism%3A9606+keyword%3A1185.fasta	138941	1	27	30	105	0.0582	0.141	PPGEAGKPGEQGVPGDLGAPGP	G	S	0.988	66.7	59.6	67.8	2.17					0	3	0	0	2	2047.96	1512.73		163.947	651	672	Empty	TRUE
A2	23	Collagen alpha-1(I) chain OS=Homo sapiens GN=COL1A1 PE=1 SV=5	CO1A1_HUMAN	uniprot-organism%3A9606+keyword%3A1185.fasta	138941	1	27	30	105	0.0582	0.141	SPGPDGKTGPPGP	G	A	0.98	61.5	58.5	63.4	6.09					0	1	0	0	2	1195.56	624.173		4.75547	546	558	Empty	TRUE
A2	23	Collagen alpha-1(I) chain OS=Homo sapiens GN=COL1A1 PE=1 SV=5	CO1A1_HUMAN	uniprot-organism%3A9606+keyword%3A1185.fasta	138941	1	27	30	105	0.0582	0.141	SPGSPGPDGKTGPPGP	G	A	0.997	110	59	88.1	13.4	67.5	5.59	0.0104	0.594	0	14	0	0	2	1436.67	686.908		890.844	543	558	Empty	TRUE
A2	23	Collagen alpha-1(I) chain OS=Homo sapiens GN=COL1A1 PE=1 SV=5	CO1A1_HUMAN	uniprot-organism%3A9606+keyword%3A1185.fasta	138941	1	27	30	105	0.0582	0.141	SPGSPGPDGKTGPPGPAG	G	Q	0.997	52.5	58.6	61.1	6.68	51.5	2.2	0	0.417	0	2	0	0	2	1580.72	631.385		18.4286	543	560	Empty	TRUE
A2	23	Collagen alpha-1(I) chain OS=Homo sapiens GN=COL1A1 PE=1 SV=5	CO1A1_HUMAN	uniprot-organism%3A9606+keyword%3A1185.fasta	138941	1	27	30	105	0.0582	0.141	TGSPGSPGPDGKTGPPGPAG	L	Q	0.997	41	58.8	42.3	13.7	50.4	3.02	0.0893	0.35	0	3	0	0	2	1738.79	703.007		25.4136	541	560	Empty	TRUE
A2	23	Collagen alpha-1(I) chain OS=Homo sapiens GN=COL1A1 PE=1 SV=5	CO1A1_HUMAN	uniprot-organism%3A9606+keyword%3A1185.fasta	138941	1	27	30	105	0.0582	0.141	VGPPGPPGPPGPPGPPS	P	A	0.997					75.1	0.77	0.00533	0.618	0	3	0	0	2	1524.73	1480.51		126.44	1177	1193	Empty	TRUE
A2	23	Collagen alpha-1(I) chain OS=Homo sapiens GN=COL1A1 PE=1 SV=5	CO1A1_HUMAN	uniprot-organism%3A9606+keyword%3A1185.fasta	138941	1	27	30	105	0.0582	0.141	VGPPGPPGPPGPPGPPSA	P	G	0.997					67	0.699	0.0597	0.528	0	1	0	0	2	1595.77	1570.48		17.8495	1177	1194	Empty	TRUE
A2	23	Collagen alpha-1(I) chain OS=Homo sapiens GN=COL1A1 PE=1 SV=5	CO1A1_HUMAN	uniprot-organism%3A9606+keyword%3A1185.fasta	138941	1	27	30	105	0.0582	0.141	VGPPGPPGPPGPPGPPSAG	P	F	0.997	34.1	59.7	50.3	-1.66	78.5	2.7	0.107	0.579	0	4	0	0	2	1652.79	1526.06		123.653	1177	1195	Empty	TRUE
A2	23	Uromodulin OS=Homo sapiens GN=UMOD PE=1 SV=1	sp|P07911|UROM_HUMAN	uniprot-organism%3A9606+keyword%3A1185.fasta	69759.5	1	15	18	52	0.0288	0.0297	DQSRVLNLGPITR	I	K	0.997	70	59.4	41.6	45.1	57.1	5.64	0.415	0.654	0	4	0	0	2	1468.82	2190.77		871.813	594	606	Empty	TRUE
A2	23	Uromodulin OS=Homo sapiens GN=UMOD PE=1 SV=1	sp|P07911|UROM_HUMAN	uniprot-organism%3A9606+keyword%3A1185.fasta	69759.5	1	15	18	52	0.0288	0.0297	IDQSRVLNLGPITR	V	K	0.997	68.1	58.7	36.5	48	64.7	5.25	0.485	0.679	0	8	0	0	2	1581.91	2304.04		759.908	593	606	Empty	TRUE
A2	23	Uromodulin OS=Homo sapiens GN=UMOD PE=1 SV=1	sp|P07911|UROM_HUMAN	uniprot-organism%3A9606+keyword%3A1185.fasta	69759.5	1	15	18	52	0.0288	0.0297	SGSVIDQSRVLNLGPI	R	T	0.997	72.8	59	51.5	37.8	65.3	2.47	0.444	0.594	0	2	0	0	2	1654.91	2604.46		185.967	589	604	Empty	TRUE
A2	23	Uromodulin OS=Homo sapiens GN=UMOD PE=1 SV=1	sp|P07911|UROM_HUMAN	uniprot-organism%3A9606+keyword%3A1185.fasta	69759.5	1	15	18	52	0.0288	0.0297	SGSVIDQSRVLNLGPIT	R	R	0.997	72.3	59.2	48.8	40.1	61.1	5.47	0.543	0.529	0	3	0	0	2	1755.96	2494.51		157.779	589	605	Empty	TRUE
A2	23	Uromodulin OS=Homo sapiens GN=UMOD PE=1 SV=1	sp|P07911|UROM_HUMAN	uniprot-organism%3A9606+keyword%3A1185.fasta	69759.5	1	15	18	52	0.0288	0.0297	SGSVIDQSRVLNLGPITR	R	K	0.997	87.5	59.9	40	65.2	55.2	3.82	0.458	0.472	0	4	4	0	2	1912.06	2296.26		3543.4	589	606	Empty	TRUE
A2	23	Uromodulin OS=Homo sapiens GN=UMOD PE=1 SV=1	sp|P07911|UROM_HUMAN	uniprot-organism%3A9606+keyword%3A1185.fasta	69759.5	1	15	18	52	0.0288	0.0297	SGSVIDQSRVLNLGPITRK	R	G	0.997	49.2	58.2	42	22.6	52	3.4	0.367	0.474	0	0	2	0	2	2040.16	2176.34		206.346	589	607	Empty	TRUE
A2	23	Uromodulin OS=Homo sapiens GN=UMOD PE=1 SV=1	sp|P07911|UROM_HUMAN	uniprot-organism%3A9606+keyword%3A1185.fasta	69759.5	1	15	18	52	0.0288	0.0297	SRVLNLGPITR	Q	K	0.997	44.3	55.7	56.3	2.93	34.6	2.46	0.355	0.455	0	1	0	0	2	1225.74	2009.17		8.38303	596	606	Empty	TRUE
A2	23	Uromodulin OS=Homo sapiens GN=UMOD PE=1 SV=1	sp|P07911|UROM_HUMAN	uniprot-organism%3A9606+keyword%3A1185.fasta	69759.5	1	15	18	52	0.0288	0.0297	SVIDQSRVLNLGPI	G	T	0.997	49.2	58.3	43.9	20.5	46.3	1.89	0.326	0.5	0	1	0	0	2	1510.86	2614.47		226.91	591	604	Empty	TRUE
A2	23	Uromodulin OS=Homo sapiens GN=UMOD PE=1 SV=1	sp|P07911|UROM_HUMAN	uniprot-organism%3A9606+keyword%3A1185.fasta	69759.5	1	15	18	52	0.0288	0.0297	SVIDQSRVLNLGPIT	G	R	0.997	64.4	58	47.1	33.3	53.4	5.14	0.298	0.533	0	3	0	0	2	1611.91	2504.5		178.734	591	605	Empty	TRUE
A2	23	Uromodulin OS=Homo sapiens GN=UMOD PE=1 SV=1	sp|P07911|UROM_HUMAN	uniprot-organism%3A9606+keyword%3A1185.fasta	69759.5	1	15	18	52	0.0288	0.0297	SVIDQSRVLNLGPITR	G	K	0.997	93.5	60.2	42.7	69	70.7	8.72	0.505	0.656	0	3	2	0	2	1768.01	2312.38		1061.15	591	606	Empty	TRUE
A2	23	Uromodulin OS=Homo sapiens GN=UMOD PE=1 SV=1	sp|P07911|UROM_HUMAN	uniprot-organism%3A9606+keyword%3A1185.fasta	69759.5	1	15	18	52	0.0288	0.0297	SVIDQSRVLNLGPITRK	G	G	0.997	55.7	56.7	44.2	27.2	49.4	3.48	0.336	0.5	0	0	2	0	2	1896.1	2174.12		296.047	591	607	Empty	TRUE
A2	23	Uromodulin OS=Homo sapiens GN=UMOD PE=1 SV=1	sp|P07911|UROM_HUMAN	uniprot-organism%3A9606+keyword%3A1185.fasta	69759.5	1	15	18	52	0.0288	0.0297	VIDQSRVLNLGPI	S	T	0.997	46.1	57.2	42.8	18.3	39.9	1.13	0.248	0.462	0	2	0	0	2	1423.83	2487.29		181.773	592	604	Empty	TRUE
A2	23	Uromodulin OS=Homo sapiens GN=UMOD PE=1 SV=1	sp|P07911|UROM_HUMAN	uniprot-organism%3A9606+keyword%3A1185.fasta	69759.5	1	15	18	52	0.0288	0.0297	VIDQSRVLNLGPIT	S	R	0.997	42	57.2	37.3	19.6	45.8	4.03	0.432	0.5	0	2	0	0	2	1524.87	2370.69		114.631	592	605	Empty	TRUE
A2	23	Uromodulin OS=Homo sapiens GN=UMOD PE=1 SV=1	sp|P07911|UROM_HUMAN	uniprot-organism%3A9606+keyword%3A1185.fasta	69759.5	1	15	18	52	0.0288	0.0297	VIDQSRVLNLGPITR	S	K	0.997	78.9	60	36.1	60.2	68.6	7.21	0.576	0.667	0	4	3	0	2	1680.98	2195.77		1781.03	592	606	Empty	TRUE
A2	23	Uromodulin OS=Homo sapiens GN=UMOD PE=1 SV=1	sp|P07911|UROM_HUMAN	uniprot-organism%3A9606+keyword%3A1185.fasta	69759.5	1	15	18	52	0.0288	0.0297	VIDQSRVLNLGPITRK	S	G	0.997	33.8	56	44.5	3.8	44.9	3.23	0.392	0.469	0	0	2	0	2	1809.07	2066.92		111.4	592	607	Empty	TRUE
A2	23	Alpha-1-antitrypsin OS=Homo sapiens GN=SERPINA1 PE=1 SV=3	sp|P01009|A1AT_HUMAN	uniprot-organism%3A9606+keyword%3A1185.fasta	46737.9	1	20	32	103	0.0571	0.385	DLKSVLGQLGITKV	Y	F	0.997	74.3	55.1	58.8	32.5	56.9	6.96	0.571	0.607	0	2	0	0	2	1470.89	3065.39		39.5719	322	335	Empty	TRUE
A2	23	Alpha-1-antitrypsin OS=Homo sapiens GN=SERPINA1 PE=1 SV=3	sp|P01009|A1AT_HUMAN	uniprot-organism%3A9606+keyword%3A1185.fasta	46737.9	1	20	32	103	0.0571	0.385	EAIPMSIPPEVKFNKPF	L	V	0.997	76.6	60.7	50.2	14	66.4	5.96	0.413	0.559	0	13	0	0	2	1960.03	2484.52		1050.82	378	394	Empty	TRUE
A2	23	Alpha-1-antitrypsin OS=Homo sapiens GN=SERPINA1 PE=1 SV=3	sp|P01009|A1AT_HUMAN	uniprot-organism%3A9606+keyword%3A1185.fasta	46737.9	1	20	32	103	0.0571	0.385	EAIPMSIPPEVKFNKPFV	L	F	0.997	87.6	60.8	43.3	17.8	75.2	7.89	0.428	0.583	0	16	6	0	2	2059.09	2691.66		2581.12	378	395	Empty	TRUE
A2	23	Alpha-1-antitrypsin OS=Homo sapiens GN=SERPINA1 PE=1 SV=3	sp|P01009|A1AT_HUMAN	uniprot-organism%3A9606+keyword%3A1185.fasta	46737.9	1	20	32	103	0.0571	0.385	EAIPMSIPPEVKFNKPFVF	L	L	0.997	43.5	60.7	39.2	3.06	50.8	4.57	0.354	0.395	0	6	4	0	2	2206.16	2891.02		611.038	378	396	Empty	TRUE
A2	23	Alpha-1-antitrypsin OS=Homo sapiens GN=SERPINA1 PE=1 SV=3	sp|P01009|A1AT_HUMAN	uniprot-organism%3A9606+keyword%3A1185.fasta	46737.9	1	20	32	103	0.0571	0.385	EAIPMSIPPEVKFNKPFVFL	L	M	0.979	19.9	60.3	31.7	2.13	39.7	2.77	0.0831	0.3	0	0	1	0	2	2303.25	3236.47		24.9224	378	397	Empty	TRUE
A2	23	Alpha-1-antitrypsin OS=Homo sapiens GN=SERPINA1 PE=1 SV=3	sp|P01009|A1AT_HUMAN	uniprot-organism%3A9606+keyword%3A1185.fasta	46737.9	1	20	32	103	0.0571	0.385	IEQNTKSPLFMGKVVNPTQK	M	-	0.997	63.9	60.7	52.1	28.1	44.9	6.19	0.439	0.4	0	0	5	0	2	2275.21	1824.84		39.8672	399	418	Empty	TRUE
A2	23	Alpha-1-antitrypsin OS=Homo sapiens GN=SERPINA1 PE=1 SV=3	sp|P01009|A1AT_HUMAN	uniprot-organism%3A9606+keyword%3A1185.fasta	46737.9	1	20	32	103	0.0571	0.385	LEAIPMSIPPEVKFNKPFV	F	F	0.997	25.7	60	37.5	0	42.7	5.09	0.00468	0.368	0	0	5	0	2	2172.18	2596.68		150.222	377	395	Empty	TRUE
A2	23	Alpha-1-antitrypsin OS=Homo sapiens GN=SERPINA1 PE=1 SV=3	sp|P01009|A1AT_HUMAN	uniprot-organism%3A9606+keyword%3A1185.fasta	46737.9	1	20	32	103	0.0571	0.385	LENEDRRSASLHLPKLSITG	F	T	0.997	20.5	60.2	28.5	5.84	32.1	1.62	0.255	0.25	0	0	1	0	2	2236.2	2215.74		15.7215	300	319	Empty	TRUE
A2	23	Alpha-1-antitrypsin OS=Homo sapiens GN=SERPINA1 PE=1 SV=3	sp|P01009|A1AT_HUMAN	uniprot-organism%3A9606+keyword%3A1185.fasta	46737.9	1	20	32	103	0.0571	0.385	LMIEQNTKSPLFMGKVVNPTQK	F	-	0.997	137	60.8	43.9	114					0	0	5	0	2	2503.34	2038.06		345.161	397	418	Empty	TRUE
A2	23	Alpha-1-antitrypsin OS=Homo sapiens GN=SERPINA1 PE=1 SV=3	sp|P01009|A1AT_HUMAN	uniprot-organism%3A9606+keyword%3A1185.fasta	46737.9	1	20	32	103	0.0571	0.385	LRTLNQPDSQLQLTTGNG	L	L	0.997	82.4	60.5	48.3	51.4	58.7	7	0.538	0.472	0	2	0	0	2	1956.01	1998.64		72.9894	124	141	Empty	TRUE
A2	23	Alpha-1-antitrypsin OS=Homo sapiens GN=SERPINA1 PE=1 SV=3	sp|P01009|A1AT_HUMAN	uniprot-organism%3A9606+keyword%3A1185.fasta	46737.9	1	20	32	103	0.0571	0.385	LRTLNQPDSQLQLTTGNGL	L	F	0.997	84.2	60.3	53.5	48	65.8	8.44	0.608	0.5	0	2	0	0	2	2069.1	2272.95		72.4249	124	142	Empty	TRUE
A2	23	Alpha-1-antitrypsin OS=Homo sapiens GN=SERPINA1 PE=1 SV=3	sp|P01009|A1AT_HUMAN	uniprot-organism%3A9606+keyword%3A1185.fasta	46737.9	1	20	32	103	0.0571	0.385	LRTLNQPDSQLQLTTGNGLF	L	L	0.997	88.2	61.1	37.9	68.3	82.5	13.1	0.697	0.575	0	5	0	0	2	2216.17	2652.23		632.45	124	143	Empty	TRUE
A2	23	Alpha-1-antitrypsin OS=Homo sapiens GN=SERPINA1 PE=1 SV=3	sp|P01009|A1AT_HUMAN	uniprot-organism%3A9606+keyword%3A1185.fasta	46737.9	1	20	32	103	0.0571	0.385	LSEGLKLVDKFLEDVKKL	F	Y	0.997	39.4	56.4	38.6	15.6	39.4	2.89	0.34	0.389	0	0	4	0	2	2074.22	3469.75		155.09	144	161	Empty	TRUE
A2	23	Alpha-1-antitrypsin OS=Homo sapiens GN=SERPINA1 PE=1 SV=3	sp|P01009|A1AT_HUMAN	uniprot-organism%3A9606+keyword%3A1185.fasta	46737.9	1	20	32	103	0.0571	0.385	MIEQNTKSPLFMGKVVNPTQK	L	-	0.997	115	61.5	111	23.6	78.3	13.2	0.676	0.619	0	0	13	0	2	2422.25	2024.73		769.942	398	418	Empty	TRUE
A2	23	Alpha-1-antitrypsin OS=Homo sapiens GN=SERPINA1 PE=1 SV=3	sp|P01009|A1AT_HUMAN	uniprot-organism%3A9606+keyword%3A1185.fasta	46737.9	1	20	32	103	0.0571	0.385	PDEGKLQHLENELTHDIITKF	L	L	0.98	23.7	61.6	33.4	4.3	26.6	1.27	0.278	0.214	0	0	1	0	2	2477.27	3194.24		3.88527	279	299	Empty	TRUE
A2	23	Alpha-1-antitrypsin OS=Homo sapiens GN=SERPINA1 PE=1 SV=3	sp|P01009|A1AT_HUMAN	uniprot-organism%3A9606+keyword%3A1185.fasta	46737.9	1	20	32	103	0.0571	0.385	PMSIPPEVKFNKPF	I	V	0.997	48.4	59.8	43.7	20	53.1	2.82	0.382	0.536	0	5	0	0	2	1630.87	2632.22		178.966	381	394	Empty	TRUE
A2	23	Alpha-1-antitrypsin OS=Homo sapiens GN=SERPINA1 PE=1 SV=3	sp|P01009|A1AT_HUMAN	uniprot-organism%3A9606+keyword%3A1185.fasta	46737.9	1	20	32	103	0.0571	0.385	PMSIPPEVKFNKPFV	I	F	0.997	59.9	59.7	48.2	27.4	60.3	4.92	0.476	0.567	0	4	0	0	2	1729.93	2703.86		130.356	381	395	Empty	TRUE
A2	23	Alpha-1-antitrypsin OS=Homo sapiens GN=SERPINA1 PE=1 SV=3	sp|P01009|A1AT_HUMAN	uniprot-organism%3A9606+keyword%3A1185.fasta	46737.9	1	20	32	103	0.0571	0.385	QNTKSPLFMGKVVNPTQK	E	-	0.963	24.3	60.2	37.3	0	34	2.89	0.0735	0.278	0	0	1	0	2	2033.09	1734.86		7.38956	401	418	Empty	TRUE
A2	23	Alpha-1-antitrypsin OS=Homo sapiens GN=SERPINA1 PE=1 SV=3	sp|P01009|A1AT_HUMAN	uniprot-organism%3A9606+keyword%3A1185.fasta	46737.9	1	20	32	103	0.0571	0.385	SNGADLSGVTEEAPLKLSKAVHKA	F	V	0.997	74.1	60.7	39.7	51.9					0	0	1	0	2	2422.29	2078.02		27.5059	337	360	Empty	TRUE
A2	23	Alpha-1-antitrypsin OS=Homo sapiens GN=SERPINA1 PE=1 SV=3	sp|P01009|A1AT_HUMAN	uniprot-organism%3A9606+keyword%3A1185.fasta	46737.9	1	20	32	103	0.0571	0.385	SNGADLSGVTEEAPLKLSKAVHKAVL	F	T	0.959	54.7	59.7	29.7	41.2					0	0	1	0	2	2634.45	2381.25		37.785	337	362	Empty	TRUE
A2	23	Alpha-1B-glycoprotein OS=Homo sapiens GN=A1BG PE=1 SV=4	sp|P04217|A1BG_HUMAN	uniprot-organism%3A9606+keyword%3A1185.fasta	54253.3	1	1	1	5	0.0028	0.0465	LREGETKAVKTVRTPGAAANLEL	L	I	0.997	103	59.6	39	83					0	0	5	0	2	2424.36	1975.85		448.934	435	457	Empty	TRUE
A2	23	Nidogen-1 OS=Homo sapiens GN=NID1 PE=1 SV=3	sp|P14543|NID1_HUMAN	uniprot-organism%3A9606+keyword%3A1185.fasta	136376	0.964	1	1	1	0.0006	0.0289	LSRQELFPFGPGQGDLELEDGDDFVSPALELSGALR	C	F	0.997	103	63.6	33.5	88.8					0	0	1	0	2	3874.91	3413.1		33.2033	29	64	Empty	TRUE
A2	23	Apolipoprotein A-I OS=Homo sapiens GN=APOA1 PE=1 SV=1	APOA1_HUMAN	uniprot-organism%3A9606+keyword%3A1185.fasta	30778.5	1	8	8	18	0.01	0.326	AARLEALKENGGARLAEY	L	H	0.948	31.8	59.7	35.3	10.8	35.4	0.31	0.203	0.306	0	0	1	0	2	1932.03	1955.88		17.501	199	216	Empty	TRUE
A2	23	Apolipoprotein A-I OS=Homo sapiens GN=APOA1 PE=1 SV=1	APOA1_HUMAN	uniprot-organism%3A9606+keyword%3A1185.fasta	30778.5	1	8	8	18	0.01	0.326	ALRTHLAPYSDEL	D	R	0.997	47.6	59.7	27.7	35.5	41.2	4	0.43	0.462	0	1	0	0	2	1485.77	2064.7		28.1437	182	194	Empty	TRUE
A2	23	Apolipoprotein A-I OS=Homo sapiens GN=APOA1 PE=1 SV=1	APOA1_HUMAN	uniprot-organism%3A9606+keyword%3A1185.fasta	30778.5	1	8	8	18	0.01	0.326	DEPPQSPWDRVKDL	Q	A	0.997	45.2	59.8	41.9	18.3	53.4	3.37	0.433	0.536	0	3	0	0	2	1681.82	2332.37		162.882	25	38	Empty	TRUE
A2	23	Apolipoprotein A-I OS=Homo sapiens GN=APOA1 PE=1 SV=1	APOA1_HUMAN	uniprot-organism%3A9606+keyword%3A1185.fasta	30778.5	1	8	8	18	0.01	0.326	DEPPQSPWDRVKDLAT	Q	V	0.997	39.7	60.1	40.2	14.4	50.5	3.82	0.44	0.469	0	4	0	0	2	1853.9	2372.36		141.754	25	40	Empty	TRUE
A2	23	Apolipoprotein A-I OS=Homo sapiens GN=APOA1 PE=1 SV=1	APOA1_HUMAN	uniprot-organism%3A9606+keyword%3A1185.fasta	30778.5	1	8	8	18	0.01	0.326	LSALEEYTKKLNTQ	F	-	0.997	104	59.7	47.5	74.7	67.4	7.6	0.549	0.679	0	2	0	0	2	1637.87	2088.02		309.666	254	267	Empty	TRUE
A2	23	Apolipoprotein A-I OS=Homo sapiens GN=APOA1 PE=1 SV=1	APOA1_HUMAN	uniprot-organism%3A9606+keyword%3A1185.fasta	30778.5	1	8	8	18	0.01	0.326	PPQSPWDRVKDL	E	A	0.997	29.6	59.4	39.5	4.14	36.5	1.6	0.285	0.458	0	2	0	0	2	1437.75	2335.15		20.6043	27	38	Empty	TRUE
A2	23	Apolipoprotein A-I OS=Homo sapiens GN=APOA1 PE=1 SV=1	APOA1_HUMAN	uniprot-organism%3A9606+keyword%3A1185.fasta	30778.5	1	8	8	18	0.01	0.326	VDVLKDSGRDYVSQFEGSALGKQLN	Y	L	0.997	96.3	62	38.3	76.6					0	0	4	0	2	2725.38	2463.97		326.896	43	67	Empty	TRUE
A2	23	Apolipoprotein A-I OS=Homo sapiens GN=APOA1 PE=1 SV=1	APOA1_HUMAN	uniprot-organism%3A9606+keyword%3A1185.fasta	30778.5	1	8	8	18	0.01	0.326	VDVLKDSGRDYVSQFEGSALGKQLNL	Y	K	0.971	58.8	62	36	38.9					0	0	1	0	2	2838.46	2817.71		13.0077	43	68	Empty	TRUE
A2	23	Collagen alpha-2(I) chain OS=Homo sapiens GN=COL1A2 PE=1 SV=7	CO1A2_HUMAN	uniprot-organism%3A9606+keyword%3A1185.fasta	129315	1	2	2	2	0.0011	0.0264	RTGEVGAVGPPGFAGEKGPSGEAGTAGPPGTPGP	G	Q	0.996	68.2	61.6	41.9	33.8					0	0	1	0	2	3064.46	1838.15		21.3335	830	863	Empty	TRUE
A2	23	Collagen alpha-2(I) chain OS=Homo sapiens GN=COL1A2 PE=1 SV=7	CO1A2_HUMAN	uniprot-organism%3A9606+keyword%3A1185.fasta	129315	1	2	2	2	0.0011	0.0264	RTGEVGAVGPPGFAGEKGPSGEAGTAGPPGTPGPQG	G	L	0.997	74.5	61.9	41	25.9					0	0	1	0	2	3249.54	1802.6		29.5011	830	865	Empty	TRUE
A2	23	Vesicular integral-membrane protein VIP36 OS=Homo sapiens GN=LMAN2 PE=1 SV=1	D6RBV2_HUMAN,LMAN2_HUMAN	uniprot-organism%3A9606+keyword%3A1185.fasta	40229.5	0.964	1	1	1	0.0006	0.059	FGASAGTGDLSDNHDIISMKL	Y	F	0.997	58.7	60.2	65.3	9.45	50.2	8.08	0	0.381	0	1	0	0	2	2165.02	2168		15.8885	253	273	Empty	TRUE
A2	17	Fibrinogen alpha chain OS=Homo sapiens GN=FGA PE=1 SV=2	sp|P02671|FIBA_HUMAN	uniprot-organism%3A9606+keyword%3A1185.fasta	94973.4	1	2	3	9	0.0052	0.0208	DEAGSEADHEGTHSTKR	A	G	0.997	21.1	56.6	27.6	7.38	29.9	2.13	0.234	0.265	0	1	0	0	2	1826.79	272.057		4.56313	605	621	Empty	TRUE
A2	17	Fibrinogen alpha chain OS=Homo sapiens GN=FGA PE=1 SV=2	sp|P02671|FIBA_HUMAN	uniprot-organism%3A9606+keyword%3A1185.fasta	94973.4	1	2	3	9	0.0052	0.0208	DEAGSEADHEGTHSTKRG	A	H	0.997	108	55.3	35.1	91.7	64.9	13.5	0.656	0.528	0	4	4	0	2	1883.81	281.48		301.962	605	622	Empty	TRUE
A2	17	Plasma protease C1 inhibitor OS=Homo sapiens GN=SERPING1 PE=1 SV=1	H9KV48_HUMAN	uniprot-organism%3A9606+keyword%3A1185.fasta	50990.6	0.97	1	1	2	0.0012	0.0454	ELTETGVEAAAASAISVARTL	L	L	0.997	73.8	60.8	35.1	55.9	47.6	4.7	0.42	0.31	0	2	0	0	2	2060.09	3355.63		10.2322	411	431	Empty	TRUE
A2	17	Insulin OS=Homo sapiens GN=INS PE=1 SV=1	INS_HUMAN	uniprot-organism%3A9606+keyword%3A1185.fasta	11981.1	1	11	12	34	0.0198	0.282	DLQVGQVELGGGPGAGSLQPLAL	E	E	0.997	104	60.6	48.9	74.1					0	2	0	0	2	2176.16	3134.69		27.8683	60	82	Empty	TRUE
A2	17	Insulin OS=Homo sapiens GN=INS PE=1 SV=1	INS_HUMAN	uniprot-organism%3A9606+keyword%3A1185.fasta	11981.1	1	11	12	34	0.0198	0.282	DLQVGQVELGGGPGAGSLQPLALEGS	E	L	0.992	76.6	61.6	37.5	56.2					0	2	0	0	2	2449.26	2930.93		15.8597	60	85	Empty	TRUE
A2	17	Insulin OS=Homo sapiens GN=INS PE=1 SV=1	INS_HUMAN	uniprot-organism%3A9606+keyword%3A1185.fasta	11981.1	1	11	12	34	0.0198	0.282	DLQVGQVELGGGPGAGSLQPLALEGSLQ	E	K	0.997	163	61.7	70.2	115					0	4	0	0	2	2690.4	3109.14		155.621	60	87	Empty	TRUE
A2	17	Insulin OS=Homo sapiens GN=INS PE=1 SV=1	INS_HUMAN	uniprot-organism%3A9606+keyword%3A1185.fasta	11981.1	1	11	12	34	0.0198	0.282	EAEDLQVGQVELGGGPGAGSLQ	R	P	0.997	101	60.7	49.4	69.5					0	2	0	0	2	2111.03	2370.63		18.4068	57	78	Empty	TRUE
A2	17	Insulin OS=Homo sapiens GN=INS PE=1 SV=1	INS_HUMAN	uniprot-organism%3A9606+keyword%3A1185.fasta	11981.1	1	11	12	34	0.0198	0.282	EAEDLQVGQVELGGGPGAGSLQP	R	L	0.997	89.8	61	49.2	58.5					0	1	0	0	2	2208.08	2470.04		18.9881	57	79	Empty	TRUE
A2	17	Insulin OS=Homo sapiens GN=INS PE=1 SV=1	INS_HUMAN	uniprot-organism%3A9606+keyword%3A1185.fasta	11981.1	1	11	12	34	0.0198	0.282	EAEDLQVGQVELGGGPGAGSLQPLAL	R	E	0.997	113	61.6	46.7	86.2					0	2	0	0	2	2505.28	3048.63		40.5799	57	82	Empty	TRUE
A2	17	Insulin OS=Homo sapiens GN=INS PE=1 SV=1	INS_HUMAN	uniprot-organism%3A9606+keyword%3A1185.fasta	11981.1	1	11	12	34	0.0198	0.282	EAEDLQVGQVELGGGPGAGSLQPLALEGS	R	L	0.972	69.8	62.1	37	49.6					0	1	0	0	2	2778.38	2850.98		8.72303	57	85	Empty	TRUE
A2	17	Insulin OS=Homo sapiens GN=INS PE=1 SV=1	INS_HUMAN	uniprot-organism%3A9606+keyword%3A1185.fasta	11981.1	1	11	12	34	0.0198	0.282	EAEDLQVGQVELGGGPGAGSLQPLALEGSLQ	R	K	0.997	160	62.5	58.9	123					0	5	6	0	2	3019.52	3035.3		298.773	57	87	Empty	TRUE
A2	17	Insulin OS=Homo sapiens GN=INS PE=1 SV=1	INS_HUMAN	uniprot-organism%3A9606+keyword%3A1185.fasta	11981.1	1	11	12	34	0.0198	0.282	GGGPGAGSLQPLALEGSLQ	L	K	0.997	31.2	60.2	40.8	4.47	40.4	2.6	0.3	0.316	0	2	0	0	2	1708.89	2579.44		21.7343	69	87	Empty	TRUE
A2	17	Insulin OS=Homo sapiens GN=INS PE=1 SV=1	INS_HUMAN	uniprot-organism%3A9606+keyword%3A1185.fasta	11981.1	1	11	12	34	0.0198	0.282	VELGGGPGAGSLQPLALEGSLQ	Q	K	0.997	92.3	60.5	64.9	45.1					0	3	0	0	2	2050.08	2804.35		81.9776	66	87	Empty	TRUE
A2	17	Insulin OS=Homo sapiens GN=INS PE=1 SV=1	INS_HUMAN	uniprot-organism%3A9606+keyword%3A1185.fasta	11981.1	1	11	12	34	0.0198	0.282	VGQVELGGGPGAGSLQPLALEGSLQ	Q	K	0.997	94.8	61	55.9	56.8					0	4	0	0	2	2334.23	2838.2		36.3902	63	87	Empty	TRUE
A2	17	Collagen alpha-1(III) chain OS=Homo sapiens GN=COL3A1 PE=1 SV=4	sp|P02461|CO3A1_HUMAN	uniprot-organism%3A9606+keyword%3A1185.fasta	138565	1	8	8	20	0.0116	0.0559	DAGAPGAPGGKGDAGAPGERGPPG	G	L	0.997	101	58	79.2	0					0	0	4	0	2	2079.93	698.548		55.6065	664	687	Empty	TRUE
A2	17	Collagen alpha-1(III) chain OS=Homo sapiens GN=COL3A1 PE=1 SV=4	sp|P02461|CO3A1_HUMAN	uniprot-organism%3A9606+keyword%3A1185.fasta	138565	1	8	8	20	0.0116	0.0559	ERGEAGIPGVPGAKGEDGKDGSPGEPGANG	G	L	0.993	54	58.8	62.9	7.21					0	0	3	0	2	2826.28	1424.9		104.435	448	477	Empty	TRUE
A2	17	Collagen alpha-1(III) chain OS=Homo sapiens GN=COL3A1 PE=1 SV=4	sp|P02461|CO3A1_HUMAN	uniprot-organism%3A9606+keyword%3A1185.fasta	138565	1	8	8	20	0.0116	0.0559	GDAGAPGERGPPGLAGAPG	K	L	0.997	30.6	60.1	40.2	4.52	52.6	2.59	0.247	0.421	0	2	0	0	2	1635.77	1831.98		36.5764	675	693	Empty	TRUE
A2	17	Collagen alpha-1(III) chain OS=Homo sapiens GN=COL3A1 PE=1 SV=4	sp|P02461|CO3A1_HUMAN	uniprot-organism%3A9606+keyword%3A1185.fasta	138565	1	8	8	20	0.0116	0.0559	GLPGTGGPPGENGKPG	Q	E	0.997	39.5	58.8	52	2.28	42.6	1.92	0.0962	0.344	0	2	0	0	2	1439.68	1061.17		67.1388	642	657	Empty	TRUE
A2	17	Collagen alpha-1(III) chain OS=Homo sapiens GN=COL3A1 PE=1 SV=4	sp|P02461|CO3A1_HUMAN	uniprot-organism%3A9606+keyword%3A1185.fasta	138565	1	8	8	20	0.0116	0.0559	GLPGTGGPPGENGKPGEP	Q	G	0.997	79.5	58.6	84.1	12.4	57.6	2.13	0.128	0.472	0	3	0	0	2	1681.77	1180.54		90.4258	642	659	Empty	TRUE
A2	17	Collagen alpha-1(III) chain OS=Homo sapiens GN=COL3A1 PE=1 SV=4	sp|P02461|CO3A1_HUMAN	uniprot-organism%3A9606+keyword%3A1185.fasta	138565	1	8	8	20	0.0116	0.0559	GLPGTGGPPGENGKPGEPGP	Q	K	0.997	77.9	59	51.6	12.7	64.1	3.28	0.0655	0.475	0	3	0	0	2	1835.84	1369.36		60.5266	642	661	Empty	TRUE
A2	17	Collagen alpha-1(III) chain OS=Homo sapiens GN=COL3A1 PE=1 SV=4	sp|P02461|CO3A1_HUMAN	uniprot-organism%3A9606+keyword%3A1185.fasta	138565	1	8	8	20	0.0116	0.0559	KGDAGAPGAPGGKGDAGAPGERGPPG	P	L	0.978	49.6	59.4	54.6	0					0	0	2	0	2	2265.05	585.823		12.394	662	687	Empty	TRUE
A2	17	Collagen alpha-1(III) chain OS=Homo sapiens GN=COL3A1 PE=1 SV=4	sp|P02461|CO3A1_HUMAN	uniprot-organism%3A9606+keyword%3A1185.fasta	138565	1	8	8	20	0.0116	0.0559	PGTGGPPGENGKPGEPGP	L	K	0.989	42.9	59	47	0.52	44.2	1.39	0.00679	0.389	0	1	0	0	2	1665.74	1311.58		9.49368	644	661	Empty	TRUE
A2	17	Prostaglandin-H2 D-isomerase (Fragment) OS=Homo sapiens GN=PTGDS PE=2 SV=1	Q5SQ11_HUMAN	uniprot-organism%3A9606+keyword%3A1185.fasta	21080.1	1	2	2	4	0.0023	0.108	APEAQVSVQPNFQQDKFLGRW	A	F	0.997	53.8	61.6	46.7	23	44.5	6.77	0.519	0.357	0	0	3	0	2	2445.23	2573.32		25.464	23	43	Empty	TRUE
A2	17	Prostaglandin-H2 D-isomerase (Fragment) OS=Homo sapiens GN=PTGDS PE=2 SV=1	Q5SQ11_HUMAN	uniprot-organism%3A9606+keyword%3A1185.fasta	21080.1	1	2	2	4	0.0023	0.108	AQVSVQPNFQQDKFLGRW	E	F	0.997	85	61.1	36	66.9	44.9	5.43	0.512	0.361	0	0	1	0	2	2148.1	2543.35		11.9489	26	43	Empty	TRUE
A2	17	ProSAAS OS=Homo sapiens GN=PCSK1N PE=1 SV=1	PCSK1_HUMAN	uniprot-organism%3A9606+keyword%3A1185.fasta	27373.2	1	3	3	12	0.007	0.0692	DHDVGSELPPEGVL	A	G	0.997	31.7	59.5	32.5	13.8	36	3.36	0.347	0.357	0	3	0	0	2	1463.7	2255.71		29.0313	223	236	Empty	TRUE
A2	17	ProSAAS OS=Homo sapiens GN=PCSK1N PE=1 SV=1	PCSK1_HUMAN	uniprot-organism%3A9606+keyword%3A1185.fasta	27373.2	1	3	3	12	0.007	0.0692	DHDVGSELPPEGVLGAL	A	L	0.997	76.4	60.3	45.4	48	54.3	3.82	0.42	0.471	0	7	0	0	2	1704.84	2773.24		102.838	223	239	Empty	TRUE
A2	17	ProSAAS OS=Homo sapiens GN=PCSK1N PE=1 SV=1	PCSK1_HUMAN	uniprot-organism%3A9606+keyword%3A1185.fasta	27373.2	1	3	3	12	0.007	0.0692	DHDVGSELPPEGVLGALL	A	R	0.997	65	60.5	35	46.5	47.4	3.74	0.213	0.361	0	2	0	0	2	1817.93	3272.36		20.7208	223	240	Empty	TRUE
A2	17	Clusterin OS=Homo sapiens GN=CLU PE=1 SV=1	sp|P10909-2|CLUS_HUMAN,sp|P10909-3|CLUS_HUMAN,sp|P10909-4|CLUS_HUMAN,sp|P10909-5|CLUS_HUMAN,sp|P10909|CLUS_HUMAN	uniprot-organism%3A9606+keyword%3A1185.fasta	52495	1	2	2	5	0.0029	0.0646	ASHTSDSDVPSGVTE	V	V	0.997	60.6	57	33.7	43.1	43.1	3.85	0.466	0.4	0	2	0	0	2	1488.64	1356.58		47.7494	390	404	Empty	TRUE
A2	17	Clusterin OS=Homo sapiens GN=CLU PE=1 SV=1	sp|P10909-2|CLUS_HUMAN,sp|P10909-3|CLUS_HUMAN,sp|P10909-4|CLUS_HUMAN,sp|P10909-5|CLUS_HUMAN,sp|P10909|CLUS_HUMAN	uniprot-organism%3A9606+keyword%3A1185.fasta	52495	1	2	2	5	0.0029	0.0646	FDSDPITVTVPVEV	L	S	0.997	26.2	59.9	36	4.3	38	4.46	0.334	0.393	0	3	0	0	2	1517.77	2819.9		58.5775	410	423	Empty	TRUE
A2	17	Collagen alpha-1(I) chain OS=Homo sapiens GN=COL1A1 PE=1 SV=5	CO1A1_HUMAN	uniprot-organism%3A9606+keyword%3A1185.fasta	138941	1	23	25	81	0.0471	0.122	ADGQPGAKGEPGDAGAKGDAGPPGP	G	A	0.997	91.9	57.6	82.8	8.91					0	4	4	0	2	2206	1033.95		613.22	819	843	Empty	TRUE
A2	17	Collagen alpha-1(I) chain OS=Homo sapiens GN=COL1A1 PE=1 SV=5	CO1A1_HUMAN	uniprot-organism%3A9606+keyword%3A1185.fasta	138941	1	23	25	81	0.0471	0.122	ADGQPGAKGEPGDAGAKGDAGPPGPA	G	G	0.973	47.5	58.3	52.3	3.85					0	0	2	0	2	2293.03	942.86		70.6883	819	844	Empty	TRUE
A2	17	Collagen alpha-1(I) chain OS=Homo sapiens GN=COL1A1 PE=1 SV=5	CO1A1_HUMAN	uniprot-organism%3A9606+keyword%3A1185.fasta	138941	1	23	25	81	0.0471	0.122	AGPPGAPGAPGAPGPVGPAGKSGDRGETGP	P	A	0.997	66.7	60.6	47.7	23.9					0	0	4	0	2	2600.23	1392.68		115.734	1042	1071	Empty	TRUE
A2	17	Collagen alpha-1(I) chain OS=Homo sapiens GN=COL1A1 PE=1 SV=5	CO1A1_HUMAN	uniprot-organism%3A9606+keyword%3A1185.fasta	138941	1	23	25	81	0.0471	0.122	AGPPGEAGKPGEQGVPGDLGAPGP	P	S	0.997	118	58.8	85	2.02					0	4	0	0	2	2176.02	1579.84		445.184	649	672	Empty	TRUE
A2	17	Collagen alpha-1(I) chain OS=Homo sapiens GN=COL1A1 PE=1 SV=5	CO1A1_HUMAN	uniprot-organism%3A9606+keyword%3A1185.fasta	138941	1	23	25	81	0.0471	0.122	APGDRGEPGPPGP	G	A	0.997	53.5	57.6	51.4	12.8	54	0.959	0.0963	0.615	0	1	0	0	2	1251.56	629.683		40.2494	798	810	Empty	TRUE
A2	17	Collagen alpha-1(I) chain OS=Homo sapiens GN=COL1A1 PE=1 SV=5	CO1A1_HUMAN	uniprot-organism%3A9606+keyword%3A1185.fasta	138941	1	23	25	81	0.0471	0.122	APGDRGEPGPPGPA	G	G	0.997	43.1	58.1	40.9	8.29	57.8	2.59	0.144	0.607	0	5	0	0	2	1322.6	595.257		98.0178	798	811	Empty	TRUE
A2	17	Collagen alpha-1(I) chain OS=Homo sapiens GN=COL1A1 PE=1 SV=5	CO1A1_HUMAN	uniprot-organism%3A9606+keyword%3A1185.fasta	138941	1	23	25	81	0.0471	0.122	DAGPVGPPGPPGPPGPPGPPS	G	A	0.997	37.8	59.6	38.9	8.25	74.3	2.89	0.0619	0.5	0	2	0	0	2	1864.87	1644.81		38.8408	1173	1193	Empty	TRUE
A2	17	Collagen alpha-1(I) chain OS=Homo sapiens GN=COL1A1 PE=1 SV=5	CO1A1_HUMAN	uniprot-organism%3A9606+keyword%3A1185.fasta	138941	1	23	25	81	0.0471	0.122	DGQPGAKGEPGDAGAKGDAGPPGP	A	A	0.997	73.8	58.3	65.5	2.72					0	2	1	0	2	2134.96	1039.5		70.4443	820	843	Empty	TRUE
A2	17	Collagen alpha-1(I) chain OS=Homo sapiens GN=COL1A1 PE=1 SV=5	CO1A1_HUMAN	uniprot-organism%3A9606+keyword%3A1185.fasta	138941	1	23	25	81	0.0471	0.122	GADGQPGAKGEPGDAGAKGDAGPPGP	P	A	0.997	77	58.5	71	9.77					0	0	4	0	2	2263.02	1071.7		111.935	818	843	Empty	TRUE
A2	17	Collagen alpha-1(I) chain OS=Homo sapiens GN=COL1A1 PE=1 SV=5	CO1A1_HUMAN	uniprot-organism%3A9606+keyword%3A1185.fasta	138941	1	23	25	81	0.0471	0.122	GPPGEAGKPGEQGVPGDLG	A	A	0.997	37.3	59.2	39.9	5.65	48.8	2.55	0.082	0.395	0	1	0	0	2	1766.82	1401.58		21.7177	650	668	Empty	TRUE
A2	17	Collagen alpha-1(I) chain OS=Homo sapiens GN=COL1A1 PE=1 SV=5	CO1A1_HUMAN	uniprot-organism%3A9606+keyword%3A1185.fasta	138941	1	23	25	81	0.0471	0.122	GPPGEAGKPGEQGVPGDLGAPGP	A	S	0.997	104	59.5	92.6	2.46					0	1	0	0	2	2104.98	1559.27		46.9364	650	672	Empty	TRUE
A2	17	Collagen alpha-1(I) chain OS=Homo sapiens GN=COL1A1 PE=1 SV=5	CO1A1_HUMAN	uniprot-organism%3A9606+keyword%3A1185.fasta	138941	1	23	25	81	0.0471	0.122	GPPGPPGPPGPPGPPS	V	A	0.997					82.3	1.55	0	0.719	0	2	0	0	2	1425.67	1384.34		57.3783	1178	1193	Empty	TRUE
A2	17	Collagen alpha-1(I) chain OS=Homo sapiens GN=COL1A1 PE=1 SV=5	CO1A1_HUMAN	uniprot-organism%3A9606+keyword%3A1185.fasta	138941	1	23	25	81	0.0471	0.122	GSPGSPGPDGKTGPPGP	T	A	0.997	104	58.3	88.8	34	72.3	4	0.00553	0.588	0	5	0	0	2	1509.68	821.819		63.6475	542	558	Empty	TRUE
A2	17	Collagen alpha-1(I) chain OS=Homo sapiens GN=COL1A1 PE=1 SV=5	CO1A1_HUMAN	uniprot-organism%3A9606+keyword%3A1185.fasta	138941	1	23	25	81	0.0471	0.122	GSPGSPGPDGKTGPPGPAG	T	Q	0.997	70.5	58.2	53.6	33.5	60.8	2.72	0.0707	0.474	0	5	0	0	2	1637.74	784.061		35.3386	542	560	Empty	TRUE
A2	17	Collagen alpha-1(I) chain OS=Homo sapiens GN=COL1A1 PE=1 SV=5	CO1A1_HUMAN	uniprot-organism%3A9606+keyword%3A1185.fasta	138941	1	23	25	81	0.0471	0.122	NGDDGEAGKPGRPGERGPPGP	K	Q	0.997	70	58.7	56.7	2.12	54.9	5.6	0.00364	0.429	0	0	6	0	2	2048.94	908.99		193.829	229	249	Empty	TRUE
A2	17	Collagen alpha-1(I) chain OS=Homo sapiens GN=COL1A1 PE=1 SV=5	CO1A1_HUMAN	uniprot-organism%3A9606+keyword%3A1185.fasta	138941	1	23	25	81	0.0471	0.122	PGQMGPRGLPGERGRPGAPGP	A	A	0.997					46.9	1.92	0.0299	0.357	0	1	0	0	2	2105.03	1565.94		21.0509	298	318	Empty	TRUE
A2	17	Collagen alpha-1(I) chain OS=Homo sapiens GN=COL1A1 PE=1 SV=5	CO1A1_HUMAN	uniprot-organism%3A9606+keyword%3A1185.fasta	138941	1	23	25	81	0.0471	0.122	PPGEAGKPGEQGVPGDLG	G	A	0.997	35.9	59.3	40.6	0	44.9	3.03	0.151	0.389	0	1	0	0	2	1709.8	1380.45		31.2521	651	668	Empty	TRUE
A2	17	Collagen alpha-1(I) chain OS=Homo sapiens GN=COL1A1 PE=1 SV=5	CO1A1_HUMAN	uniprot-organism%3A9606+keyword%3A1185.fasta	138941	1	23	25	81	0.0471	0.122	SPGPDGKTGPPGP	G	A	0.971	59.7	58.4	45.4	0					0	1	0	0	2	1195.56	715.209		4.00141	546	558	Empty	TRUE
A2	17	Collagen alpha-1(I) chain OS=Homo sapiens GN=COL1A1 PE=1 SV=5	CO1A1_HUMAN	uniprot-organism%3A9606+keyword%3A1185.fasta	138941	1	23	25	81	0.0471	0.122	SPGPDGKTGPPGPA	G	G	0.997	56.8	58.7	37.8	13.6	48.2	1.82	0.0996	0.464	0	2	0	0	2	1266.6	711.874		27.5717	546	559	Empty	TRUE
A2	17	Collagen alpha-1(I) chain OS=Homo sapiens GN=COL1A1 PE=1 SV=5	CO1A1_HUMAN	uniprot-organism%3A9606+keyword%3A1185.fasta	138941	1	23	25	81	0.0471	0.122	SPGSPGPDGKTGPPGP	G	A	0.997	104	59.2	82.4	15.6	66.5	3.59	0.0015	0.594	0	15	0	0	2	1436.67	870.667		789.266	543	558	Empty	TRUE
A2	17	Collagen alpha-1(I) chain OS=Homo sapiens GN=COL1A1 PE=1 SV=5	CO1A1_HUMAN	uniprot-organism%3A9606+keyword%3A1185.fasta	138941	1	23	25	81	0.0471	0.122	SPGSPGPDGKTGPPGPAG	G	Q	0.997	67.3	58.4	50.4	33.2	45	2.15	0.0933	0.361	0	3	0	0	2	1580.72	764.062		15.6973	543	560	Empty	TRUE
A2	17	Collagen alpha-1(I) chain OS=Homo sapiens GN=COL1A1 PE=1 SV=5	CO1A1_HUMAN	uniprot-organism%3A9606+keyword%3A1185.fasta	138941	1	23	25	81	0.0471	0.122	TGSPGSPGPDGKTGPPGPAG	L	Q	0.997	57.2	58.6	53.8	19.2	56.8	4.66	0.00352	0.4	0	4	0	0	2	1738.79	813.486		47.7631	541	560	Empty	TRUE
A2	17	Collagen alpha-1(I) chain OS=Homo sapiens GN=COL1A1 PE=1 SV=5	CO1A1_HUMAN	uniprot-organism%3A9606+keyword%3A1185.fasta	138941	1	23	25	81	0.0471	0.122	VGPPGPPGPPGPPGPPSA	P	G	0.997					63	1.08	0.00476	0.5	0	1	0	0	2	1595.77	1589.26		14.0129	1177	1194	Empty	TRUE
A2	17	Fibrinogen beta chain OS=Homo sapiens GN=FGB PE=1 SV=2	FIBB_HUMAN	uniprot-organism%3A9606+keyword%3A1185.fasta	55928.6	0.97	1	1	1	0.0006	0.0367	EEAPSLRPAPPPISGGGY	R	R	0.997	76.9	60.4	36.5	57.8	59	8.36	0.266	0.472	0	1	0	0	2	1794.9	2115.77		11.1885	54	71	Empty	TRUE
A2	17	Uromodulin OS=Homo sapiens GN=UMOD PE=1 SV=1	sp|P07911|UROM_HUMAN	uniprot-organism%3A9606+keyword%3A1185.fasta	69759.5	1	12	13	37	0.0215	0.0297	DQSRVLNLGPITR	I	K	0.997	61.5	59.1	38.9	38.8	57	5.52	0.416	0.654	0	3	0	0	2	1468.82	2219.05		358.692	594	606	Empty	TRUE
A2	17	Uromodulin OS=Homo sapiens GN=UMOD PE=1 SV=1	sp|P07911|UROM_HUMAN	uniprot-organism%3A9606+keyword%3A1185.fasta	69759.5	1	12	13	37	0.0215	0.0297	IDQSRVLNLGPITR	V	K	0.997	63.7	57.7	43.9	35.9	64.7	5.6	0.547	0.679	0	2	0	0	2	1581.91	2173.51		54.3113	593	606	Empty	TRUE
A2	17	Uromodulin OS=Homo sapiens GN=UMOD PE=1 SV=1	sp|P07911|UROM_HUMAN	uniprot-organism%3A9606+keyword%3A1185.fasta	69759.5	1	12	13	37	0.0215	0.0297	SGSVIDQSRVLNLGPI	R	T	0.997	75.7	58.9	51.7	40.8	65.2	2.68	0.419	0.594	0	3	0	0	2	1654.91	2627.75		233.484	589	604	Empty	TRUE
A2	17	Uromodulin OS=Homo sapiens GN=UMOD PE=1 SV=1	sp|P07911|UROM_HUMAN	uniprot-organism%3A9606+keyword%3A1185.fasta	69759.5	1	12	13	37	0.0215	0.0297	SGSVIDQSRVLNLGPIT	R	R	0.997	65.5	59.6	48.2	33.5	57.4	3.96	0.397	0.5	0	3	0	0	2	1755.96	2521.14		160.205	589	605	Empty	TRUE
A2	17	Uromodulin OS=Homo sapiens GN=UMOD PE=1 SV=1	sp|P07911|UROM_HUMAN	uniprot-organism%3A9606+keyword%3A1185.fasta	69759.5	1	12	13	37	0.0215	0.0297	SGSVIDQSRVLNLGPITR	R	K	0.997	57.2	59	36.9	36.4	56.6	6.43	0.507	0.5	0	2	0	0	2	1912.06	2337.33		112.02	589	606	Empty	TRUE
A2	17	Uromodulin OS=Homo sapiens GN=UMOD PE=1 SV=1	sp|P07911|UROM_HUMAN	uniprot-organism%3A9606+keyword%3A1185.fasta	69759.5	1	12	13	37	0.0215	0.0297	SRVLNLGPITR	Q	K	0.997	54.2	55.5	55.9	14.1	34.4	2.36	0.34	0.455	0	2	0	0	2	1225.74	2049.13		21.4638	596	606	Empty	TRUE
A2	17	Uromodulin OS=Homo sapiens GN=UMOD PE=1 SV=1	sp|P07911|UROM_HUMAN	uniprot-organism%3A9606+keyword%3A1185.fasta	69759.5	1	12	13	37	0.0215	0.0297	SVIDQSRVLNLGPIT	G	R	0.997	53.5	58.3	45.6	23.3	57.5	4.37	0.508	0.567	0	3	0	0	2	1611.91	2524.47		107.914	591	605	Empty	TRUE
A2	17	Uromodulin OS=Homo sapiens GN=UMOD PE=1 SV=1	sp|P07911|UROM_HUMAN	uniprot-organism%3A9606+keyword%3A1185.fasta	69759.5	1	12	13	37	0.0215	0.0297	SVIDQSRVLNLGPITR	G	K	0.997	79.4	59.6	36.9	59.8	67.6	5.77	0.537	0.625	0	5	2	0	2	1768.01	2344.54		549.599	591	606	Empty	TRUE
A2	17	Uromodulin OS=Homo sapiens GN=UMOD PE=1 SV=1	sp|P07911|UROM_HUMAN	uniprot-organism%3A9606+keyword%3A1185.fasta	69759.5	1	12	13	37	0.0215	0.0297	VIDQSRVLNLGPI	S	T	0.997	48	57.2	50.4	12.5	46.6	1	0.288	0.538	0	4	0	0	2	1423.83	2520.03		209.093	592	604	Empty	TRUE
A2	17	Uromodulin OS=Homo sapiens GN=UMOD PE=1 SV=1	sp|P07911|UROM_HUMAN	uniprot-organism%3A9606+keyword%3A1185.fasta	69759.5	1	12	13	37	0.0215	0.0297	VIDQSRVLNLGPIT	S	R	0.997	41.5	58.2	39.1	17.2	39	1.33	0.233	0.429	0	2	0	0	2	1524.87	2403.41		229.93	592	605	Empty	TRUE
A2	17	Uromodulin OS=Homo sapiens GN=UMOD PE=1 SV=1	sp|P07911|UROM_HUMAN	uniprot-organism%3A9606+keyword%3A1185.fasta	69759.5	1	12	13	37	0.0215	0.0297	VIDQSRVLNLGPITR	S	K	0.997	75.8	56.7	43.8	49.1	67.6	8.39	0.565	0.667	0	3	0	0	2	1680.98	2232.37		482.624	592	606	Empty	TRUE
A2	17	Uromodulin OS=Homo sapiens GN=UMOD PE=1 SV=1	sp|P07911|UROM_HUMAN	uniprot-organism%3A9606+keyword%3A1185.fasta	69759.5	1	12	13	37	0.0215	0.0297	VIDQSRVLNLGPITRK	S	G	0.997	42.2	55.5	39.1	18	50	4.07	0.472	0.531	0	0	3	0	2	1809.07	2108		44.2088	592	607	Empty	TRUE
A2	17	Isoform 2 of Phosphoinositide-3-kinase-interacting protein 1 OS=Homo sapiens GN=PIK3IP1	sp|Q96FE7-2|P3IP1_HUMAN,sp|Q96FE7-4|P3IP1_HUMAN,sp|Q96FE7|P3IP1_HUMAN	uniprot-organism%3A9606+keyword%3A1185.fasta	28247.7	0.97	1	1	3	0.0018	0.0684	VQVFAPANALPARSEA	E	A	0.997	64.2	59.6	45.8	34.6	55.2	7.66	0.551	0.5	0	3	0	0	2	1640.88	2150.2		51.5319	128	143	Empty	TRUE
A2	17	Membrane-associated progesterone receptor component 1 OS=Homo sapiens GN=PGRMC1 PE=1 SV=3	PGRC1_HUMAN	uniprot-organism%3A9606+keyword%3A1185.fasta	21672.2	0.97	1	1	3	0.0018	0.0769	SGDSDDDEPPPLPRL	A	K	0.997	68	58.3	42.8	42.1	44.1	5.47	0.474	0.433	0	3	0	0	2	1609.73	2262.38		32.3412	54	68	Empty	TRUE
A2	17	Collagen alpha-2(I) chain OS=Homo sapiens GN=COL1A2 PE=1 SV=7	CO1A2_HUMAN	uniprot-organism%3A9606+keyword%3A1185.fasta	129315	1	2	2	3	0.0018	0.0264	GEKGPSGEAGTAGPPGTPGPQG	A	L	0.984	65.1	59	53.8	10.1					0	1	0	0	2	1937.88	1196.1		9.03791	844	865	Empty	TRUE
A2	17	Collagen alpha-2(I) chain OS=Homo sapiens GN=COL1A2 PE=1 SV=7	CO1A2_HUMAN	uniprot-organism%3A9606+keyword%3A1185.fasta	129315	1	2	2	3	0.0018	0.0264	RTGEVGAVGPPGFAGEKGPSGEAGTAGPPGTPGPQG	G	L	0.996	67.5	61.8	42.3	27.8					0	0	2	0	2	3249.54	1833.09		42.3171	830	865	Empty	TRUE
A2	17	Meprin A subunit alpha OS=Homo sapiens GN=MEP1A PE=1 SV=2	MEP1A_HUMAN	uniprot-organism%3A9606+keyword%3A1185.fasta	84420.6	0.97	1	1	2	0.0012	0.0214	EEALPVSLSQGQPSRQ	L	K	0.997	72.2	60.2	59.7	29.2	57.5	6.02	0.315	0.5	0	2	0	0	2	1725.88	1968.59		32.6638	636	651	Empty	TRUE
A2	17	Testican-1 OS=Homo sapiens GN=SPOCK1 PE=1 SV=1	TICN1_HUMAN	uniprot-organism%3A9606+keyword%3A1185.fasta	49124.8	0.97	1	1	2	0.0012	0.0433	AVTEDDEDEDDDKEDEVGY	R	I	0.997	51.7	47.7	28.8	39	45.9	5.34	0.601	0.368	0	2	0	0	2	2187.82	1609.82		12.832	419	437	Empty	TRUE
A2	17	Membrane-associated progesterone receptor component 1 OS=Homo sapiens GN=PGRMC1 PE=1 SV=3	PGRC1_HUMAN	uniprot-organism%3A9606+keyword%3A1185.fasta	21672.2	0.974	1	1	1	0.0006	0.0769	SGDSDDDEPPPLPRL	A	K	0.997	40.8	58.6	32.8	23.5	37.7	4.29	0.318	0.367	0	1	0	0	2	1609.73	2266.86		13.1288	54	68	Empty	TRUE
A2	17	Fibrinogen alpha chain OS=Homo sapiens GN=FGA PE=1 SV=2	sp|P02671|FIBA_HUMAN	uniprot-organism%3A9606+keyword%3A1185.fasta	94973.4	1	2	3	11	0.0066	0.0208	DEAGSEADHEGTHSTKR	A	G	0.997	61.8	56.6	38.7	39.3	60.8	12.7	0.645	0.529	0	1	0	0	2	1826.79	273.202		7.33723	605	621	Empty	TRUE
A2	17	Fibrinogen alpha chain OS=Homo sapiens GN=FGA PE=1 SV=2	sp|P02671|FIBA_HUMAN	uniprot-organism%3A9606+keyword%3A1185.fasta	94973.4	1	2	3	11	0.0066	0.0208	DEAGSEADHEGTHSTKRG	A	H	0.997	104	55.2	42.4	80.5	60.7	8.72	0.628	0.5	0	4	6	0	2	1883.81	283.736		308.987	605	622	Empty	TRUE
A2	17	Insulin OS=Homo sapiens GN=INS PE=1 SV=1	INS_HUMAN	uniprot-organism%3A9606+keyword%3A1185.fasta	11981.1	1	9	11	36	0.0215	0.282	DLQVGQVELGGGPGAGSLQPLAL	E	E	0.997	101	60.6	46.6	73					0	2	0	0	2	2176.16	3134.7		30.1923	60	82	Empty	TRUE
A2	17	Insulin OS=Homo sapiens GN=INS PE=1 SV=1	INS_HUMAN	uniprot-organism%3A9606+keyword%3A1185.fasta	11981.1	1	9	11	36	0.0215	0.282	DLQVGQVELGGGPGAGSLQPLALEGS	E	L	0.997	77.8	61.6	34.3	60.7					0	2	0	0	2	2449.26	2932.09		15.0852	60	85	Empty	TRUE
A2	17	Insulin OS=Homo sapiens GN=INS PE=1 SV=1	INS_HUMAN	uniprot-organism%3A9606+keyword%3A1185.fasta	11981.1	1	9	11	36	0.0215	0.282	DLQVGQVELGGGPGAGSLQPLALEGSLQ	E	K	0.997	181	61.8	75.2	129					0	6	1	0	2	2690.4	3110.81		212.588	60	87	Empty	TRUE
A2	17	Insulin OS=Homo sapiens GN=INS PE=1 SV=1	INS_HUMAN	uniprot-organism%3A9606+keyword%3A1185.fasta	11981.1	1	9	11	36	0.0215	0.282	EAEDLQVGQVELGGGPGAGSLQ	R	P	0.997	111	60.6	51	78.5					0	4	0	0	2	2111.03	2371.81		34.4142	57	78	Empty	TRUE
A2	17	Insulin OS=Homo sapiens GN=INS PE=1 SV=1	INS_HUMAN	uniprot-organism%3A9606+keyword%3A1185.fasta	11981.1	1	9	11	36	0.0215	0.282	EAEDLQVGQVELGGGPGAGSLQP	R	L	0.997	78.4	61	39.6	56					0	1	0	0	2	2208.08	2473.44		19.1836	57	79	Empty	TRUE
A2	17	Insulin OS=Homo sapiens GN=INS PE=1 SV=1	INS_HUMAN	uniprot-organism%3A9606+keyword%3A1185.fasta	11981.1	1	9	11	36	0.0215	0.282	EAEDLQVGQVELGGGPGAGSLQPLAL	R	E	0.997	106	61.6	49.4	75.7					0	3	0	0	2	2505.28	3051.97		55.4311	57	82	Empty	TRUE
A2	17	Insulin OS=Homo sapiens GN=INS PE=1 SV=1	INS_HUMAN	uniprot-organism%3A9606+keyword%3A1185.fasta	11981.1	1	9	11	36	0.0215	0.282	EAEDLQVGQVELGGGPGAGSLQPLALEGSLQ	R	K	0.997	158	62.5	58.9	121					0	5	5	0	2	3019.52	3035.88		267.437	57	87	Empty	TRUE
A2	17	Insulin OS=Homo sapiens GN=INS PE=1 SV=1	INS_HUMAN	uniprot-organism%3A9606+keyword%3A1185.fasta	11981.1	1	9	11	36	0.0215	0.282	VELGGGPGAGSLQPLALEGSLQ	Q	K	0.997	131	60.5	71.3	79.6					0	3	0	0	2	2050.08	2811.06		90.1539	66	87	Empty	TRUE
A2	17	Insulin OS=Homo sapiens GN=INS PE=1 SV=1	INS_HUMAN	uniprot-organism%3A9606+keyword%3A1185.fasta	11981.1	1	9	11	36	0.0215	0.282	VGQVELGGGPGAGSLQPLALEGSLQ	Q	K	0.997	95.5	61	57.6	55.8					0	4	0	0	2	2334.23	2839.38		46.7251	63	87	Empty	TRUE
A2	17	Collagen alpha-1(III) chain OS=Homo sapiens GN=COL3A1 PE=1 SV=4	sp|P02461|CO3A1_HUMAN	uniprot-organism%3A9606+keyword%3A1185.fasta	138565	1	7	7	20	0.0119	0.0518	DAGAPGAPGGKGDAGAPGERGPPG	G	L	0.997	88.4	57.8	81.6	0					0	0	6	0	2	2079.93	767.387		112.146	664	687	Empty	TRUE
A2	17	Collagen alpha-1(III) chain OS=Homo sapiens GN=COL3A1 PE=1 SV=4	sp|P02461|CO3A1_HUMAN	uniprot-organism%3A9606+keyword%3A1185.fasta	138565	1	7	7	20	0.0119	0.0518	ERGEAGIPGVPGAKGEDGKDGSPGEPGANG	G	L	0.997	54.1	58.8	59.3	10.9					0	0	5	0	2	2826.28	1440.5		224.61	448	477	Empty	TRUE
A2	17	Collagen alpha-1(III) chain OS=Homo sapiens GN=COL3A1 PE=1 SV=4	sp|P02461|CO3A1_HUMAN	uniprot-organism%3A9606+keyword%3A1185.fasta	138565	1	7	7	20	0.0119	0.0518	GLPGTGGPPGENGKPG	Q	E	0.996	46.3	58.8	50.4	8.83	43.9	1.47	0.0433	0.375	0	1	0	0	2	1439.68	1078.38		37.508	642	657	Empty	TRUE
A2	17	Collagen alpha-1(III) chain OS=Homo sapiens GN=COL3A1 PE=1 SV=4	sp|P02461|CO3A1_HUMAN	uniprot-organism%3A9606+keyword%3A1185.fasta	138565	1	7	7	20	0.0119	0.0518	GLPGTGGPPGENGKPGEP	Q	G	0.997	65.7	58.6	71.1	10.8	53.5	2.33	0.135	0.444	0	2	0	0	2	1681.77	1198.34		63.0567	642	659	Empty	TRUE
[truncated: 9,849 more rows]
