# Supplementary material for: Urinary peptidomics and bioinformatics for the detection of diabetic kidney disease
Source: Sci Rep. 2020 Jan 27;10:1242. doi: 10.1038/s41598-020-58067-7 (PMC6985249; doi:10.1038/s41598-020-58067-7)
Supplement: Supplementary file 8 — Supplementary information8. [file 41598_2020_58067_MOESM8_ESM.xlsx]

## Sheet: Protein Report for Urine peptid
Biological sample category	Biological sample name	Protein name	Protein accession numbers	Database sources	Protein molecular weight (Da)	Protein identification probability	Exclusive unique peptide count	Exclusive unique spectrum count	Exclusive spectrum count	Percentage of total spectra	Percentage sequence coverage
A1	39	Collagen alpha-1(XVIII) chain OS=Homo sapiens GN=COL18A1 PE=1 SV=5	sp|P39060|COIA1_HUMAN	uniprot-organism%3A9606+keyword%3A1185.fasta	178188	0.316	0	0	0	0	0
A1	39	Membrane-associated progesterone receptor component 1 OS=Homo sapiens GN=PGRMC1 PE=1 SV=3	PGRC1_HUMAN	uniprot-organism%3A9606+keyword%3A1185.fasta	21672.2	1	2	2	7	0.00389	0.0769
A1	39	Fibrinogen alpha chain OS=Homo sapiens GN=FGA PE=1 SV=2	sp|P02671|FIBA_HUMAN	uniprot-organism%3A9606+keyword%3A1185.fasta	94973.4	1	2	3	9	0.005	0.0208
A1	39	Apolipoprotein A-IV OS=Homo sapiens GN=APOA4 PE=1 SV=3	APOA4_HUMAN	uniprot-organism%3A9606+keyword%3A1185.fasta	45399.4	0.089	0	0	0	0	0
A1	39	Collagen alpha-1(XVII) chain OS=Homo sapiens GN=COL17A1 PE=1 SV=3	sp|Q9UMD9|COHA1_HUMAN	uniprot-organism%3A9606+keyword%3A1185.fasta	150422	0.117	0	0	0	0	0
A1	39	Insulin OS=Homo sapiens GN=INS PE=1 SV=1	INS_HUMAN	uniprot-organism%3A9606+keyword%3A1185.fasta	11981.1	1	3	4	12	0.00666	0.282
A1	39	Collagen alpha-1(III) chain OS=Homo sapiens GN=COL3A1 PE=1 SV=4	sp|P02461|CO3A1_HUMAN	uniprot-organism%3A9606+keyword%3A1185.fasta	138565	1	5	5	19	0.0105	0.0812
A1	39	Prostaglandin-H2 D-isomerase (Fragment) OS=Homo sapiens GN=PTGDS PE=2 SV=1	Q5SQ11_HUMAN	uniprot-organism%3A9606+keyword%3A1185.fasta	21080.1	0.786	1	1	1	0.000555	0.113
A1	39	Sodium/potassium-transporting ATPase subunit gamma OS=Homo sapiens GN=FXYD2 PE=1 SV=3	sp|P54710|ATNG_HUMAN	uniprot-organism%3A9606+keyword%3A1185.fasta	7283.8	0.969	1	1	1	0.000555	0.258
A1	39	ProSAAS OS=Homo sapiens GN=PCSK1N PE=1 SV=1	PCSK1_HUMAN	uniprot-organism%3A9606+keyword%3A1185.fasta	27373.2	1	2	2	3	0.00167	0.0692
A1	39	Fibrinogen beta chain OS=Homo sapiens GN=FGB PE=1 SV=2	FIBB_HUMAN	uniprot-organism%3A9606+keyword%3A1185.fasta	55928.6	0.969	1	2	5	0.00278	0.0367
A1	39	Uromodulin OS=Homo sapiens GN=UMOD PE=1 SV=1	sp|P07911|UROM_HUMAN	uniprot-organism%3A9606+keyword%3A1185.fasta	69759.5	1	18	23	58	0.0322	0.0297
A1	39	Collagen alpha-1(XIX) chain OS=Homo sapiens GN=COL19A1 PE=1 SV=3	COJA1_HUMAN	uniprot-organism%3A9606+keyword%3A1185.fasta	115224	0.952	1	1	1	0.000555	0.0123
A1	39	Collagen alpha-5(IV) chain OS=Homo sapiens GN=COL4A5 PE=1 SV=2	sp|P29400|CO4A5_HUMAN	uniprot-organism%3A9606+keyword%3A1185.fasta	161049	0.148	0	0	0	0	0
A1	39	Collagen alpha-6(IV) chain OS=Homo sapiens GN=COL4A6 PE=2 SV=3	sp|Q14031-2|CO4A6_HUMAN,sp|Q14031|CO4A6_HUMAN	uniprot-organism%3A9606+keyword%3A1185.fasta	163812	0.174	0	0	0	0	0
A1	39	Collagen alpha-1(V) chain OS=Homo sapiens GN=COL5A1 PE=1 SV=3	CO5A1_HUMAN	uniprot-organism%3A9606+keyword%3A1185.fasta	183563	0.062	0	0	0	0	0
A1	39	Collagen alpha-1(I) chain OS=Homo sapiens GN=COL1A1 PE=1 SV=5	CO1A1_HUMAN	uniprot-organism%3A9606+keyword%3A1185.fasta	138941	1	21	22	93	0.0516	0.146
A1	39	Collagen alpha-2(I) chain OS=Homo sapiens GN=COL1A2 PE=1 SV=7	CO1A2_HUMAN	uniprot-organism%3A9606+keyword%3A1185.fasta	129315	1	3	3	7	0.00389	0.0264
A1	39	Collagen alpha-1(XVIII) chain OS=Homo sapiens GN=COL18A1 PE=1 SV=5	sp|P39060|COIA1_HUMAN	uniprot-organism%3A9606+keyword%3A1185.fasta	178188	1	1	1	1	0.00056	0.0108
A1	39	Membrane-associated progesterone receptor component 1 OS=Homo sapiens GN=PGRMC1 PE=1 SV=3	PGRC1_HUMAN	uniprot-organism%3A9606+keyword%3A1185.fasta	21672.2	1	2	2	9	0.00504	0.0769
A1	39	Fibrinogen alpha chain OS=Homo sapiens GN=FGA PE=1 SV=2	sp|P02671|FIBA_HUMAN	uniprot-organism%3A9606+keyword%3A1185.fasta	94973.4	1	2	4	12	0.00672	0.0208
A1	39	Collagen alpha-2(V) chain OS=Homo sapiens GN=COL5A2 PE=1 SV=3	CO5A2_HUMAN	uniprot-organism%3A9606+keyword%3A1185.fasta	144910	0.977	1	1	1	0.00056	0.00934
A1	39	Apolipoprotein A-IV OS=Homo sapiens GN=APOA4 PE=1 SV=3	APOA4_HUMAN	uniprot-organism%3A9606+keyword%3A1185.fasta	45399.4	0.966	1	1	2	0.00112	0.0758
A1	39	Collagen alpha-1(V) chain OS=Homo sapiens GN=COL5A1 PE=1 SV=3	CO5A1_HUMAN	uniprot-organism%3A9606+keyword%3A1185.fasta	183563	1	2	2	4	0.00224	0.0223
A1	39	Insulin OS=Homo sapiens GN=INS PE=1 SV=1	INS_HUMAN	uniprot-organism%3A9606+keyword%3A1185.fasta	11981.1	1	3	4	12	0.00672	0.282
A1	39	Collagen alpha-1(III) chain OS=Homo sapiens GN=COL3A1 PE=1 SV=4	sp|P02461|CO3A1_HUMAN	uniprot-organism%3A9606+keyword%3A1185.fasta	138565	1	7	7	22	0.0123	0.0853
A1	39	Prostaglandin-H2 D-isomerase (Fragment) OS=Homo sapiens GN=PTGDS PE=2 SV=1	Q5SQ11_HUMAN	uniprot-organism%3A9606+keyword%3A1185.fasta	21080.1	0.97	1	1	1	0.00056	0.113
A1	39	Sodium/potassium-transporting ATPase subunit gamma OS=Homo sapiens GN=FXYD2 PE=1 SV=3	sp|P54710|ATNG_HUMAN	uniprot-organism%3A9606+keyword%3A1185.fasta	7283.8	0.977	1	1	1	0.00056	0.258
A1	39	Complement C4-A OS=Homo sapiens GN=C4A PE=1 SV=2	sp|P0C0L4|CO4A_HUMAN	uniprot-organism%3A9606+keyword%3A1185.fasta	192787	0.977	1	1	1	0.00056	0.0103
A1	39	Collagen alpha-1(XI) chain OS=Homo sapiens GN=COL11A1 PE=1 SV=4	sp|P12107|COBA1_HUMAN	uniprot-organism%3A9606+keyword%3A1185.fasta	181066	0.161	0	0	0	0	0
A1	39	ProSAAS OS=Homo sapiens GN=PCSK1N PE=1 SV=1	PCSK1_HUMAN	uniprot-organism%3A9606+keyword%3A1185.fasta	27373.2	1	2	2	7	0.00392	0.0692
A1	39	Fibrinogen beta chain OS=Homo sapiens GN=FGB PE=1 SV=2	FIBB_HUMAN	uniprot-organism%3A9606+keyword%3A1185.fasta	55928.6	0.977	1	2	7	0.00392	0.0367
A1	39	Uromodulin OS=Homo sapiens GN=UMOD PE=1 SV=1	sp|P07911|UROM_HUMAN	uniprot-organism%3A9606+keyword%3A1185.fasta	69759.5	1	18	20	52	0.0291	0.0297
A1	39	Collagen alpha-1(XIX) chain OS=Homo sapiens GN=COL19A1 PE=1 SV=3	COJA1_HUMAN	uniprot-organism%3A9606+keyword%3A1185.fasta	115224	0.968	1	1	2	0.00112	0.0123
A1	39	Collagen alpha-1(X) chain OS=Homo sapiens GN=COL10A1 PE=1 SV=2	COAA1_HUMAN	uniprot-organism%3A9606+keyword%3A1185.fasta	66159.7	0.199	0	0	0	0	0
A1	39	Collagen alpha-5(IV) chain OS=Homo sapiens GN=COL4A5 PE=1 SV=2	sp|P29400|CO4A5_HUMAN	uniprot-organism%3A9606+keyword%3A1185.fasta	161049	0.129	0	0	0	0	0
A1	39	Collagen alpha-1(XVII) chain OS=Homo sapiens GN=COL17A1 PE=1 SV=3	sp|Q9UMD9|COHA1_HUMAN	uniprot-organism%3A9606+keyword%3A1185.fasta	150422	0.088	0	0	0	0	0
A1	39	Collagen alpha-6(IV) chain OS=Homo sapiens GN=COL4A6 PE=2 SV=3	sp|Q14031-2|CO4A6_HUMAN,sp|Q14031|CO4A6_HUMAN	uniprot-organism%3A9606+keyword%3A1185.fasta	163812	0.801	0	0	0	0	0
A1	39	Isoform 2 of Zinc finger protein 335 OS=Homo sapiens GN=ZNF335	sp|Q9H4Z2-2|ZN335_HUMAN,sp|Q9H4Z2|ZN335_HUMAN	uniprot-organism%3A9606+keyword%3A1185.fasta	144891	0.999	1	1	3	0.00168	0.0177
A1	39	Collagen alpha-1(I) chain OS=Homo sapiens GN=COL1A1 PE=1 SV=5	CO1A1_HUMAN	uniprot-organism%3A9606+keyword%3A1185.fasta	138941	1	25	26	110	0.0616	0.176
A1	39	Collagen alpha-2(I) chain OS=Homo sapiens GN=COL1A2 PE=1 SV=7	CO1A2_HUMAN	uniprot-organism%3A9606+keyword%3A1185.fasta	129315	1	3	3	4	0.00224	0.0264
A1	30	Collagen alpha-1(XVIII) chain OS=Homo sapiens GN=COL18A1 PE=1 SV=5	sp|P39060|COIA1_HUMAN	uniprot-organism%3A9606+keyword%3A1185.fasta	178188	1	3	3	3	0.00163	0.0165
A1	30	Membrane-associated progesterone receptor component 1 OS=Homo sapiens GN=PGRMC1 PE=1 SV=3	PGRC1_HUMAN	uniprot-organism%3A9606+keyword%3A1185.fasta	21672.2	0.976	1	1	1	0.000542	0.0769
A1	30	Fibrinogen alpha chain OS=Homo sapiens GN=FGA PE=1 SV=2	sp|P02671|FIBA_HUMAN	uniprot-organism%3A9606+keyword%3A1185.fasta	94973.4	1	3	4	12	0.0065	0.0289
A1	30	Collagen alpha-4(IV) chain OS=Homo sapiens GN=COL4A4 PE=1 SV=3	CO4A4_HUMAN	uniprot-organism%3A9606+keyword%3A1185.fasta	164040	0.361	0	0	0	0	0
A1	30	Insulin OS=Homo sapiens GN=INS PE=1 SV=1	INS_HUMAN	uniprot-organism%3A9606+keyword%3A1185.fasta	11981.1	1	13	15	35	0.019	0.282
A1	30	Cadherin-1 OS=Homo sapiens GN=CDH1 PE=1 SV=3	CADH1_HUMAN	uniprot-organism%3A9606+keyword%3A1185.fasta	97457.6	1	2	2	4	0.00217	0.0397
A1	30	Collagen alpha-1(III) chain OS=Homo sapiens GN=COL3A1 PE=1 SV=4	sp|P02461|CO3A1_HUMAN	uniprot-organism%3A9606+keyword%3A1185.fasta	138565	1	9	9	24	0.013	0.0955
A1	30	Prostaglandin-H2 D-isomerase (Fragment) OS=Homo sapiens GN=PTGDS PE=2 SV=1	Q5SQ11_HUMAN	uniprot-organism%3A9606+keyword%3A1185.fasta	21080.1	1	3	4	11	0.00596	0.108
A1	30	Keratinocyte differentiation-associated protein OS=Homo sapiens GN=KRTDAP PE=1 SV=1	KTDAP_HUMAN	uniprot-organism%3A9606+keyword%3A1185.fasta	11050.5	1	2	2	3	0.00163	0.152
A1	30	Matrix metalloproteinase-23 OS=Homo sapiens GN=MMP23A PE=1 SV=2	B4DMZ6_HUMAN,O75086_HUMAN,sp|O75900-2|MMP23_HUMAN,sp|O75900|MMP23_HUMAN	uniprot-organism%3A9606+keyword%3A1185.fasta	43935.3	0.976	1	1	1	0.000542	0.0538
A1	30	Meprin A subunit alpha OS=Homo sapiens GN=MEP1A PE=1 SV=2	MEP1A_HUMAN	uniprot-organism%3A9606+keyword%3A1185.fasta	84420.6	1	3	3	6	0.00325	0.0214
A1	30	Isoform 2 of Beta-secretase 2 OS=Homo sapiens GN=BACE2	sp|Q9Y5Z0-2|BACE2_HUMAN,sp|Q9Y5Z0-3|BACE2_HUMAN,sp|Q9Y5Z0|BACE2_HUMAN	uniprot-organism%3A9606+keyword%3A1185.fasta	56182.3	0.976	1	1	1	0.000542	0.0321
A1	30	Cystatin-A OS=Homo sapiens GN=CSTA PE=1 SV=1	CYTA_HUMAN	uniprot-organism%3A9606+keyword%3A1185.fasta	11006.6	1	2	2	5	0.00271	0.378
A1	30	ProSAAS OS=Homo sapiens GN=PCSK1N PE=1 SV=1	PCSK1_HUMAN	uniprot-organism%3A9606+keyword%3A1185.fasta	27373.2	1	2	2	5	0.00271	0.0654
A1	30	Vesicular integral-membrane protein VIP36 OS=Homo sapiens GN=LMAN2 PE=1 SV=1	D6RBV2_HUMAN,LMAN2_HUMAN	uniprot-organism%3A9606+keyword%3A1185.fasta	40229.5	1	5	5	10	0.00542	0.163
A1	30	Clusterin OS=Homo sapiens GN=CLU PE=1 SV=1	sp|P10909-2|CLUS_HUMAN,sp|P10909-3|CLUS_HUMAN,sp|P10909-4|CLUS_HUMAN,sp|P10909-5|CLUS_HUMAN,sp|P10909|CLUS_HUMAN	uniprot-organism%3A9606+keyword%3A1185.fasta	52495	1	2	2	4	0.00217	0.0334
A1	30	Polymeric immunoglobulin receptor OS=Homo sapiens GN=PIGR PE=1 SV=4	PIGR_HUMAN	uniprot-organism%3A9606+keyword%3A1185.fasta	83283.4	1	2	2	5	0.00271	0.0432
A1	30	Fibrinogen beta chain OS=Homo sapiens GN=FGB PE=1 SV=2	FIBB_HUMAN	uniprot-organism%3A9606+keyword%3A1185.fasta	55928.6	0.976	1	1	3	0.00163	0.0367
A1	30	Uromodulin OS=Homo sapiens GN=UMOD PE=1 SV=1	sp|P07911|UROM_HUMAN	uniprot-organism%3A9606+keyword%3A1185.fasta	69759.5	1	13	17	47	0.0255	0.0297
A1	30	Protein AMBP OS=Homo sapiens GN=AMBP PE=1 SV=1	AMBP_HUMAN,S4R471_HUMAN	uniprot-organism%3A9606+keyword%3A1185.fasta	38999.6	0.976	1	1	2	0.00108	0.0455
A1	30	Collagen alpha-1(XIX) chain OS=Homo sapiens GN=COL19A1 PE=1 SV=3	COJA1_HUMAN	uniprot-organism%3A9606+keyword%3A1185.fasta	115224	0.955	1	1	1	0.000542	0.0123
A1	30	Isoform 2 of Phosphoinositide-3-kinase-interacting protein 1 OS=Homo sapiens GN=PIK3IP1	sp|Q96FE7-2|P3IP1_HUMAN,sp|Q96FE7-4|P3IP1_HUMAN,sp|Q96FE7|P3IP1_HUMAN	uniprot-organism%3A9606+keyword%3A1185.fasta	28247.7	1	6	6	12	0.0065	0.124
A1	30	Collagen alpha-2(XI) chain OS=Homo sapiens GN=COL11A2 PE=1 SV=5	sp|P13942|COBA2_HUMAN	uniprot-organism%3A9606+keyword%3A1185.fasta	171790	0.067	0	0	0	0	0
A1	30	Nidogen-1 OS=Homo sapiens GN=NID1 PE=1 SV=3	sp|P14543|NID1_HUMAN	uniprot-organism%3A9606+keyword%3A1185.fasta	136376	1	3	3	10	0.00542	0.0305
A1	30	Vitronectin OS=Homo sapiens GN=VTN PE=1 SV=1	VTNC_HUMAN	uniprot-organism%3A9606+keyword%3A1185.fasta	54306.1	0.976	1	1	1	0.000542	0.0397
A1	30	Collagen alpha-1(I) chain OS=Homo sapiens GN=COL1A1 PE=1 SV=5	CO1A1_HUMAN	uniprot-organism%3A9606+keyword%3A1185.fasta	138941	1	18	20	78	0.0423	0.122
A1	30	Collagen alpha-2(I) chain OS=Homo sapiens GN=COL1A2 PE=1 SV=7	CO1A2_HUMAN	uniprot-organism%3A9606+keyword%3A1185.fasta	129315	1	3	3	6	0.00325	0.0293
A1	30	Ig kappa chain C region OS=Homo sapiens GN=IGKC PE=1 SV=1	IGKC_HUMAN	uniprot-organism%3A9606+keyword%3A1185.fasta	11608.6	0.969	1	1	1	0.000563	0.132
A1	30	Collagen alpha-1(XVIII) chain OS=Homo sapiens GN=COL18A1 PE=1 SV=5	sp|P39060|COIA1_HUMAN	uniprot-organism%3A9606+keyword%3A1185.fasta	178188	0.999	1	1	1	0.000563	0.00627
A1	30	Fibrinogen alpha chain OS=Homo sapiens GN=FGA PE=1 SV=2	sp|P02671|FIBA_HUMAN	uniprot-organism%3A9606+keyword%3A1185.fasta	94973.4	1	3	5	24	0.0135	0.0208
A1	30	Desmocollin-2 OS=Homo sapiens GN=DSC2 PE=1 SV=1	sp|Q02487-2|DSC2_HUMAN,sp|Q02487|DSC2_HUMAN	uniprot-organism%3A9606+keyword%3A1185.fasta	99962.6	0.969	1	1	2	0.00113	0.02
A1	30	Collagen alpha-1(XVII) chain OS=Homo sapiens GN=COL17A1 PE=1 SV=3	sp|Q9UMD9|COHA1_HUMAN	uniprot-organism%3A9606+keyword%3A1185.fasta	150422	0.585	0	0	0	0	0
A1	30	Insulin OS=Homo sapiens GN=INS PE=1 SV=1	INS_HUMAN	uniprot-organism%3A9606+keyword%3A1185.fasta	11981.1	1	14	15	49	0.0276	0.282
A1	30	Cadherin-1 OS=Homo sapiens GN=CDH1 PE=1 SV=3	CADH1_HUMAN	uniprot-organism%3A9606+keyword%3A1185.fasta	97457.6	0.969	1	1	2	0.00113	0.0215
A1	30	Collagen alpha-1(III) chain OS=Homo sapiens GN=COL3A1 PE=1 SV=4	sp|P02461|CO3A1_HUMAN	uniprot-organism%3A9606+keyword%3A1185.fasta	138565	1	11	12	21	0.0118	0.101
A1	30	Prostaglandin-H2 D-isomerase (Fragment) OS=Homo sapiens GN=PTGDS PE=2 SV=1	Q5SQ11_HUMAN	uniprot-organism%3A9606+keyword%3A1185.fasta	21080.1	1	3	4	8	0.00451	0.108
A1	30	Keratinocyte differentiation-associated protein OS=Homo sapiens GN=KRTDAP PE=1 SV=1	KTDAP_HUMAN	uniprot-organism%3A9606+keyword%3A1185.fasta	11050.5	0.969	1	1	2	0.00113	0.152
A1	30	Meprin A subunit alpha OS=Homo sapiens GN=MEP1A PE=1 SV=2	MEP1A_HUMAN	uniprot-organism%3A9606+keyword%3A1185.fasta	84420.6	1	3	3	7	0.00394	0.0214
A1	30	Isoform 2 of Beta-secretase 2 OS=Homo sapiens GN=BACE2	sp|Q9Y5Z0-2|BACE2_HUMAN,sp|Q9Y5Z0-3|BACE2_HUMAN,sp|Q9Y5Z0|BACE2_HUMAN	uniprot-organism%3A9606+keyword%3A1185.fasta	56182.3	0.969	1	1	2	0.00113	0.0321
A1	30	ProSAAS OS=Homo sapiens GN=PCSK1N PE=1 SV=1	PCSK1_HUMAN	uniprot-organism%3A9606+keyword%3A1185.fasta	27373.2	1	2	2	5	0.00282	0.0654
A1	30	Vesicular integral-membrane protein VIP36 OS=Homo sapiens GN=LMAN2 PE=1 SV=1	D6RBV2_HUMAN,LMAN2_HUMAN	uniprot-organism%3A9606+keyword%3A1185.fasta	40229.5	1	4	4	7	0.00394	0.118
A1	30	Clusterin OS=Homo sapiens GN=CLU PE=1 SV=1	sp|P10909-2|CLUS_HUMAN,sp|P10909-3|CLUS_HUMAN,sp|P10909-4|CLUS_HUMAN,sp|P10909-5|CLUS_HUMAN,sp|P10909|CLUS_HUMAN	uniprot-organism%3A9606+keyword%3A1185.fasta	52495	1	3	3	4	0.00225	0.0646
A1	30	Collagen alpha-1(I) chain OS=Homo sapiens GN=COL1A1 PE=1 SV=5	CO1A1_HUMAN	uniprot-organism%3A9606+keyword%3A1185.fasta	138941	1	19	20	60	0.0338	0.152
A1	30	Polymeric immunoglobulin receptor OS=Homo sapiens GN=PIGR PE=1 SV=4	PIGR_HUMAN	uniprot-organism%3A9606+keyword%3A1185.fasta	83283.4	1	2	2	4	0.00225	0.0432
A1	30	Collagen alpha-2(I) chain OS=Homo sapiens GN=COL1A2 PE=1 SV=7	CO1A2_HUMAN	uniprot-organism%3A9606+keyword%3A1185.fasta	129315	1	1	1	2	0.00113	0.0139
A1	30	Fibrinogen beta chain OS=Homo sapiens GN=FGB PE=1 SV=2	FIBB_HUMAN	uniprot-organism%3A9606+keyword%3A1185.fasta	55928.6	0.969	1	1	2	0.00113	0.0367
A1	30	Uromodulin OS=Homo sapiens GN=UMOD PE=1 SV=1	sp|P07911|UROM_HUMAN	uniprot-organism%3A9606+keyword%3A1185.fasta	69759.5	1	14	17	47	0.0265	0.0297
A1	30	Collagen alpha-1(XIX) chain OS=Homo sapiens GN=COL19A1 PE=1 SV=3	COJA1_HUMAN	uniprot-organism%3A9606+keyword%3A1185.fasta	115224	0.969	1	1	1	0.000563	0.0123
A1	30	Isoform 2 of Phosphoinositide-3-kinase-interacting protein 1 OS=Homo sapiens GN=PIK3IP1	sp|Q96FE7-2|P3IP1_HUMAN,sp|Q96FE7-4|P3IP1_HUMAN,sp|Q96FE7|P3IP1_HUMAN	uniprot-organism%3A9606+keyword%3A1185.fasta	28247.7	1	5	5	10	0.00563	0.124
A1	30	Cystatin-A OS=Homo sapiens GN=CSTA PE=1 SV=1	CYTA_HUMAN	uniprot-organism%3A9606+keyword%3A1185.fasta	11006.6	1	2	2	4	0.00225	0.378
A1	30	Nidogen-1 OS=Homo sapiens GN=NID1 PE=1 SV=3	sp|P14543|NID1_HUMAN	uniprot-organism%3A9606+keyword%3A1185.fasta	136376	1	3	3	8	0.00451	0.0305
A1	30	Vitronectin OS=Homo sapiens GN=VTN PE=1 SV=1	VTNC_HUMAN	uniprot-organism%3A9606+keyword%3A1185.fasta	54306.1	0.969	1	1	1	0.000563	0.0397
A1	50	Membrane-associated progesterone receptor component 1 OS=Homo sapiens GN=PGRMC1 PE=1 SV=3	PGRC1_HUMAN	uniprot-organism%3A9606+keyword%3A1185.fasta	21672.2	0.979	1	1	2	0.00107	0.0769
A1	50	Collagen alpha-2(V) chain OS=Homo sapiens GN=COL5A2 PE=1 SV=3	CO5A2_HUMAN	uniprot-organism%3A9606+keyword%3A1185.fasta	144910	0.099	0	0	0	0	0
A1	50	Isoform 2 of Optic atrophy 3 protein OS=Homo sapiens GN=OPA3	sp|Q9H6K4-2|OPA3_HUMAN	uniprot-organism%3A9606+keyword%3A1185.fasta	20255.4	0.888	1	1	1	0.000536	0.106
A1	50	Plasma protease C1 inhibitor OS=Homo sapiens GN=SERPING1 PE=1 SV=1	H9KV48_HUMAN	uniprot-organism%3A9606+keyword%3A1185.fasta	50990.6	0.979	1	1	3	0.00161	0.0454
A1	50	Insulin OS=Homo sapiens GN=INS PE=1 SV=1	INS_HUMAN	uniprot-organism%3A9606+keyword%3A1185.fasta	11981.1	1	8	10	31	0.0166	0.282
A1	50	Collagen alpha-1(III) chain OS=Homo sapiens GN=COL3A1 PE=1 SV=4	sp|P02461|CO3A1_HUMAN	uniprot-organism%3A9606+keyword%3A1185.fasta	138565	1	5	5	22	0.0118	0.0696
A1	50	Complement C4-A OS=Homo sapiens GN=C4A PE=1 SV=2	sp|P0C0L4|CO4A_HUMAN	uniprot-organism%3A9606+keyword%3A1185.fasta	192787	0.979	1	1	2	0.00107	0.0103
A1	50	Collagen alpha-1(XI) chain OS=Homo sapiens GN=COL11A1 PE=1 SV=4	sp|P12107|COBA1_HUMAN	uniprot-organism%3A9606+keyword%3A1185.fasta	181066	0.106	0	0	0	0	0
A1	50	ProSAAS OS=Homo sapiens GN=PCSK1N PE=1 SV=1	PCSK1_HUMAN	uniprot-organism%3A9606+keyword%3A1185.fasta	27373.2	1	3	3	8	0.00429	0.0692
A1	50	Vesicular integral-membrane protein VIP36 OS=Homo sapiens GN=LMAN2 PE=1 SV=1	D6RBV2_HUMAN,LMAN2_HUMAN	uniprot-organism%3A9606+keyword%3A1185.fasta	40229.5	1	1	1	1	0.000536	0.0506
A1	50	Clusterin OS=Homo sapiens GN=CLU PE=1 SV=1	sp|P10909-2|CLUS_HUMAN,sp|P10909-3|CLUS_HUMAN,sp|P10909-4|CLUS_HUMAN,sp|P10909-5|CLUS_HUMAN,sp|P10909|CLUS_HUMAN	uniprot-organism%3A9606+keyword%3A1185.fasta	52495	1	4	4	7	0.00376	0.0735
A1	50	Collagen alpha-1(I) chain OS=Homo sapiens GN=COL1A1 PE=1 SV=5	CO1A1_HUMAN	uniprot-organism%3A9606+keyword%3A1185.fasta	138941	1	17	18	76	0.0408	0.0867
A1	50	Fibrinogen beta chain OS=Homo sapiens GN=FGB PE=1 SV=2	FIBB_HUMAN	uniprot-organism%3A9606+keyword%3A1185.fasta	55928.6	0.979	1	1	2	0.00107	0.0367
A1	50	Uromodulin OS=Homo sapiens GN=UMOD PE=1 SV=1	sp|P07911|UROM_HUMAN	uniprot-organism%3A9606+keyword%3A1185.fasta	69759.5	1	17	20	61	0.0327	0.05
A1	50	Collagen alpha-1(XIX) chain OS=Homo sapiens GN=COL19A1 PE=1 SV=3	COJA1_HUMAN	uniprot-organism%3A9606+keyword%3A1185.fasta	115224	0.951	1	1	1	0.000536	0.0123
A1	50	Isoform 2 of Phosphoinositide-3-kinase-interacting protein 1 OS=Homo sapiens GN=PIK3IP1	sp|Q96FE7-2|P3IP1_HUMAN,sp|Q96FE7-4|P3IP1_HUMAN,sp|Q96FE7|P3IP1_HUMAN	uniprot-organism%3A9606+keyword%3A1185.fasta	28247.7	0.979	1	1	1	0.000536	0.0513
A1	50	Collagen alpha-1(II) chain OS=Homo sapiens GN=COL2A1 PE=1 SV=3	sp|P02458|CO2A1_HUMAN	uniprot-organism%3A9606+keyword%3A1185.fasta	141786	0.444	0	0	0	0	0
A1	50	Fibrinogen alpha chain OS=Homo sapiens GN=FGA PE=1 SV=2	sp|P02671|FIBA_HUMAN	uniprot-organism%3A9606+keyword%3A1185.fasta	94973.4	0.979	1	2	10	0.00536	0.0208
A1	50	Collagen alpha-5(IV) chain OS=Homo sapiens GN=COL4A5 PE=1 SV=2	sp|P29400|CO4A5_HUMAN	uniprot-organism%3A9606+keyword%3A1185.fasta	161049	0.905	0	0	0	0	0
A1	50	Alpha-1-antitrypsin OS=Homo sapiens GN=SERPINA1 PE=1 SV=3	sp|P01009|A1AT_HUMAN	uniprot-organism%3A9606+keyword%3A1185.fasta	46737.9	0.979	1	1	1	0.000536	0.0431
A1	50	Collagen alpha-6(IV) chain OS=Homo sapiens GN=COL4A6 PE=2 SV=3	sp|Q14031-2|CO4A6_HUMAN,sp|Q14031|CO4A6_HUMAN	uniprot-organism%3A9606+keyword%3A1185.fasta	163812	0.471	0	0	0	0	0
A1	50	Collagen alpha-1(V) chain OS=Homo sapiens GN=COL5A1 PE=1 SV=3	CO5A1_HUMAN	uniprot-organism%3A9606+keyword%3A1185.fasta	183563	0.172	0	0	0	0	0
A1	50	Collagen alpha-2(I) chain OS=Homo sapiens GN=COL1A2 PE=1 SV=7	CO1A2_HUMAN	uniprot-organism%3A9606+keyword%3A1185.fasta	129315	0.998	1	1	3	0.00161	0.0161
A1	50	Fibrinogen alpha chain OS=Homo sapiens GN=FGA PE=1 SV=2	sp|P02671|FIBA_HUMAN	uniprot-organism%3A9606+keyword%3A1185.fasta	94973.4	0.976	1	2	8	0.00437	0.0208
A1	50	Plasma protease C1 inhibitor OS=Homo sapiens GN=SERPING1 PE=1 SV=1	H9KV48_HUMAN	uniprot-organism%3A9606+keyword%3A1185.fasta	50990.6	1	2	2	4	0.00218	0.0454
A1	50	Insulin OS=Homo sapiens GN=INS PE=1 SV=1	INS_HUMAN	uniprot-organism%3A9606+keyword%3A1185.fasta	11981.1	1	7	9	31	0.0169	0.282
A1	50	Collagen alpha-1(III) chain OS=Homo sapiens GN=COL3A1 PE=1 SV=4	sp|P02461|CO3A1_HUMAN	uniprot-organism%3A9606+keyword%3A1185.fasta	138565	1	8	8	26	0.0142	0.0737
A1	50	Collagen alpha-1(XI) chain OS=Homo sapiens GN=COL11A1 PE=1 SV=4	sp|P12107|COBA1_HUMAN	uniprot-organism%3A9606+keyword%3A1185.fasta	181066	0.299	0	0	0	0	0
A1	50	ProSAAS OS=Homo sapiens GN=PCSK1N PE=1 SV=1	PCSK1_HUMAN	uniprot-organism%3A9606+keyword%3A1185.fasta	27373.2	1	3	3	9	0.00491	0.0692
A1	50	Vesicular integral-membrane protein VIP36 OS=Homo sapiens GN=LMAN2 PE=1 SV=1	D6RBV2_HUMAN,LMAN2_HUMAN	uniprot-organism%3A9606+keyword%3A1185.fasta	40229.5	1	2	2	3	0.00164	0.112
A1	50	Clusterin OS=Homo sapiens GN=CLU PE=1 SV=1	sp|P10909-2|CLUS_HUMAN,sp|P10909-3|CLUS_HUMAN,sp|P10909-4|CLUS_HUMAN,sp|P10909-5|CLUS_HUMAN,sp|P10909|CLUS_HUMAN	uniprot-organism%3A9606+keyword%3A1185.fasta	52495	1	2	3	7	0.00382	0.0735
A1	50	Collagen alpha-1(XV) chain OS=Homo sapiens GN=COL15A1 PE=1 SV=2	COFA1_HUMAN	uniprot-organism%3A9606+keyword%3A1185.fasta	141722	0.594	0	0	0	0	0
A1	50	Collagen alpha-3(IX) chain OS=Homo sapiens GN=COL9A3 PE=1 SV=2	CO9A3_HUMAN	uniprot-organism%3A9606+keyword%3A1185.fasta	63617.3	1	1	1	1	0.000546	0.0263
A1	50	Fibrinogen beta chain OS=Homo sapiens GN=FGB PE=1 SV=2	FIBB_HUMAN	uniprot-organism%3A9606+keyword%3A1185.fasta	55928.6	1	2	2	3	0.00164	0.0367
A1	50	Uromodulin OS=Homo sapiens GN=UMOD PE=1 SV=1	sp|P07911|UROM_HUMAN	uniprot-organism%3A9606+keyword%3A1185.fasta	69759.5	1	16	19	63	0.0344	0.0297
A1	50	Collagen alpha-1(XIX) chain OS=Homo sapiens GN=COL19A1 PE=1 SV=3	COJA1_HUMAN	uniprot-organism%3A9606+keyword%3A1185.fasta	115224	0.13	0	0	0	0	0
A1	50	Collagen alpha-1(X) chain OS=Homo sapiens GN=COL10A1 PE=1 SV=2	COAA1_HUMAN	uniprot-organism%3A9606+keyword%3A1185.fasta	66159.7	0.275	0	0	0	0	0
A1	50	Collagen alpha-5(IV) chain OS=Homo sapiens GN=COL4A5 PE=1 SV=2	sp|P29400|CO4A5_HUMAN	uniprot-organism%3A9606+keyword%3A1185.fasta	161049	0.909	0	0	0	0	0
A1	50	Alpha-1-antitrypsin OS=Homo sapiens GN=SERPINA1 PE=1 SV=3	sp|P01009|A1AT_HUMAN	uniprot-organism%3A9606+keyword%3A1185.fasta	46737.9	0.976	1	1	2	0.00109	0.0431
A1	50	Collagen alpha-1(V) chain OS=Homo sapiens GN=COL5A1 PE=1 SV=3	CO5A1_HUMAN	uniprot-organism%3A9606+keyword%3A1185.fasta	183563	0.714	1	1	1	0.000546	0.00925
A1	50	Collagen alpha-1(I) chain OS=Homo sapiens GN=COL1A1 PE=1 SV=5	CO1A1_HUMAN	uniprot-organism%3A9606+keyword%3A1185.fasta	138941	1	21	22	86	0.0469	0.105
A1	50	Collagen alpha-2(I) chain OS=Homo sapiens GN=COL1A2 PE=1 SV=7	CO1A2_HUMAN	uniprot-organism%3A9606+keyword%3A1185.fasta	129315	1	1	1	1	0.000546	0.0161
A1	40	Membrane-associated progesterone receptor component 1 OS=Homo sapiens GN=PGRMC1 PE=1 SV=3	PGRC1_HUMAN	uniprot-organism%3A9606+keyword%3A1185.fasta	21672.2	1	3	3	8	0.00454	0.0769
A1	40	Fibrinogen alpha chain OS=Homo sapiens GN=FGA PE=1 SV=2	sp|P02671|FIBA_HUMAN	uniprot-organism%3A9606+keyword%3A1185.fasta	94973.4	1	2	4	10	0.00568	0.0208
A1	40	Collagen alpha-4(IV) chain OS=Homo sapiens GN=COL4A4 PE=1 SV=3	CO4A4_HUMAN	uniprot-organism%3A9606+keyword%3A1185.fasta	164040	0.373	0	0	0	0	0
A1	40	Apolipoprotein A-IV OS=Homo sapiens GN=APOA4 PE=1 SV=3	APOA4_HUMAN	uniprot-organism%3A9606+keyword%3A1185.fasta	45399.4	0.267	0	0	0	0	0
A1	40	Insulin OS=Homo sapiens GN=INS PE=1 SV=1	INS_HUMAN	uniprot-organism%3A9606+keyword%3A1185.fasta	11981.1	0.986	1	2	8	0.00454	0.282
A1	40	Collagen alpha-1(III) chain OS=Homo sapiens GN=COL3A1 PE=1 SV=4	sp|P02461|CO3A1_HUMAN	uniprot-organism%3A9606+keyword%3A1185.fasta	138565	1	5	6	15	0.00851	0.0709
A1	40	Sodium/potassium-transporting ATPase subunit gamma OS=Homo sapiens GN=FXYD2 PE=1 SV=3	sp|P54710|ATNG_HUMAN	uniprot-organism%3A9606+keyword%3A1185.fasta	7283.8	0.996	1	2	2	0.00114	0.258
A1	40	Complement C4-A OS=Homo sapiens GN=C4A PE=1 SV=2	sp|P0C0L4|CO4A_HUMAN	uniprot-organism%3A9606+keyword%3A1185.fasta	192787	0.965	1	1	2	0.00114	0.0103
A1	40	Collagen alpha-1(I) chain OS=Homo sapiens GN=COL1A1 PE=1 SV=5	CO1A1_HUMAN	uniprot-organism%3A9606+keyword%3A1185.fasta	138941	1	19	21	74	0.042	0.122
A1	40	Fibrinogen beta chain OS=Homo sapiens GN=FGB PE=1 SV=2	FIBB_HUMAN	uniprot-organism%3A9606+keyword%3A1185.fasta	55928.6	1	2	2	3	0.0017	0.0367
A1	40	Uromodulin OS=Homo sapiens GN=UMOD PE=1 SV=1	sp|P07911|UROM_HUMAN	uniprot-organism%3A9606+keyword%3A1185.fasta	69759.5	1	13	14	36	0.0204	0.0297
A1	40	Collagen alpha-1(XIX) chain OS=Homo sapiens GN=COL19A1 PE=1 SV=3	COJA1_HUMAN	uniprot-organism%3A9606+keyword%3A1185.fasta	115224	0.073	0	0	0	0	0
A1	40	Collagen alpha-5(IV) chain OS=Homo sapiens GN=COL4A5 PE=1 SV=2	sp|P29400|CO4A5_HUMAN	uniprot-organism%3A9606+keyword%3A1185.fasta	161049	0.965	1	1	2	0.00114	0.0095
A1	40	Collagen alpha-1(V) chain OS=Homo sapiens GN=COL5A1 PE=1 SV=3	CO5A1_HUMAN	uniprot-organism%3A9606+keyword%3A1185.fasta	183563	0.353	0	0	0	0	0
A1	40	Collagen alpha-2(I) chain OS=Homo sapiens GN=COL1A2 PE=1 SV=7	CO1A2_HUMAN	uniprot-organism%3A9606+keyword%3A1185.fasta	129315	0.997	1	1	1	0.000568	0.0249
A1	40	Polymeric immunoglobulin receptor OS=Homo sapiens GN=PIGR PE=1 SV=4	PIGR_HUMAN	uniprot-organism%3A9606+keyword%3A1185.fasta	83283.4	0.098	0	0	0	0	0
A1	40	Membrane-associated progesterone receptor component 1 OS=Homo sapiens GN=PGRMC1 PE=1 SV=3	PGRC1_HUMAN	uniprot-organism%3A9606+keyword%3A1185.fasta	21672.2	1	2	2	6	0.00343	0.0769
A1	40	Fibrinogen alpha chain OS=Homo sapiens GN=FGA PE=1 SV=2	sp|P02671|FIBA_HUMAN	uniprot-organism%3A9606+keyword%3A1185.fasta	94973.4	0.966	1	2	8	0.00458	0.0208
A1	40	Apolipoprotein A-IV OS=Homo sapiens GN=APOA4 PE=1 SV=3	APOA4_HUMAN	uniprot-organism%3A9606+keyword%3A1185.fasta	45399.4	0.308	0	0	0	0	0
A1	40	Insulin OS=Homo sapiens GN=INS PE=1 SV=1	INS_HUMAN	uniprot-organism%3A9606+keyword%3A1185.fasta	11981.1	0.999	1	2	7	0.004	0.282
A1	40	Collagen alpha-1(III) chain OS=Homo sapiens GN=COL3A1 PE=1 SV=4	sp|P02461|CO3A1_HUMAN	uniprot-organism%3A9606+keyword%3A1185.fasta	138565	1	10	11	25	0.0143	0.0859
A1	40	Complement C4-A OS=Homo sapiens GN=C4A PE=1 SV=2	sp|P0C0L4|CO4A_HUMAN	uniprot-organism%3A9606+keyword%3A1185.fasta	192787	0.966	1	1	2	0.00114	0.0103
A1	40	Collagen alpha-1(XV) chain OS=Homo sapiens GN=COL15A1 PE=1 SV=2	COFA1_HUMAN	uniprot-organism%3A9606+keyword%3A1185.fasta	141722	0.999	2	2	2	0.00114	0.013
A1	40	Fibrinogen beta chain OS=Homo sapiens GN=FGB PE=1 SV=2	FIBB_HUMAN	uniprot-organism%3A9606+keyword%3A1185.fasta	55928.6	1	2	2	2	0.00114	0.0367
A1	40	Uromodulin OS=Homo sapiens GN=UMOD PE=1 SV=1	sp|P07911|UROM_HUMAN	uniprot-organism%3A9606+keyword%3A1185.fasta	69759.5	1	13	14	43	0.0246	0.05
A1	40	Sodium/potassium-transporting ATPase subunit gamma OS=Homo sapiens GN=FXYD2 PE=1 SV=3	sp|P54710|ATNG_HUMAN	uniprot-organism%3A9606+keyword%3A1185.fasta	7283.8	0.966	1	2	2	0.00114	0.258
A1	40	Collagen alpha-1(XIX) chain OS=Homo sapiens GN=COL19A1 PE=1 SV=3	COJA1_HUMAN	uniprot-organism%3A9606+keyword%3A1185.fasta	115224	0.407	0	0	0	0	0
A1	40	Collagen alpha-1(II) chain OS=Homo sapiens GN=COL2A1 PE=1 SV=3	sp|P02458|CO2A1_HUMAN	uniprot-organism%3A9606+keyword%3A1185.fasta	141786	0.652	0	0	0	0	0
A1	40	Collagen alpha-5(IV) chain OS=Homo sapiens GN=COL4A5 PE=1 SV=2	sp|P29400|CO4A5_HUMAN	uniprot-organism%3A9606+keyword%3A1185.fasta	161049	0.254	0	0	0	0	0
A1	40	Collagen alpha-1(I) chain OS=Homo sapiens GN=COL1A1 PE=1 SV=5	CO1A1_HUMAN	uniprot-organism%3A9606+keyword%3A1185.fasta	138941	1	20	22	69	0.0395	0.126
A1	40	Collagen alpha-2(I) chain OS=Homo sapiens GN=COL1A2 PE=1 SV=7	CO1A2_HUMAN	uniprot-organism%3A9606+keyword%3A1185.fasta	129315	0.99	1	1	1	0.000572	0.0249
A1	32	Fibrinogen alpha chain OS=Homo sapiens GN=FGA PE=1 SV=2	sp|P02671|FIBA_HUMAN	uniprot-organism%3A9606+keyword%3A1185.fasta	94973.4	1	2	3	13	0.00703	0.0208
A1	32	Collagen alpha-2(V) chain OS=Homo sapiens GN=COL5A2 PE=1 SV=3	CO5A2_HUMAN	uniprot-organism%3A9606+keyword%3A1185.fasta	144910	0.147	0	0	0	0	0
A1	32	Collagen alpha-4(IV) chain OS=Homo sapiens GN=COL4A4 PE=1 SV=3	CO4A4_HUMAN	uniprot-organism%3A9606+keyword%3A1185.fasta	164040	0.102	0	0	0	0	0
A1	32	Desmocollin-2 OS=Homo sapiens GN=DSC2 PE=1 SV=1	sp|Q02487-2|DSC2_HUMAN,sp|Q02487|DSC2_HUMAN	uniprot-organism%3A9606+keyword%3A1185.fasta	99962.6	0.981	1	1	1	0.000541	0.02
A1	32	Hemoglobin subunit beta OS=Homo sapiens GN=HBB PE=1 SV=2	HBB_HUMAN	uniprot-organism%3A9606+keyword%3A1185.fasta	15998	0.981	1	1	2	0.00108	0.0952
A1	32	Apolipoprotein A-IV OS=Homo sapiens GN=APOA4 PE=1 SV=3	APOA4_HUMAN	uniprot-organism%3A9606+keyword%3A1185.fasta	45399.4	0.981	1	1	1	0.000541	0.0354
A1	32	Collagen alpha-1(XVII) chain OS=Homo sapiens GN=COL17A1 PE=1 SV=3	sp|Q9UMD9|COHA1_HUMAN	uniprot-organism%3A9606+keyword%3A1185.fasta	150422	0.516	0	0	0	0	0
A1	32	Insulin OS=Homo sapiens GN=INS PE=1 SV=1	INS_HUMAN	uniprot-organism%3A9606+keyword%3A1185.fasta	11981.1	1	6	6	24	0.013	0.236
A1	32	Collagen alpha-1(III) chain OS=Homo sapiens GN=COL3A1 PE=1 SV=4	sp|P02461|CO3A1_HUMAN	uniprot-organism%3A9606+keyword%3A1185.fasta	138565	1	6	6	20	0.0108	0.0791
A1	32	Meprin A subunit alpha OS=Homo sapiens GN=MEP1A PE=1 SV=2	MEP1A_HUMAN	uniprot-organism%3A9606+keyword%3A1185.fasta	84420.6	1	3	3	5	0.0027	0.0214
A1	32	ProSAAS OS=Homo sapiens GN=PCSK1N PE=1 SV=1	PCSK1_HUMAN	uniprot-organism%3A9606+keyword%3A1185.fasta	27373.2	0.981	1	1	5	0.0027	0.0538
A1	32	Vesicular integral-membrane protein VIP36 OS=Homo sapiens GN=LMAN2 PE=1 SV=1	D6RBV2_HUMAN,LMAN2_HUMAN	uniprot-organism%3A9606+keyword%3A1185.fasta	40229.5	1	2	2	4	0.00216	0.112
A1	32	Clusterin OS=Homo sapiens GN=CLU PE=1 SV=1	sp|P10909-2|CLUS_HUMAN,sp|P10909-3|CLUS_HUMAN,sp|P10909-4|CLUS_HUMAN,sp|P10909-5|CLUS_HUMAN,sp|P10909|CLUS_HUMAN	uniprot-organism%3A9606+keyword%3A1185.fasta	52495	0.981	1	1	2	0.00108	0.0334
A1	32	Collagen alpha-1(XVIII) chain (Fragment) OS=Homo sapiens GN=COL18A1 PE=1 SV=1	H7C457_HUMAN	uniprot-organism%3A9606+keyword%3A1185.fasta	31027.8	0.171	0	0	0	0	0
A1	32	Matrix metalloproteinase-23 OS=Homo sapiens GN=MMP23A PE=1 SV=2	B4DMZ6_HUMAN,O75086_HUMAN,sp|O75900-2|MMP23_HUMAN,sp|O75900|MMP23_HUMAN	uniprot-organism%3A9606+keyword%3A1185.fasta	41639.7	0.981	1	1	2	0.00108	0.0538
A1	32	Collagen alpha-1(I) chain OS=Homo sapiens GN=COL1A1 PE=1 SV=5	CO1A1_HUMAN	uniprot-organism%3A9606+keyword%3A1185.fasta	138941	1	18	20	62	0.0335	0.139
A1	32	Polymeric immunoglobulin receptor OS=Homo sapiens GN=PIGR PE=1 SV=4	PIGR_HUMAN	uniprot-organism%3A9606+keyword%3A1185.fasta	83283.4	0.981	1	1	2	0.00108	0.0275
A1	32	Collagen alpha-3(IX) chain OS=Homo sapiens GN=COL9A3 PE=1 SV=2	CO9A3_HUMAN	uniprot-organism%3A9606+keyword%3A1185.fasta	63617.3	0.751	1	1	2	0.00108	0.0307
A1	32	Fibrinogen beta chain OS=Homo sapiens GN=FGB PE=1 SV=2	FIBB_HUMAN	uniprot-organism%3A9606+keyword%3A1185.fasta	55928.6	1	2	3	7	0.00378	0.0367
A1	32	Uromodulin OS=Homo sapiens GN=UMOD PE=1 SV=1	sp|P07911|UROM_HUMAN	uniprot-organism%3A9606+keyword%3A1185.fasta	69759.5	1	18	21	55	0.0297	0.0297
A1	32	Collagen alpha-1(XIX) chain OS=Homo sapiens GN=COL19A1 PE=1 SV=3	COJA1_HUMAN	uniprot-organism%3A9606+keyword%3A1185.fasta	115224	0.281	0	0	0	0	0
A1	32	Isoform 2 of Phosphoinositide-3-kinase-interacting protein 1 OS=Homo sapiens GN=PIK3IP1	sp|Q96FE7-2|P3IP1_HUMAN,sp|Q96FE7-4|P3IP1_HUMAN,sp|Q96FE7|P3IP1_HUMAN	uniprot-organism%3A9606+keyword%3A1185.fasta	28247.7	1	3	3	5	0.0027	0.0769
A1	32	Collagen alpha-5(IV) chain OS=Homo sapiens GN=COL4A5 PE=1 SV=2	sp|P29400|CO4A5_HUMAN	uniprot-organism%3A9606+keyword%3A1185.fasta	161049	0.415	0	0	0	0	0
A1	32	Collagen alpha-1(V) chain OS=Homo sapiens GN=COL5A1 PE=1 SV=3	CO5A1_HUMAN	uniprot-organism%3A9606+keyword%3A1185.fasta	183563	0.863	0	0	0	0	0
A1	32	Isoform 2 of Beta-secretase 2 OS=Homo sapiens GN=BACE2	sp|Q9Y5Z0-2|BACE2_HUMAN,sp|Q9Y5Z0-3|BACE2_HUMAN,sp|Q9Y5Z0|BACE2_HUMAN	uniprot-organism%3A9606+keyword%3A1185.fasta	56182.3	0.981	1	1	2	0.00108	0.0321
A1	32	Basement membrane-specific heparan sulfate proteoglycan core protein OS=Homo sapiens GN=HSPG2 PE=1 SV=4	PGBM_HUMAN	uniprot-organism%3A9606+keyword%3A1185.fasta	468811	0.954	0	0	0	0	0
A1	32	Collagen alpha-2(I) chain OS=Homo sapiens GN=COL1A2 PE=1 SV=7	CO1A2_HUMAN	uniprot-organism%3A9606+keyword%3A1185.fasta	129315	0.976	1	1	1	0.000541	0.0264
A1	32	Membrane-associated progesterone receptor component 1 OS=Homo sapiens GN=PGRMC1 PE=1 SV=3	PGRC1_HUMAN	uniprot-organism%3A9606+keyword%3A1185.fasta	21672.2	0.982	1	1	1	0.000665	0.0769
A1	32	Fibrinogen alpha chain OS=Homo sapiens GN=FGA PE=1 SV=2	sp|P02671|FIBA_HUMAN	uniprot-organism%3A9606+keyword%3A1185.fasta	94973.4	1	5	7	18	0.012	0.0208
A1	32	Collagen alpha-2(V) chain OS=Homo sapiens GN=COL5A2 PE=1 SV=3	CO5A2_HUMAN	uniprot-organism%3A9606+keyword%3A1185.fasta	144910	0.943	0	0	0	0	0
A1	32	Desmocollin-2 OS=Homo sapiens GN=DSC2 PE=1 SV=1	sp|Q02487-2|DSC2_HUMAN,sp|Q02487|DSC2_HUMAN	uniprot-organism%3A9606+keyword%3A1185.fasta	99962.6	0.982	1	1	2	0.00133	0.02
A1	32	Apolipoprotein A-IV OS=Homo sapiens GN=APOA4 PE=1 SV=3	APOA4_HUMAN	uniprot-organism%3A9606+keyword%3A1185.fasta	45399.4	0.982	1	1	2	0.00133	0.0354
A1	32	Collagen alpha-1(VIII) chain OS=Homo sapiens GN=COL8A1 PE=1 SV=2	CO8A1_HUMAN	uniprot-organism%3A9606+keyword%3A1185.fasta	73366.6	0.982	1	1	1	0.000665	0.0215
A1	32	Collagen alpha-1(IV) chain OS=Homo sapiens GN=COL4A1 PE=1 SV=3	sp|P02462|CO4A1_HUMAN	uniprot-organism%3A9606+keyword%3A1185.fasta	160618	0.203	0	0	0	0	0
A1	32	Insulin OS=Homo sapiens GN=INS PE=1 SV=1	INS_HUMAN	uniprot-organism%3A9606+keyword%3A1185.fasta	11981.1	1	7	7	30	0.0199	0.236
A1	32	Collagen alpha-1(III) chain OS=Homo sapiens GN=COL3A1 PE=1 SV=4	sp|P02461|CO3A1_HUMAN	uniprot-organism%3A9606+keyword%3A1185.fasta	138565	1	9	10	20	0.0133	0.09
A1	32	Meprin A subunit alpha OS=Homo sapiens GN=MEP1A PE=1 SV=2	MEP1A_HUMAN	uniprot-organism%3A9606+keyword%3A1185.fasta	84420.6	1	3	3	8	0.00532	0.0214
A1	32	Isoform 2 of Beta-secretase 2 OS=Homo sapiens GN=BACE2	sp|Q9Y5Z0-2|BACE2_HUMAN,sp|Q9Y5Z0-3|BACE2_HUMAN,sp|Q9Y5Z0|BACE2_HUMAN	uniprot-organism%3A9606+keyword%3A1185.fasta	56182.3	0.982	1	1	1	0.000665	0.0321
A1	32	ProSAAS OS=Homo sapiens GN=PCSK1N PE=1 SV=1	PCSK1_HUMAN	uniprot-organism%3A9606+keyword%3A1185.fasta	27373.2	0.982	1	1	5	0.00332	0.0538
A1	32	Vesicular integral-membrane protein VIP36 OS=Homo sapiens GN=LMAN2 PE=1 SV=1	D6RBV2_HUMAN,LMAN2_HUMAN	uniprot-organism%3A9606+keyword%3A1185.fasta	40229.5	1	2	2	6	0.00399	0.112
A1	32	Clusterin OS=Homo sapiens GN=CLU PE=1 SV=1	sp|P10909-2|CLUS_HUMAN,sp|P10909-3|CLUS_HUMAN,sp|P10909-4|CLUS_HUMAN,sp|P10909-5|CLUS_HUMAN,sp|P10909|CLUS_HUMAN	uniprot-organism%3A9606+keyword%3A1185.fasta	52495	1	2	2	4	0.00266	0.0646
A1	32	Collagen alpha-1(I) chain OS=Homo sapiens GN=COL1A1 PE=1 SV=5	CO1A1_HUMAN	uniprot-organism%3A9606+keyword%3A1185.fasta	138941	1	19	19	49	0.0326	0.135
A1	32	Polymeric immunoglobulin receptor OS=Homo sapiens GN=PIGR PE=1 SV=4	PIGR_HUMAN	uniprot-organism%3A9606+keyword%3A1185.fasta	83283.4	0.982	1	1	2	0.00133	0.0275
A1	32	Fibrinogen beta chain OS=Homo sapiens GN=FGB PE=1 SV=2	FIBB_HUMAN	uniprot-organism%3A9606+keyword%3A1185.fasta	55928.6	1	3	4	10	0.00665	0.0367
A1	32	Uromodulin OS=Homo sapiens GN=UMOD PE=1 SV=1	sp|P07911|UROM_HUMAN	uniprot-organism%3A9606+keyword%3A1185.fasta	69759.5	1	20	23	62	0.0412	0.0297
A1	32	Collagen alpha-1(XIX) chain OS=Homo sapiens GN=COL19A1 PE=1 SV=3	COJA1_HUMAN	uniprot-organism%3A9606+keyword%3A1185.fasta	115224	0.121	0	0	0	0	0
A1	32	Isoform 2 of Phosphoinositide-3-kinase-interacting protein 1 OS=Homo sapiens GN=PIK3IP1	sp|Q96FE7-2|P3IP1_HUMAN,sp|Q96FE7-4|P3IP1_HUMAN,sp|Q96FE7|P3IP1_HUMAN	uniprot-organism%3A9606+keyword%3A1185.fasta	28247.7	1	2	2	6	0.00399	0.0726
A1	32	Nidogen-1 OS=Homo sapiens GN=NID1 PE=1 SV=3	sp|P14543|NID1_HUMAN	uniprot-organism%3A9606+keyword%3A1185.fasta	136376	0.982	1	1	1	0.000665	0.016
A1	32	Collagen alpha-2(I) chain OS=Homo sapiens GN=COL1A2 PE=1 SV=7	CO1A2_HUMAN	uniprot-organism%3A9606+keyword%3A1185.fasta	129315	0.071	0	0	0	0	0
A2	52	Leucine-rich alpha-2-glycoprotein OS=Homo sapiens GN=LRG1 PE=1 SV=2	A2GL_HUMAN	uniprot-organism%3A9606+keyword%3A1185.fasta	38179.7	0.971	1	1	1	0.000524	0.0346
A2	52	Fibrinogen alpha chain OS=Homo sapiens GN=FGA PE=1 SV=2	sp|P02671|FIBA_HUMAN	uniprot-organism%3A9606+keyword%3A1185.fasta	94973.4	1	4	5	15	0.00786	0.052
A2	52	Lactotransferrin OS=Homo sapiens GN=LTF PE=1 SV=6	E7EQB2_HUMAN,E7ER44_HUMAN,sp|P02788|TRFL_HUMAN	uniprot-organism%3A9606+keyword%3A1185.fasta	78182.3	0.971	1	1	1	0.000524	0.0282
A2	52	Vasorin OS=Homo sapiens GN=VASN PE=1 SV=1	VASN_HUMAN	uniprot-organism%3A9606+keyword%3A1185.fasta	71714.1	1	3	3	6	0.00314	0.0535
A2	52	Plasma protease C1 inhibitor OS=Homo sapiens GN=SERPING1 PE=1 SV=1	H9KV48_HUMAN	uniprot-organism%3A9606+keyword%3A1185.fasta	50990.6	0.971	1	1	1	0.000524	0.0302
A2	52	Isoform 2 of Zinc finger protein 335 OS=Homo sapiens GN=ZNF335	sp|Q9H4Z2-2|ZN335_HUMAN,sp|Q9H4Z2|ZN335_HUMAN	uniprot-organism%3A9606+keyword%3A1185.fasta	144891	1	2	2	3	0.00157	0.0303
A2	52	Collagen alpha-1(XVII) chain OS=Homo sapiens GN=COL17A1 PE=1 SV=3	sp|Q9UMD9|COHA1_HUMAN	uniprot-organism%3A9606+keyword%3A1185.fasta	150422	0.112	0	0	0	0	0
A2	52	Insulin OS=Homo sapiens GN=INS PE=1 SV=1	INS_HUMAN	uniprot-organism%3A9606+keyword%3A1185.fasta	11981.1	1	6	7	24	0.0126	0.282
A2	52	Collagen alpha-1(III) chain OS=Homo sapiens GN=COL3A1 PE=1 SV=4	sp|P02461|CO3A1_HUMAN	uniprot-organism%3A9606+keyword%3A1185.fasta	138565	1	10	11	30	0.0157	0.0689
A2	52	Ig gamma-2 chain C region OS=Homo sapiens GN=IGHG2 PE=1 SV=2	IGHG2_HUMAN	uniprot-organism%3A9606+keyword%3A1185.fasta	35899.2	1	2	2	4	0.0021	0.0613
A2	52	Prostaglandin-H2 D-isomerase (Fragment) OS=Homo sapiens GN=PTGDS PE=2 SV=1	Q5SQ11_HUMAN	uniprot-organism%3A9606+keyword%3A1185.fasta	21080.1	1	4	6	9	0.00471	0.149
A2	52	Collagen alpha-1(VI) chain OS=Homo sapiens GN=COL6A1 PE=1 SV=3	CO6A1_HUMAN	uniprot-organism%3A9606+keyword%3A1185.fasta	108531	1	1	1	1	0.000524	0.0195
A2	52	Apolipoprotein A-I OS=Homo sapiens GN=APOA1 PE=1 SV=1	APOA1_HUMAN	uniprot-organism%3A9606+keyword%3A1185.fasta	30778.5	0.999	1	1	1	0.000524	0.0524
A2	52	Osteopontin OS=Homo sapiens GN=SPP1 PE=1 SV=1	sp|P10451|OSTP_HUMAN	uniprot-organism%3A9606+keyword%3A1185.fasta	35422.6	1	2	3	8	0.00419	0.131
A2	52	Clusterin OS=Homo sapiens GN=CLU PE=1 SV=1	sp|P10909-2|CLUS_HUMAN,sp|P10909-3|CLUS_HUMAN,sp|P10909-4|CLUS_HUMAN,sp|P10909-5|CLUS_HUMAN,sp|P10909|CLUS_HUMAN	uniprot-organism%3A9606+keyword%3A1185.fasta	57832.6	1	4	4	11	0.00576	0.0757
A2	52	Collagen alpha-1(XV) chain OS=Homo sapiens GN=COL15A1 PE=1 SV=2	COFA1_HUMAN	uniprot-organism%3A9606+keyword%3A1185.fasta	141722	0.971	1	1	2	0.00105	0.0108
A2	52	Collagen alpha-1(I) chain OS=Homo sapiens GN=COL1A1 PE=1 SV=5	CO1A1_HUMAN	uniprot-organism%3A9606+keyword%3A1185.fasta	138941	1	26	26	89	0.0466	0.135
A2	52	Fibrinogen beta chain OS=Homo sapiens GN=FGB PE=1 SV=2	FIBB_HUMAN	uniprot-organism%3A9606+keyword%3A1185.fasta	55928.6	0.971	1	1	2	0.00105	0.0367
A2	52	Uromodulin OS=Homo sapiens GN=UMOD PE=1 SV=1	sp|P07911|UROM_HUMAN	uniprot-organism%3A9606+keyword%3A1185.fasta	69759.5	1	20	24	69	0.0361	0.0328
A2	52	Serotransferrin OS=Homo sapiens GN=TF PE=1 SV=3	TRFE_HUMAN	uniprot-organism%3A9606+keyword%3A1185.fasta	77064.3	1	2	2	5	0.00262	0.0287
A2	52	Collagen alpha-1(VII) chain OS=Homo sapiens GN=COL7A1 PE=1 SV=2	sp|Q02388|CO7A1_HUMAN	uniprot-organism%3A9606+keyword%3A1185.fasta	295218	0.999	1	1	1	0.000524	0.00577
A2	52	Collagen alpha-1(XIX) chain OS=Homo sapiens GN=COL19A1 PE=1 SV=3	COJA1_HUMAN	uniprot-organism%3A9606+keyword%3A1185.fasta	115224	0.971	1	1	1	0.000524	0.0123
A2	52	Collagen alpha-1(X) chain OS=Homo sapiens GN=COL10A1 PE=1 SV=2	COAA1_HUMAN	uniprot-organism%3A9606+keyword%3A1185.fasta	66159.7	0.945	0	0	0	0	0
A2	52	Actin, cytoplasmic 2 OS=Homo sapiens GN=ACTG1 PE=1 SV=1	ACTG_HUMAN,I3L4N8_HUMAN	uniprot-organism%3A9606+keyword%3A1185.fasta	41793.9	0.971	1	1	2	0.00105	0.0453
A2	52	Dipeptidyl peptidase 1 OS=Homo sapiens GN=CTSC PE=1 SV=2	CATC_HUMAN	uniprot-organism%3A9606+keyword%3A1185.fasta	51854.4	1	2	2	2	0.00105	0.0346
A2	52	Alpha-1-antitrypsin OS=Homo sapiens GN=SERPINA1 PE=1 SV=3	sp|P01009|A1AT_HUMAN	uniprot-organism%3A9606+keyword%3A1185.fasta	46737.9	1	2	2	3	0.00157	0.0885
A2	52	Nidogen-1 OS=Homo sapiens GN=NID1 PE=1 SV=3	sp|P14543|NID1_HUMAN	uniprot-organism%3A9606+keyword%3A1185.fasta	136376	0.971	1	1	1	0.000524	0.0144
A2	52	Collagen alpha-1(V) chain OS=Homo sapiens GN=COL5A1 PE=1 SV=3	CO5A1_HUMAN	uniprot-organism%3A9606+keyword%3A1185.fasta	183563	0.997	1	1	2	0.00105	0.00925
A2	52	Collagen alpha-2(I) chain OS=Homo sapiens GN=COL1A2 PE=1 SV=7	CO1A2_HUMAN	uniprot-organism%3A9606+keyword%3A1185.fasta	129315	1	4	4	10	0.00524	0.0571
A2	52	Collagen alpha-1(XVIII) chain OS=Homo sapiens GN=COL18A1 PE=1 SV=5	sp|P39060|COIA1_HUMAN	uniprot-organism%3A9606+keyword%3A1185.fasta	178188	0.484	0	0	0	0	0
A2	52	Leucine-rich alpha-2-glycoprotein OS=Homo sapiens GN=LRG1 PE=1 SV=2	A2GL_HUMAN	uniprot-organism%3A9606+keyword%3A1185.fasta	38179.7	0.975	1	1	1	0.000527	0.0346
A2	52	Fibrinogen alpha chain OS=Homo sapiens GN=FGA PE=1 SV=2	sp|P02671|FIBA_HUMAN	uniprot-organism%3A9606+keyword%3A1185.fasta	94973.4	1	2	3	11	0.00579	0.0381
A2	52	Gelsolin OS=Homo sapiens GN=GSN PE=1 SV=1	sp|P06396|GELS_HUMAN	uniprot-organism%3A9606+keyword%3A1185.fasta	85697.8	0.975	1	1	1	0.000527	0.0205
A2	52	Collagen alpha-1(XVII) chain OS=Homo sapiens GN=COL17A1 PE=1 SV=3	sp|Q9UMD9|COHA1_HUMAN	uniprot-organism%3A9606+keyword%3A1185.fasta	150422	0.17	0	0	0	0	0
A2	52	Vasorin OS=Homo sapiens GN=VASN PE=1 SV=1	VASN_HUMAN	uniprot-organism%3A9606+keyword%3A1185.fasta	71714.1	1	3	3	7	0.00369	0.0535
A2	52	Insulin OS=Homo sapiens GN=INS PE=1 SV=1	INS_HUMAN	uniprot-organism%3A9606+keyword%3A1185.fasta	11981.1	1	4	5	23	0.0121	0.282
A2	52	Collagen alpha-1(III) chain OS=Homo sapiens GN=COL3A1 PE=1 SV=4	sp|P02461|CO3A1_HUMAN	uniprot-organism%3A9606+keyword%3A1185.fasta	138565	1	9	9	22	0.0116	0.0887
A2	52	Prostaglandin-H2 D-isomerase (Fragment) OS=Homo sapiens GN=PTGDS PE=2 SV=1	Q5SQ11_HUMAN	uniprot-organism%3A9606+keyword%3A1185.fasta	21080.1	1	3	4	10	0.00527	0.149
A2	52	Collagen alpha-1(XI) chain OS=Homo sapiens GN=COL11A1 PE=1 SV=4	sp|P12107|COBA1_HUMAN	uniprot-organism%3A9606+keyword%3A1185.fasta	181066	0.113	0	0	0	0	0
A2	52	Collagen alpha-1(VI) chain OS=Homo sapiens GN=COL6A1 PE=1 SV=3	CO6A1_HUMAN	uniprot-organism%3A9606+keyword%3A1185.fasta	108531	0.591	0	0	0	0	0
A2	52	Osteopontin OS=Homo sapiens GN=SPP1 PE=1 SV=1	sp|P10451|OSTP_HUMAN	uniprot-organism%3A9606+keyword%3A1185.fasta	35422.6	1	2	3	10	0.00527	0.131
A2	52	Clusterin OS=Homo sapiens GN=CLU PE=1 SV=1	sp|P10909-2|CLUS_HUMAN,sp|P10909-3|CLUS_HUMAN,sp|P10909-4|CLUS_HUMAN,sp|P10909-5|CLUS_HUMAN,sp|P10909|CLUS_HUMAN	uniprot-organism%3A9606+keyword%3A1185.fasta	52495	1	5	5	7	0.00369	0.0757
A2	52	Collagen alpha-1(XV) chain OS=Homo sapiens GN=COL15A1 PE=1 SV=2	COFA1_HUMAN	uniprot-organism%3A9606+keyword%3A1185.fasta	141722	0.12	0	0	0	0	0
A2	52	Lactotransferrin OS=Homo sapiens GN=LTF PE=1 SV=6	E7EQB2_HUMAN,E7ER44_HUMAN,sp|P02788|TRFL_HUMAN	uniprot-organism%3A9606+keyword%3A1185.fasta	78182.3	0.975	1	1	1	0.000527	0.0282
A2	52	Fibrinogen beta chain OS=Homo sapiens GN=FGB PE=1 SV=2	FIBB_HUMAN	uniprot-organism%3A9606+keyword%3A1185.fasta	55928.6	0.975	1	1	1	0.000527	0.0367
A2	52	Uromodulin OS=Homo sapiens GN=UMOD PE=1 SV=1	sp|P07911|UROM_HUMAN	uniprot-organism%3A9606+keyword%3A1185.fasta	69759.5	1	19	23	70	0.0369	0.0328
A2	52	Ig gamma-2 chain C region OS=Homo sapiens GN=IGHG2 PE=1 SV=2	IGHG2_HUMAN	uniprot-organism%3A9606+keyword%3A1185.fasta	35899.2	0.975	1	1	1	0.000527	0.0491
A2	52	Serotransferrin OS=Homo sapiens GN=TF PE=1 SV=3	TRFE_HUMAN	uniprot-organism%3A9606+keyword%3A1185.fasta	77064.3	1	2	2	5	0.00263	0.0287
A2	52	Collagen alpha-1(X) chain OS=Homo sapiens GN=COL10A1 PE=1 SV=2	COAA1_HUMAN	uniprot-organism%3A9606+keyword%3A1185.fasta	66159.7	0.224	0	0	0	0	0
A2	52	Actin, cytoplasmic 2 OS=Homo sapiens GN=ACTG1 PE=1 SV=1	ACTG_HUMAN,I3L4N8_HUMAN	uniprot-organism%3A9606+keyword%3A1185.fasta	41793.9	0.975	1	1	1	0.000527	0.0453
A2	52	Dipeptidyl peptidase 1 OS=Homo sapiens GN=CTSC PE=1 SV=2	CATC_HUMAN	uniprot-organism%3A9606+keyword%3A1185.fasta	51854.4	0.975	1	1	1	0.000527	0.0281
A2	52	Alpha-1-antitrypsin OS=Homo sapiens GN=SERPINA1 PE=1 SV=3	sp|P01009|A1AT_HUMAN	uniprot-organism%3A9606+keyword%3A1185.fasta	46737.9	1	2	2	2	0.00105	0.0885
A2	52	Nidogen-1 OS=Homo sapiens GN=NID1 PE=1 SV=3	sp|P14543|NID1_HUMAN	uniprot-organism%3A9606+keyword%3A1185.fasta	136376	0.975	1	1	2	0.00105	0.0144
A2	52	Collagen alpha-1(V) chain OS=Homo sapiens GN=COL5A1 PE=1 SV=3	CO5A1_HUMAN	uniprot-organism%3A9606+keyword%3A1185.fasta	183563	0.087	0	0	0	0	0
A2	52	Collagen alpha-1(I) chain OS=Homo sapiens GN=COL1A1 PE=1 SV=5	CO1A1_HUMAN	uniprot-organism%3A9606+keyword%3A1185.fasta	138941	1	25	26	96	0.0506	0.15
A2	52	Basement membrane-specific heparan sulfate proteoglycan core protein OS=Homo sapiens GN=HSPG2 PE=1 SV=4	PGBM_HUMAN	uniprot-organism%3A9606+keyword%3A1185.fasta	468811	0.975	1	1	1	0.000527	0.00342
A2	52	Collagen alpha-2(I) chain OS=Homo sapiens GN=COL1A2 PE=1 SV=7	CO1A2_HUMAN	uniprot-organism%3A9606+keyword%3A1185.fasta	129315	1	3	3	9	0.00474	0.0417
A2	33	Fibrinogen alpha chain OS=Homo sapiens GN=FGA PE=1 SV=2	sp|P02671|FIBA_HUMAN	uniprot-organism%3A9606+keyword%3A1185.fasta	94973.4	0.979	1	2	6	0.00364	0.0208
A2	33	Collagen alpha-1(XVI) chain OS=Homo sapiens GN=COL16A1 PE=1 SV=2	sp|Q07092|COGA1_HUMAN	uniprot-organism%3A9606+keyword%3A1185.fasta	157752	0.616	0	0	0	0	0
A2	33	Collagen alpha-4(IV) chain OS=Homo sapiens GN=COL4A4 PE=1 SV=3	CO4A4_HUMAN	uniprot-organism%3A9606+keyword%3A1185.fasta	164040	0.09	0	0	0	0	0
A2	33	Hemoglobin subunit beta OS=Homo sapiens GN=HBB PE=1 SV=2	HBB_HUMAN	uniprot-organism%3A9606+keyword%3A1185.fasta	15998	1	3	3	4	0.00243	0.211
A2	33	Insulin OS=Homo sapiens GN=INS PE=1 SV=1	INS_HUMAN	uniprot-organism%3A9606+keyword%3A1185.fasta	11981.1	0.999	1	2	8	0.00486	0.282
A2	33	Osteopontin OS=Homo sapiens GN=SPP1 PE=1 SV=1	sp|P10451|OSTP_HUMAN	uniprot-organism%3A9606+keyword%3A1185.fasta	35422.6	0.979	1	1	1	0.000607	0.0828
A2	33	Sodium/potassium-transporting ATPase subunit gamma OS=Homo sapiens GN=FXYD2 PE=1 SV=3	sp|P54710|ATNG_HUMAN	uniprot-organism%3A9606+keyword%3A1185.fasta	7283.8	0.979	1	1	1	0.000607	0.258
A2	33	Collagen alpha-1(III) chain OS=Homo sapiens GN=COL3A1 PE=1 SV=4	sp|P02461|CO3A1_HUMAN	uniprot-organism%3A9606+keyword%3A1185.fasta	138565	1	6	6	10	0.00607	0.0709
A2	33	Clusterin OS=Homo sapiens GN=CLU PE=1 SV=1	sp|P10909-2|CLUS_HUMAN,sp|P10909-3|CLUS_HUMAN,sp|P10909-4|CLUS_HUMAN,sp|P10909-5|CLUS_HUMAN,sp|P10909|CLUS_HUMAN	uniprot-organism%3A9606+keyword%3A1185.fasta	53643.3	0.998	1	1	1	0.000607	0.0312
A2	33	Collagen alpha-1(I) chain OS=Homo sapiens GN=COL1A1 PE=1 SV=5	CO1A1_HUMAN	uniprot-organism%3A9606+keyword%3A1185.fasta	138941	1	21	21	90	0.0546	0.113
A2	33	Collagen alpha-3(IX) chain OS=Homo sapiens GN=COL9A3 PE=1 SV=2	CO9A3_HUMAN	uniprot-organism%3A9606+keyword%3A1185.fasta	63617.3	0.719	1	1	1	0.000607	0.0307
A2	33	Uromodulin OS=Homo sapiens GN=UMOD PE=1 SV=1	sp|P07911|UROM_HUMAN	uniprot-organism%3A9606+keyword%3A1185.fasta	69759.5	1	19	23	58	0.0352	0.0531
A2	33	Serotransferrin OS=Homo sapiens GN=TF PE=1 SV=3	TRFE_HUMAN	uniprot-organism%3A9606+keyword%3A1185.fasta	77064.3	0.979	1	1	2	0.00121	0.0287
A2	33	Collagen alpha-1(XIX) chain OS=Homo sapiens GN=COL19A1 PE=1 SV=3	COJA1_HUMAN	uniprot-organism%3A9606+keyword%3A1185.fasta	115224	1	2	2	4	0.00243	0.0306
A2	33	Collagen alpha-1(X) chain OS=Homo sapiens GN=COL10A1 PE=1 SV=2	COAA1_HUMAN	uniprot-organism%3A9606+keyword%3A1185.fasta	66159.7	0.694	1	1	1	0.000607	0.0221
A2	33	Collagen alpha-5(IV) chain OS=Homo sapiens GN=COL4A5 PE=1 SV=2	sp|P29400|CO4A5_HUMAN	uniprot-organism%3A9606+keyword%3A1185.fasta	161049	0.484	0	0	0	0	0
A2	33	Collagen alpha-1(V) chain OS=Homo sapiens GN=COL5A1 PE=1 SV=3	CO5A1_HUMAN	uniprot-organism%3A9606+keyword%3A1185.fasta	183563	0.535	0	0	0	0	0
A2	33	Collagen alpha-2(I) chain OS=Homo sapiens GN=COL1A2 PE=1 SV=7	CO1A2_HUMAN	uniprot-organism%3A9606+keyword%3A1185.fasta	129315	0.979	1	1	2	0.00121	0.0264
A2	33	Fibrinogen alpha chain OS=Homo sapiens GN=FGA PE=1 SV=2	sp|P02671|FIBA_HUMAN	uniprot-organism%3A9606+keyword%3A1185.fasta	94973.4	0.969	1	2	7	0.00419	0.0208
A2	33	Hemoglobin subunit beta OS=Homo sapiens GN=HBB PE=1 SV=2	HBB_HUMAN	uniprot-organism%3A9606+keyword%3A1185.fasta	15998	1	2	2	4	0.0024	0.211
A2	33	Collagen alpha-1(XVII) chain OS=Homo sapiens GN=COL17A1 PE=1 SV=3	sp|Q9UMD9|COHA1_HUMAN	uniprot-organism%3A9606+keyword%3A1185.fasta	150422	0.051	0	0	0	0	0
A2	33	Insulin OS=Homo sapiens GN=INS PE=1 SV=1	INS_HUMAN	uniprot-organism%3A9606+keyword%3A1185.fasta	11981.1	0.998	1	2	11	0.00659	0.282
A2	33	Collagen alpha-1(III) chain OS=Homo sapiens GN=COL3A1 PE=1 SV=4	sp|P02461|CO3A1_HUMAN	uniprot-organism%3A9606+keyword%3A1185.fasta	138565	1	5	5	11	0.00659	0.0505
A2	33	Sodium/potassium-transporting ATPase subunit gamma OS=Homo sapiens GN=FXYD2 PE=1 SV=3	sp|P54710|ATNG_HUMAN	uniprot-organism%3A9606+keyword%3A1185.fasta	7283.8	0.969	1	1	1	0.000599	0.258
A2	33	Osteopontin OS=Homo sapiens GN=SPP1 PE=1 SV=1	sp|P10451|OSTP_HUMAN	uniprot-organism%3A9606+keyword%3A1185.fasta	35422.6	0.475	0	0	0	0	0
A2	33	Hemoglobin subunit alpha OS=Homo sapiens GN=HBA1 PE=1 SV=2	HBA_HUMAN	uniprot-organism%3A9606+keyword%3A1185.fasta	15257.6	1	1	1	2	0.0012	0.134
A2	33	Collagen alpha-1(XV) chain OS=Homo sapiens GN=COL15A1 PE=1 SV=2	COFA1_HUMAN	uniprot-organism%3A9606+keyword%3A1185.fasta	141722	0.721	0	0	0	0	0
A2	33	Collagen alpha-1(I) chain OS=Homo sapiens GN=COL1A1 PE=1 SV=5	CO1A1_HUMAN	uniprot-organism%3A9606+keyword%3A1185.fasta	138941	1	20	21	83	0.0497	0.111
A2	33	SH3-containing GRB2-like protein 3-interacting protein 1 OS=Homo sapiens GN=SGIP1 PE=1 SV=2	sp|Q9BQI5-2|SGIP1_HUMAN,sp|Q9BQI5|SGIP1_HUMAN	uniprot-organism%3A9606+keyword%3A1185.fasta	89110.9	0.74	0	0	0	0	0
A2	33	Fibrinogen beta chain OS=Homo sapiens GN=FGB PE=1 SV=2	FIBB_HUMAN	uniprot-organism%3A9606+keyword%3A1185.fasta	55928.6	0.969	1	1	1	0.000599	0.0367
A2	33	Uromodulin OS=Homo sapiens GN=UMOD PE=1 SV=1	sp|P07911|UROM_HUMAN	uniprot-organism%3A9606+keyword%3A1185.fasta	69759.5	1	16	19	49	0.0293	0.0531
A2	33	Collagen alpha-1(XIX) chain OS=Homo sapiens GN=COL19A1 PE=1 SV=3	COJA1_HUMAN	uniprot-organism%3A9606+keyword%3A1185.fasta	115224	0.686	1	1	1	0.000599	0.0123
A2	33	Collagen alpha-1(X) chain OS=Homo sapiens GN=COL10A1 PE=1 SV=2	COAA1_HUMAN	uniprot-organism%3A9606+keyword%3A1185.fasta	66159.7	0.929	0	0	0	0	0
A2	33	Collagen alpha-5(IV) chain OS=Homo sapiens GN=COL4A5 PE=1 SV=2	sp|P29400|CO4A5_HUMAN	uniprot-organism%3A9606+keyword%3A1185.fasta	161049	0.916	0	0	0	0	0
A2	33	Collagen alpha-6(IV) chain OS=Homo sapiens GN=COL4A6 PE=2 SV=3	sp|Q14031-2|CO4A6_HUMAN,sp|Q14031|CO4A6_HUMAN	uniprot-organism%3A9606+keyword%3A1185.fasta	163812	0.071	0	0	0	0	0
A2	33	Collagen alpha-2(I) chain OS=Homo sapiens GN=COL1A2 PE=1 SV=7	CO1A2_HUMAN	uniprot-organism%3A9606+keyword%3A1185.fasta	129315	0.977	0	0	0	0	0
A2	26	Fibrinogen alpha chain OS=Homo sapiens GN=FGA PE=1 SV=2	sp|P02671|FIBA_HUMAN	uniprot-organism%3A9606+keyword%3A1185.fasta	94973.4	0.989	1	2	9	0.00486	0.0208
A2	26	Apolipoprotein A-IV OS=Homo sapiens GN=APOA4 PE=1 SV=3	APOA4_HUMAN	uniprot-organism%3A9606+keyword%3A1185.fasta	45399.4	0.317	0	0	0	0	0
A2	26	Collagen alpha-1(IV) chain OS=Homo sapiens GN=COL4A1 PE=1 SV=3	sp|P02462|CO4A1_HUMAN	uniprot-organism%3A9606+keyword%3A1185.fasta	160618	0.953	1	1	1	0.00054	0.00839
A2	26	Insulin OS=Homo sapiens GN=INS PE=1 SV=1	INS_HUMAN	uniprot-organism%3A9606+keyword%3A1185.fasta	11981.1	1	4	5	21	0.0113	0.282
A2	26	Collagen alpha-1(III) chain OS=Homo sapiens GN=COL3A1 PE=1 SV=4	sp|P02461|CO3A1_HUMAN	uniprot-organism%3A9606+keyword%3A1185.fasta	138565	1	7	8	19	0.0103	0.0955
A2	26	Complement C4-A OS=Homo sapiens GN=C4A PE=1 SV=2	sp|P0C0L4|CO4A_HUMAN	uniprot-organism%3A9606+keyword%3A1185.fasta	192787	0.953	1	1	1	0.00054	0.0103
A2	26	ProSAAS OS=Homo sapiens GN=PCSK1N PE=1 SV=1	PCSK1_HUMAN	uniprot-organism%3A9606+keyword%3A1185.fasta	27373.2	1	2	2	6	0.00324	0.0692
A2	26	Collagen alpha-1(VIII) chain OS=Homo sapiens GN=COL8A1 PE=1 SV=2	CO8A1_HUMAN	uniprot-organism%3A9606+keyword%3A1185.fasta	73366.6	0.953	1	1	2	0.00108	0.0215
A2	26	Collagen alpha-1(I) chain OS=Homo sapiens GN=COL1A1 PE=1 SV=5	CO1A1_HUMAN	uniprot-organism%3A9606+keyword%3A1185.fasta	138941	1	28	29	108	0.0583	0.129
A2	26	Fibrinogen beta chain OS=Homo sapiens GN=FGB PE=1 SV=2	FIBB_HUMAN	uniprot-organism%3A9606+keyword%3A1185.fasta	55928.6	1	2	2	3	0.00162	0.0367
A2	26	Uromodulin OS=Homo sapiens GN=UMOD PE=1 SV=1	sp|P07911|UROM_HUMAN	uniprot-organism%3A9606+keyword%3A1185.fasta	69759.5	1	18	22	66	0.0357	0.0297
A2	26	Collagen alpha-1(X) chain OS=Homo sapiens GN=COL10A1 PE=1 SV=2	COAA1_HUMAN	uniprot-organism%3A9606+keyword%3A1185.fasta	66159.7	0.706	0	0	0	0	0
A2	26	Collagen alpha-1(V) chain OS=Homo sapiens GN=COL5A1 PE=1 SV=3	CO5A1_HUMAN	uniprot-organism%3A9606+keyword%3A1185.fasta	183563	0.095	0	0	0	0	0
A2	26	Collagen alpha-2(I) chain OS=Homo sapiens GN=COL1A2 PE=1 SV=7	CO1A2_HUMAN	uniprot-organism%3A9606+keyword%3A1185.fasta	129315	1	5	5	10	0.0054	0.0395
A2	26	Fibrinogen alpha chain OS=Homo sapiens GN=FGA PE=1 SV=2	sp|P02671|FIBA_HUMAN	uniprot-organism%3A9606+keyword%3A1185.fasta	94973.4	1	2	3	12	0.00644	0.0208
A2	26	Collagen alpha-2(V) chain OS=Homo sapiens GN=COL5A2 PE=1 SV=3	CO5A2_HUMAN	uniprot-organism%3A9606+keyword%3A1185.fasta	144910	0.996	1	1	1	0.000537	0.014
A2	26	Collagen alpha-1(XVI) chain OS=Homo sapiens GN=COL16A1 PE=1 SV=2	sp|Q07092|COGA1_HUMAN	uniprot-organism%3A9606+keyword%3A1185.fasta	157752	0.172	0	0	0	0	0
A2	26	Apolipoprotein A-IV OS=Homo sapiens GN=APOA4 PE=1 SV=3	APOA4_HUMAN	uniprot-organism%3A9606+keyword%3A1185.fasta	45399.4	0.375	0	0	0	0	0
A2	26	Isoform 2 of Collagen alpha-1(IX) chain OS=Homo sapiens GN=COL9A1	sp|P20849-2|CO9A1_HUMAN	uniprot-organism%3A9606+keyword%3A1185.fasta	64373.2	0.05	0	0	0	0	0
A2	26	Insulin OS=Homo sapiens GN=INS PE=1 SV=1	INS_HUMAN	uniprot-organism%3A9606+keyword%3A1185.fasta	11981.1	1	4	5	22	0.0118	0.282
A2	26	ProSAAS OS=Homo sapiens GN=PCSK1N PE=1 SV=1	PCSK1_HUMAN	uniprot-organism%3A9606+keyword%3A1185.fasta	27373.2	1	2	2	8	0.0043	0.0692
A2	26	Collagen alpha-1(III) chain OS=Homo sapiens GN=COL3A1 PE=1 SV=4	sp|P02461|CO3A1_HUMAN	uniprot-organism%3A9606+keyword%3A1185.fasta	138565	1	8	8	19	0.0102	0.0955
A2	26	Collagen alpha-1(XV) chain OS=Homo sapiens GN=COL15A1 PE=1 SV=2	COFA1_HUMAN	uniprot-organism%3A9606+keyword%3A1185.fasta	141722	0.718	1	1	1	0.000537	0.0122
A2	26	Collagen alpha-1(I) chain OS=Homo sapiens GN=COL1A1 PE=1 SV=5	CO1A1_HUMAN	uniprot-organism%3A9606+keyword%3A1185.fasta	138941	1	26	27	105	0.0564	0.152
A2	26	Fibrinogen beta chain OS=Homo sapiens GN=FGB PE=1 SV=2	FIBB_HUMAN	uniprot-organism%3A9606+keyword%3A1185.fasta	55928.6	1	2	2	2	0.00107	0.0367
A2	26	Uromodulin OS=Homo sapiens GN=UMOD PE=1 SV=1	sp|P07911|UROM_HUMAN	uniprot-organism%3A9606+keyword%3A1185.fasta	69759.5	1	19	21	56	0.0301	0.0297
A2	26	Collagen alpha-1(XIX) chain OS=Homo sapiens GN=COL19A1 PE=1 SV=3	COJA1_HUMAN	uniprot-organism%3A9606+keyword%3A1185.fasta	115224	0.95	1	1	1	0.000537	0.0123
A2	26	Collagen alpha-1(X) chain OS=Homo sapiens GN=COL10A1 PE=1 SV=2	COAA1_HUMAN	uniprot-organism%3A9606+keyword%3A1185.fasta	66159.7	0.68	0	0	0	0	0
A2	26	Collagen alpha-1(II) chain OS=Homo sapiens GN=COL2A1 PE=1 SV=3	sp|P02458|CO2A1_HUMAN	uniprot-organism%3A9606+keyword%3A1185.fasta	141786	0.908	0	0	0	0	0
A2	26	Isoform 2 of Optic atrophy 3 protein OS=Homo sapiens GN=OPA3	sp|Q9H6K4-2|OPA3_HUMAN	uniprot-organism%3A9606+keyword%3A1185.fasta	20255.4	1	2	2	2	0.00107	0.217
A2	26	Collagen alpha-6(IV) chain OS=Homo sapiens GN=COL4A6 PE=2 SV=3	sp|Q14031-2|CO4A6_HUMAN,sp|Q14031|CO4A6_HUMAN	uniprot-organism%3A9606+keyword%3A1185.fasta	163812	0.337	0	0	0	0	0
A2	26	Collagen alpha-1(V) chain OS=Homo sapiens GN=COL5A1 PE=1 SV=3	CO5A1_HUMAN	uniprot-organism%3A9606+keyword%3A1185.fasta	183563	0.999	2	2	2	0.00107	0.00979
A2	26	Collagen alpha-2(I) chain OS=Homo sapiens GN=COL1A2 PE=1 SV=7	CO1A2_HUMAN	uniprot-organism%3A9606+keyword%3A1185.fasta	129315	1	5	5	10	0.00537	0.0395
A2	23	Alpha-2-HS-glycoprotein OS=Homo sapiens GN=AHSG PE=1 SV=1	C9JV77_HUMAN,FETUA_HUMAN	uniprot-organism%3A9606+keyword%3A1185.fasta	39323.4	0.967	1	1	1	0.000552	0.0463
A2	23	Fibrinogen alpha chain OS=Homo sapiens GN=FGA PE=1 SV=2	sp|P02671|FIBA_HUMAN	uniprot-organism%3A9606+keyword%3A1185.fasta	94973.4	0.912	1	1	2	0.0011	0.0208
A2	23	Corticosteroid-binding globulin OS=Homo sapiens GN=SERPINA6 PE=1 SV=1	CBG_HUMAN	uniprot-organism%3A9606+keyword%3A1185.fasta	45142.1	0.967	1	1	1	0.000552	0.0395
A2	23	Collagen alpha-4(IV) chain OS=Homo sapiens GN=COL4A4 PE=1 SV=3	CO4A4_HUMAN	uniprot-organism%3A9606+keyword%3A1185.fasta	164040	0.068	0	0	0	0	0
A2	23	Desmocollin-2 OS=Homo sapiens GN=DSC2 PE=1 SV=1	sp|Q02487-2|DSC2_HUMAN,sp|Q02487|DSC2_HUMAN	uniprot-organism%3A9606+keyword%3A1185.fasta	99962.6	0.967	1	1	1	0.000552	0.02
A2	23	Collagen alpha-1(XVII) chain OS=Homo sapiens GN=COL17A1 PE=1 SV=3	sp|Q9UMD9|COHA1_HUMAN	uniprot-organism%3A9606+keyword%3A1185.fasta	150422	0.079	0	0	0	0	0
A2	23	Plasma protease C1 inhibitor OS=Homo sapiens GN=SERPING1 PE=1 SV=1	H9KV48_HUMAN	uniprot-organism%3A9606+keyword%3A1185.fasta	50990.6	1	2	2	4	0.00221	0.0475
A2	23	Collagen alpha-1(III) chain OS=Homo sapiens GN=COL3A1 PE=1 SV=4	sp|P02461|CO3A1_HUMAN	uniprot-organism%3A9606+keyword%3A1185.fasta	138565	1	7	7	15	0.00829	0.0723
A2	23	Apolipoprotein A-I OS=Homo sapiens GN=APOA1 PE=1 SV=1	APOA1_HUMAN	uniprot-organism%3A9606+keyword%3A1185.fasta	30778.5	1	7	7	15	0.00829	0.258
A2	23	ProSAAS OS=Homo sapiens GN=PCSK1N PE=1 SV=1	PCSK1_HUMAN	uniprot-organism%3A9606+keyword%3A1185.fasta	27373.2	0.935	1	1	1	0.000552	0.0654
A2	23	Vesicular integral-membrane protein VIP36 OS=Homo sapiens GN=LMAN2 PE=1 SV=1	D6RBV2_HUMAN,LMAN2_HUMAN	uniprot-organism%3A9606+keyword%3A1185.fasta	40229.5	1	2	2	2	0.0011	0.059
A2	23	Clusterin OS=Homo sapiens GN=CLU PE=1 SV=1	sp|P10909-2|CLUS_HUMAN,sp|P10909-3|CLUS_HUMAN,sp|P10909-4|CLUS_HUMAN,sp|P10909-5|CLUS_HUMAN,sp|P10909|CLUS_HUMAN	uniprot-organism%3A9606+keyword%3A1185.fasta	52495	1	2	2	4	0.00221	0.0445
A2	23	Collagen alpha-1(I) chain OS=Homo sapiens GN=COL1A1 PE=1 SV=5	CO1A1_HUMAN	uniprot-organism%3A9606+keyword%3A1185.fasta	138941	1	20	22	75	0.0414	0.137
A2	23	Uromodulin OS=Homo sapiens GN=UMOD PE=1 SV=1	sp|P07911|UROM_HUMAN	uniprot-organism%3A9606+keyword%3A1185.fasta	69759.5	1	15	18	52	0.0287	0.0297
A2	23	Collagen alpha-1(II) chain OS=Homo sapiens GN=COL2A1 PE=1 SV=3	sp|P02458|CO2A1_HUMAN	uniprot-organism%3A9606+keyword%3A1185.fasta	141786	0.861	0	0	0	0	0
A2	23	Alpha-1-antitrypsin OS=Homo sapiens GN=SERPINA1 PE=1 SV=3	sp|P01009|A1AT_HUMAN	uniprot-organism%3A9606+keyword%3A1185.fasta	46737.9	1	19	29	96	0.053	0.38
A2	23	Alpha-1B-glycoprotein OS=Homo sapiens GN=A1BG PE=1 SV=4	sp|P04217|A1BG_HUMAN	uniprot-organism%3A9606+keyword%3A1185.fasta	54253.3	1	1	1	4	0.00221	0.0465
A2	23	Nidogen-1 OS=Homo sapiens GN=NID1 PE=1 SV=3	sp|P14543|NID1_HUMAN	uniprot-organism%3A9606+keyword%3A1185.fasta	136376	0.938	1	1	1	0.000552	0.0289
A2	23	Collagen alpha-1(V) chain OS=Homo sapiens GN=COL5A1 PE=1 SV=3	CO5A1_HUMAN	uniprot-organism%3A9606+keyword%3A1185.fasta	183563	0.28	0	0	0	0	0
A2	23	Collagen alpha-2(I) chain OS=Homo sapiens GN=COL1A2 PE=1 SV=7	CO1A2_HUMAN	uniprot-organism%3A9606+keyword%3A1185.fasta	129315	1	1	1	3	0.00166	0.0264
A2	23	Fibrinogen alpha chain OS=Homo sapiens GN=FGA PE=1 SV=2	sp|P02671|FIBA_HUMAN	uniprot-organism%3A9606+keyword%3A1185.fasta	94973.4	0.998	1	1	2	0.00111	0.0208
A2	23	Corticosteroid-binding globulin OS=Homo sapiens GN=SERPINA6 PE=1 SV=1	CBG_HUMAN	uniprot-organism%3A9606+keyword%3A1185.fasta	45142.1	0.964	1	1	1	0.000555	0.0494
A2	23	Collagen alpha-4(IV) chain OS=Homo sapiens GN=COL4A4 PE=1 SV=3	CO4A4_HUMAN	uniprot-organism%3A9606+keyword%3A1185.fasta	164040	0.069	0	0	0	0	0
A2	23	Alpha-2-HS-glycoprotein OS=Homo sapiens GN=AHSG PE=1 SV=1	C9JV77_HUMAN,FETUA_HUMAN	uniprot-organism%3A9606+keyword%3A1185.fasta	39323.4	0.964	1	1	1	0.000555	0.0463
A2	23	Serum albumin OS=Homo sapiens GN=ALB PE=1 SV=2	sp|P02768|ALBU_HUMAN	uniprot-organism%3A9606+keyword%3A1185.fasta	69366.9	0.103	0	0	0	0	0
A2	23	Plasma protease C1 inhibitor OS=Homo sapiens GN=SERPING1 PE=1 SV=1	H9KV48_HUMAN	uniprot-organism%3A9606+keyword%3A1185.fasta	50990.6	1	2	2	6	0.00333	0.0475
A2	23	Collagen alpha-1(IV) chain OS=Homo sapiens GN=COL4A1 PE=1 SV=3	sp|P02462|CO4A1_HUMAN	uniprot-organism%3A9606+keyword%3A1185.fasta	160618	0.814	1	1	1	0.000555	0.00839
A2	23	Collagen alpha-1(III) chain OS=Homo sapiens GN=COL3A1 PE=1 SV=4	sp|P02461|CO3A1_HUMAN	uniprot-organism%3A9606+keyword%3A1185.fasta	138565	1	7	7	22	0.0122	0.0709
A2	23	Apolipoprotein A-I OS=Homo sapiens GN=APOA1 PE=1 SV=1	APOA1_HUMAN	uniprot-organism%3A9606+keyword%3A1185.fasta	30778.5	1	8	8	18	0.00998	0.326
A2	23	ProSAAS OS=Homo sapiens GN=PCSK1N PE=1 SV=1	PCSK1_HUMAN	uniprot-organism%3A9606+keyword%3A1185.fasta	27373.2	0.964	1	1	2	0.00111	0.0654
A2	23	Vesicular integral-membrane protein VIP36 OS=Homo sapiens GN=LMAN2 PE=1 SV=1	D6RBV2_HUMAN,LMAN2_HUMAN	uniprot-organism%3A9606+keyword%3A1185.fasta	40229.5	0.964	1	1	1	0.000555	0.059
A2	23	Clusterin OS=Homo sapiens GN=CLU PE=1 SV=1	sp|P10909-2|CLUS_HUMAN,sp|P10909-3|CLUS_HUMAN,sp|P10909-4|CLUS_HUMAN,sp|P10909-5|CLUS_HUMAN,sp|P10909|CLUS_HUMAN	uniprot-organism%3A9606+keyword%3A1185.fasta	52495	1	3	3	5	0.00277	0.0445
A2	23	Collagen alpha-1(XV) chain OS=Homo sapiens GN=COL15A1 PE=1 SV=2	COFA1_HUMAN	uniprot-organism%3A9606+keyword%3A1185.fasta	141722	0.999	1	1	2	0.00111	0.0122
A2	23	Collagen alpha-1(I) chain OS=Homo sapiens GN=COL1A1 PE=1 SV=5	CO1A1_HUMAN	uniprot-organism%3A9606+keyword%3A1185.fasta	138941	1	27	30	105	0.0582	0.141
A2	23	Uromodulin OS=Homo sapiens GN=UMOD PE=1 SV=1	sp|P07911|UROM_HUMAN	uniprot-organism%3A9606+keyword%3A1185.fasta	69759.5	1	15	18	52	0.0288	0.0297
A2	23	Collagen alpha-1(II) chain OS=Homo sapiens GN=COL2A1 PE=1 SV=3	sp|P02458|CO2A1_HUMAN	uniprot-organism%3A9606+keyword%3A1185.fasta	141786	0.642	0	0	0	0	0
A2	23	Alpha-1-antitrypsin OS=Homo sapiens GN=SERPINA1 PE=1 SV=3	sp|P01009|A1AT_HUMAN	uniprot-organism%3A9606+keyword%3A1185.fasta	46737.9	1	20	32	103	0.0571	0.385
A2	23	Alpha-1B-glycoprotein OS=Homo sapiens GN=A1BG PE=1 SV=4	sp|P04217|A1BG_HUMAN	uniprot-organism%3A9606+keyword%3A1185.fasta	54253.3	1	1	1	5	0.00277	0.0465
A2	23	Nidogen-1 OS=Homo sapiens GN=NID1 PE=1 SV=3	sp|P14543|NID1_HUMAN	uniprot-organism%3A9606+keyword%3A1185.fasta	136376	0.964	1	1	1	0.000555	0.0289
A2	23	Collagen alpha-2(I) chain OS=Homo sapiens GN=COL1A2 PE=1 SV=7	CO1A2_HUMAN	uniprot-organism%3A9606+keyword%3A1185.fasta	129315	1	2	2	2	0.00111	0.0264
A2	17	Fibrinogen alpha chain OS=Homo sapiens GN=FGA PE=1 SV=2	sp|P02671|FIBA_HUMAN	uniprot-organism%3A9606+keyword%3A1185.fasta	94973.4	1	2	3	9	0.00524	0.0208
A2	17	Testican-1 OS=Homo sapiens GN=SPOCK1 PE=1 SV=1	TICN1_HUMAN	uniprot-organism%3A9606+keyword%3A1185.fasta	49124.8	0.97	1	1	2	0.00116	0.0433
A2	17	Plasma protease C1 inhibitor OS=Homo sapiens GN=SERPING1 PE=1 SV=1	H9KV48_HUMAN	uniprot-organism%3A9606+keyword%3A1185.fasta	50990.6	0.97	1	1	2	0.00116	0.0454
A2	17	Isoform 2 of Collagen alpha-1(IX) chain OS=Homo sapiens GN=COL9A1	sp|P20849-2|CO9A1_HUMAN	uniprot-organism%3A9606+keyword%3A1185.fasta	64373.2	0.126	0	0	0	0	0
A2	17	Insulin OS=Homo sapiens GN=INS PE=1 SV=1	INS_HUMAN	uniprot-organism%3A9606+keyword%3A1185.fasta	11981.1	1	11	12	34	0.0198	0.282
A2	17	Collagen alpha-1(III) chain OS=Homo sapiens GN=COL3A1 PE=1 SV=4	sp|P02461|CO3A1_HUMAN	uniprot-organism%3A9606+keyword%3A1185.fasta	138565	1	8	8	20	0.0116	0.0559
A2	17	Prostaglandin-H2 D-isomerase (Fragment) OS=Homo sapiens GN=PTGDS PE=2 SV=1	Q5SQ11_HUMAN	uniprot-organism%3A9606+keyword%3A1185.fasta	21080.1	1	2	2	4	0.00233	0.108
A2	17	Meprin A subunit alpha OS=Homo sapiens GN=MEP1A PE=1 SV=2	MEP1A_HUMAN	uniprot-organism%3A9606+keyword%3A1185.fasta	84420.6	0.97	1	1	2	0.00116	0.0214
A2	17	ProSAAS OS=Homo sapiens GN=PCSK1N PE=1 SV=1	PCSK1_HUMAN	uniprot-organism%3A9606+keyword%3A1185.fasta	27373.2	1	3	3	12	0.00698	0.0692
A2	17	Clusterin OS=Homo sapiens GN=CLU PE=1 SV=1	sp|P10909-2|CLUS_HUMAN,sp|P10909-3|CLUS_HUMAN,sp|P10909-4|CLUS_HUMAN,sp|P10909-5|CLUS_HUMAN,sp|P10909|CLUS_HUMAN	uniprot-organism%3A9606+keyword%3A1185.fasta	52495	1	2	2	5	0.00291	0.0646
A2	17	Collagen alpha-1(I) chain OS=Homo sapiens GN=COL1A1 PE=1 SV=5	CO1A1_HUMAN	uniprot-organism%3A9606+keyword%3A1185.fasta	138941	1	23	25	81	0.0471	0.122
A2	17	Fibrinogen beta chain OS=Homo sapiens GN=FGB PE=1 SV=2	FIBB_HUMAN	uniprot-organism%3A9606+keyword%3A1185.fasta	55928.6	0.97	1	1	1	0.000582	0.0367
A2	17	Uromodulin OS=Homo sapiens GN=UMOD PE=1 SV=1	sp|P07911|UROM_HUMAN	uniprot-organism%3A9606+keyword%3A1185.fasta	69759.5	1	12	13	37	0.0215	0.0297
A2	17	Isoform 2 of Phosphoinositide-3-kinase-interacting protein 1 OS=Homo sapiens GN=PIK3IP1	sp|Q96FE7-2|P3IP1_HUMAN,sp|Q96FE7-4|P3IP1_HUMAN,sp|Q96FE7|P3IP1_HUMAN	uniprot-organism%3A9606+keyword%3A1185.fasta	28247.7	0.97	1	1	3	0.00175	0.0684
A2	17	Collagen alpha-6(IV) chain OS=Homo sapiens GN=COL4A6 PE=2 SV=3	sp|Q14031-2|CO4A6_HUMAN,sp|Q14031|CO4A6_HUMAN	uniprot-organism%3A9606+keyword%3A1185.fasta	163812	0.257	0	0	0	0	0
A2	17	Collagen alpha-1(V) chain OS=Homo sapiens GN=COL5A1 PE=1 SV=3	CO5A1_HUMAN	uniprot-organism%3A9606+keyword%3A1185.fasta	183563	0.935	0	0	0	0	0
A2	17	Membrane-associated progesterone receptor component 1 OS=Homo sapiens GN=PGRMC1 PE=1 SV=3	PGRC1_HUMAN	uniprot-organism%3A9606+keyword%3A1185.fasta	21672.2	0.97	1	1	3	0.00175	0.0769
A2	17	Collagen alpha-2(I) chain OS=Homo sapiens GN=COL1A2 PE=1 SV=7	CO1A2_HUMAN	uniprot-organism%3A9606+keyword%3A1185.fasta	129315	1	2	2	3	0.00175	0.0264
A2	17	Membrane-associated progesterone receptor component 1 OS=Homo sapiens GN=PGRMC1 PE=1 SV=3	PGRC1_HUMAN	uniprot-organism%3A9606+keyword%3A1185.fasta	21672.2	0.974	1	1	1	0.000597	0.0769
A2	17	Fibrinogen alpha chain OS=Homo sapiens GN=FGA PE=1 SV=2	sp|P02671|FIBA_HUMAN	uniprot-organism%3A9606+keyword%3A1185.fasta	94973.4	1	2	3	11	0.00657	0.0208
A2	17	Collagen alpha-2(V) chain OS=Homo sapiens GN=COL5A2 PE=1 SV=3	CO5A2_HUMAN	uniprot-organism%3A9606+keyword%3A1185.fasta	144910	0.689	0	0	0	0	0
A2	17	Insulin OS=Homo sapiens GN=INS PE=1 SV=1	INS_HUMAN	uniprot-organism%3A9606+keyword%3A1185.fasta	11981.1	1	9	11	36	0.0215	0.282
A2	17	Collagen alpha-1(III) chain OS=Homo sapiens GN=COL3A1 PE=1 SV=4	sp|P02461|CO3A1_HUMAN	uniprot-organism%3A9606+keyword%3A1185.fasta	138565	1	7	7	20	0.0119	0.0518
A2	17	Prostaglandin-H2 D-isomerase (Fragment) OS=Homo sapiens GN=PTGDS PE=2 SV=1	Q5SQ11_HUMAN	uniprot-organism%3A9606+keyword%3A1185.fasta	21080.1	1	2	2	6	0.00358	0.108
A2	17	Meprin A subunit alpha OS=Homo sapiens GN=MEP1A PE=1 SV=2	MEP1A_HUMAN	uniprot-organism%3A9606+keyword%3A1185.fasta	84420.6	0.974	1	1	3	0.00179	0.0214
A2	17	Collagen alpha-1(XI) chain OS=Homo sapiens GN=COL11A1 PE=1 SV=4	sp|P12107|COBA1_HUMAN	uniprot-organism%3A9606+keyword%3A1185.fasta	181066	0.868	0	0	0	0	0
A2	17	ProSAAS OS=Homo sapiens GN=PCSK1N PE=1 SV=1	PCSK1_HUMAN	uniprot-organism%3A9606+keyword%3A1185.fasta	27373.2	1	3	3	13	0.00776	0.0692
A2	17	Clusterin OS=Homo sapiens GN=CLU PE=1 SV=1	sp|P10909-2|CLUS_HUMAN,sp|P10909-3|CLUS_HUMAN,sp|P10909-4|CLUS_HUMAN,sp|P10909-5|CLUS_HUMAN,sp|P10909|CLUS_HUMAN	uniprot-organism%3A9606+keyword%3A1185.fasta	52495	1	2	2	4	0.00239	0.0646
A2	17	Collagen alpha-1(I) chain OS=Homo sapiens GN=COL1A1 PE=1 SV=5	CO1A1_HUMAN	uniprot-organism%3A9606+keyword%3A1185.fasta	138941	1	26	27	84	0.0501	0.141
A2	17	Fibrinogen beta chain OS=Homo sapiens GN=FGB PE=1 SV=2	FIBB_HUMAN	uniprot-organism%3A9606+keyword%3A1185.fasta	55928.6	0.974	1	1	3	0.00179	0.0367
A2	17	Uromodulin OS=Homo sapiens GN=UMOD PE=1 SV=1	sp|P07911|UROM_HUMAN	uniprot-organism%3A9606+keyword%3A1185.fasta	69759.5	1	13	15	42	0.0251	0.0297
A2	17	Collagen alpha-1(XIX) chain OS=Homo sapiens GN=COL19A1 PE=1 SV=3	COJA1_HUMAN	uniprot-organism%3A9606+keyword%3A1185.fasta	115224	0.314	0	0	0	0	0
A2	17	Isoform 2 of Phosphoinositide-3-kinase-interacting protein 1 OS=Homo sapiens GN=PIK3IP1	sp|Q96FE7-2|P3IP1_HUMAN,sp|Q96FE7-4|P3IP1_HUMAN,sp|Q96FE7|P3IP1_HUMAN	uniprot-organism%3A9606+keyword%3A1185.fasta	28247.7	0.974	1	1	3	0.00179	0.0684
A2	17	Collagen alpha-1(X) chain OS=Homo sapiens GN=COL10A1 PE=1 SV=2	COAA1_HUMAN	uniprot-organism%3A9606+keyword%3A1185.fasta	66159.7	0.133	0	0	0	0	0
A2	17	Collagen alpha-5(IV) chain OS=Homo sapiens GN=COL4A5 PE=1 SV=2	sp|P29400|CO4A5_HUMAN	uniprot-organism%3A9606+keyword%3A1185.fasta	161049	0.374	0	0	0	0	0
A2	17	Collagen alpha-6(IV) chain OS=Homo sapiens GN=COL4A6 PE=2 SV=3	sp|Q14031-2|CO4A6_HUMAN,sp|Q14031|CO4A6_HUMAN	uniprot-organism%3A9606+keyword%3A1185.fasta	163812	0.117	0	0	0	0	0
A2	17	Collagen alpha-1(V) chain OS=Homo sapiens GN=COL5A1 PE=1 SV=3	CO5A1_HUMAN	uniprot-organism%3A9606+keyword%3A1185.fasta	183563	0.347	0	0	0	0	0
A2	17	Collagen alpha-2(I) chain OS=Homo sapiens GN=COL1A2 PE=1 SV=7	CO1A2_HUMAN	uniprot-organism%3A9606+keyword%3A1185.fasta	129315	0.414	0	0	0	0	0
A3	8	Collagen alpha-1(XVIII) chain OS=Homo sapiens GN=COL18A1 PE=1 SV=5	sp|P39060|COIA1_HUMAN	uniprot-organism%3A9606+keyword%3A1185.fasta	178188	0.998	1	1	1	0.000574	0.0137
A3	8	Membrane-associated progesterone receptor component 1 OS=Homo sapiens GN=PGRMC1 PE=1 SV=3	PGRC1_HUMAN	uniprot-organism%3A9606+keyword%3A1185.fasta	21672.2	1	2	2	7	0.00402	0.0769
A3	8	Fibrinogen alpha chain OS=Homo sapiens GN=FGA PE=1 SV=2	sp|P02671|FIBA_HUMAN	uniprot-organism%3A9606+keyword%3A1185.fasta	94973.4	1	2	3	12	0.00689	0.0208
A3	8	Collagen alpha-1(XV) chain OS=Homo sapiens GN=COL15A1 PE=1 SV=2	COFA1_HUMAN	uniprot-organism%3A9606+keyword%3A1185.fasta	141722	1	1	1	1	0.000574	0.0122
A3	8	Collagen alpha-1(XVII) chain OS=Homo sapiens GN=COL17A1 PE=1 SV=3	sp|Q9UMD9|COHA1_HUMAN	uniprot-organism%3A9606+keyword%3A1185.fasta	150422	0.054	0	0	0	0	0
A3	8	Insulin OS=Homo sapiens GN=INS PE=1 SV=1	INS_HUMAN	uniprot-organism%3A9606+keyword%3A1185.fasta	11981.1	1	3	4	22	0.0126	0.282
A3	8	Collagen alpha-1(III) chain OS=Homo sapiens GN=COL3A1 PE=1 SV=4	sp|P02461|CO3A1_HUMAN	uniprot-organism%3A9606+keyword%3A1185.fasta	138565	1	10	10	25	0.0144	0.0928
A3	8	Collagen alpha-1(XI) chain OS=Homo sapiens GN=COL11A1 PE=1 SV=4	sp|P12107|COBA1_HUMAN	uniprot-organism%3A9606+keyword%3A1185.fasta	181066	0.098	0	0	0	0	0
A3	8	Fibrinogen beta chain OS=Homo sapiens GN=FGB PE=1 SV=2	FIBB_HUMAN	uniprot-organism%3A9606+keyword%3A1185.fasta	55928.6	0.95	1	1	2	0.00115	0.0367
A3	8	Uromodulin OS=Homo sapiens GN=UMOD PE=1 SV=1	sp|P07911|UROM_HUMAN	uniprot-organism%3A9606+keyword%3A1185.fasta	69759.5	1	17	17	52	0.0299	0.0297
A3	8	Collagen alpha-1(VII) chain OS=Homo sapiens GN=COL7A1 PE=1 SV=2	sp|Q02388|CO7A1_HUMAN	uniprot-organism%3A9606+keyword%3A1185.fasta	295218	0.903	0	0	0	0	0
A3	8	Collagen alpha-1(XIX) chain OS=Homo sapiens GN=COL19A1 PE=1 SV=3	COJA1_HUMAN	uniprot-organism%3A9606+keyword%3A1185.fasta	115224	0.947	1	1	1	0.000574	0.0123
A3	8	Collagen alpha-1(X) chain OS=Homo sapiens GN=COL10A1 PE=1 SV=2	COAA1_HUMAN	uniprot-organism%3A9606+keyword%3A1185.fasta	66159.7	0.242	0	0	0	0	0
A3	8	Collagen alpha-1(I) chain OS=Homo sapiens GN=COL1A1 PE=1 SV=5	CO1A1_HUMAN	uniprot-organism%3A9606+keyword%3A1185.fasta	138941	1	19	20	71	0.0408	0.109
A3	8	Collagen alpha-2(I) chain OS=Homo sapiens GN=COL1A2 PE=1 SV=7	CO1A2_HUMAN	uniprot-organism%3A9606+keyword%3A1185.fasta	129315	1	2	2	4	0.0023	0.0154
A3	8	Collagen alpha-1(XVIII) chain OS=Homo sapiens GN=COL18A1 PE=1 SV=5	sp|P39060|COIA1_HUMAN	uniprot-organism%3A9606+keyword%3A1185.fasta	178188	0.987	1	1	1	0.000581	0.0137
A3	8	Membrane-associated progesterone receptor component 1 OS=Homo sapiens GN=PGRMC1 PE=1 SV=3	PGRC1_HUMAN	uniprot-organism%3A9606+keyword%3A1185.fasta	21672.2	1	2	2	6	0.00349	0.0769
A3	8	Fibrinogen alpha chain OS=Homo sapiens GN=FGA PE=1 SV=2	sp|P02671|FIBA_HUMAN	uniprot-organism%3A9606+keyword%3A1185.fasta	94973.4	0.95	1	2	9	0.00523	0.0208
A3	8	Collagen alpha-1(IV) chain OS=Homo sapiens GN=COL4A1 PE=1 SV=3	sp|P02462|CO4A1_HUMAN	uniprot-organism%3A9606+keyword%3A1185.fasta	160618	0.723	0	0	0	0	0
A3	8	Collagen alpha-1(XVII) chain OS=Homo sapiens GN=COL17A1 PE=1 SV=3	sp|Q9UMD9|COHA1_HUMAN	uniprot-organism%3A9606+keyword%3A1185.fasta	150422	0.087	0	0	0	0	0
A3	8	Insulin OS=Homo sapiens GN=INS PE=1 SV=1	INS_HUMAN	uniprot-organism%3A9606+keyword%3A1185.fasta	11981.1	1	3	4	25	0.0145	0.282
A3	8	Collagen alpha-1(III) chain OS=Homo sapiens GN=COL3A1 PE=1 SV=4	sp|P02461|CO3A1_HUMAN	uniprot-organism%3A9606+keyword%3A1185.fasta	138565	1	9	9	17	0.00988	0.0846
A3	8	Fibrinogen beta chain OS=Homo sapiens GN=FGB PE=1 SV=2	FIBB_HUMAN	uniprot-organism%3A9606+keyword%3A1185.fasta	55928.6	0.95	1	1	1	0.000581	0.0367
A3	8	Uromodulin OS=Homo sapiens GN=UMOD PE=1 SV=1	sp|P07911|UROM_HUMAN	uniprot-organism%3A9606+keyword%3A1185.fasta	69759.5	1	16	20	45	0.0262	0.0297
A3	8	Collagen alpha-1(XIX) chain OS=Homo sapiens GN=COL19A1 PE=1 SV=3	COJA1_HUMAN	uniprot-organism%3A9606+keyword%3A1185.fasta	115224	0.95	1	1	3	0.00174	0.0123
A3	8	Collagen alpha-1(I) chain OS=Homo sapiens GN=COL1A1 PE=1 SV=5	CO1A1_HUMAN	uniprot-organism%3A9606+keyword%3A1185.fasta	138941	1	16	17	53	0.0308	0.108
A3	8	Collagen alpha-2(I) chain OS=Homo sapiens GN=COL1A2 PE=1 SV=7	CO1A2_HUMAN	uniprot-organism%3A9606+keyword%3A1185.fasta	129315	1	3	3	8	0.00465	0.0417
A3	34	Fibrinogen alpha chain OS=Homo sapiens GN=FGA PE=1 SV=2	sp|P02671|FIBA_HUMAN	uniprot-organism%3A9606+keyword%3A1185.fasta	94973.4	1	3	4	9	0.00535	0.0289
A3	34	Alpha-2-HS-glycoprotein OS=Homo sapiens GN=AHSG PE=1 SV=1	C9JV77_HUMAN,FETUA_HUMAN	uniprot-organism%3A9606+keyword%3A1185.fasta	39323.4	1	5	9	19	0.0113	0.0518
A3	34	Gelsolin OS=Homo sapiens GN=GSN PE=1 SV=1	sp|P06396|GELS_HUMAN	uniprot-organism%3A9606+keyword%3A1185.fasta	85697.8	0.957	1	1	1	0.000595	0.0217
A3	34	Serum albumin OS=Homo sapiens GN=ALB PE=1 SV=2	sp|P02768|ALBU_HUMAN	uniprot-organism%3A9606+keyword%3A1185.fasta	69366.9	1	3	3	8	0.00476	0.069
A3	34	Apolipoprotein A-IV OS=Homo sapiens GN=APOA4 PE=1 SV=3	APOA4_HUMAN	uniprot-organism%3A9606+keyword%3A1185.fasta	45399.4	1	11	12	23	0.0137	0.253
A3	34	Plasma protease C1 inhibitor OS=Homo sapiens GN=SERPING1 PE=1 SV=1	H9KV48_HUMAN	uniprot-organism%3A9606+keyword%3A1185.fasta	50990.6	1	2	2	3	0.00178	0.0475
A3	34	Isoform 2 of Collagen alpha-1(IX) chain OS=Homo sapiens GN=COL9A1	sp|P20849-2|CO9A1_HUMAN	uniprot-organism%3A9606+keyword%3A1185.fasta	64373.2	0.055	0	0	0	0	0
A3	34	Beta-2-microglobulin OS=Homo sapiens GN=B2M PE=1 SV=1	B2MG_HUMAN,F5H6I0_HUMAN	uniprot-organism%3A9606+keyword%3A1185.fasta	13714.9	1	2	2	4	0.00238	0.193
A3	34	Uncharacterized protein OS=Homo sapiens PE=1 SV=1	B4E1Z4_HUMAN,E7ETN3_HUMAN	uniprot-organism%3A9606+keyword%3A1185.fasta	140944	1	4	4	5	0.00297	0.0537
A3	34	Complement C4-A OS=Homo sapiens GN=C4A PE=1 SV=2	sp|P0C0L4|CO4A_HUMAN	uniprot-organism%3A9606+keyword%3A1185.fasta	192787	0.957	1	1	1	0.000595	0.0086
A3	34	Apolipoprotein A-I OS=Homo sapiens GN=APOA1 PE=1 SV=1	APOA1_HUMAN	uniprot-organism%3A9606+keyword%3A1185.fasta	30778.5	1	21	22	42	0.025	0.528
A3	34	Collagen alpha-1(III) chain OS=Homo sapiens GN=COL3A1 PE=1 SV=4	sp|P02461|CO3A1_HUMAN	uniprot-organism%3A9606+keyword%3A1185.fasta	138565	1	7	7	17	0.0101	0.0682
A3	34	Collagen alpha-1(XVIII) chain (Fragment) OS=Homo sapiens GN=COL18A1 PE=1 SV=1	H7C457_HUMAN	uniprot-organism%3A9606+keyword%3A1185.fasta	31027.8	0.054	0	0	0	0	0
A3	34	Collagen alpha-2(I) chain OS=Homo sapiens GN=COL1A2 PE=1 SV=7	CO1A2_HUMAN	uniprot-organism%3A9606+keyword%3A1185.fasta	129315	1	2	2	3	0.00178	0.022
A3	34	Uromodulin OS=Homo sapiens GN=UMOD PE=1 SV=1	sp|P07911|UROM_HUMAN	uniprot-organism%3A9606+keyword%3A1185.fasta	69759.5	1	5	7	10	0.00595	0.0281
A3	34	Transthyretin OS=Homo sapiens GN=TTR PE=1 SV=1	TTHY_HUMAN	uniprot-organism%3A9606+keyword%3A1185.fasta	15886.9	1	2	2	4	0.00238	0.129
A3	34	Haptoglobin OS=Homo sapiens GN=HP PE=1 SV=1	HPT_HUMAN,J3QLC9_HUMAN,J3QR68_HUMAN	uniprot-organism%3A9606+keyword%3A1185.fasta	45204.9	0.957	1	2	2	0.00119	0.0419
A3	34	Antithrombin-III OS=Homo sapiens GN=SERPINC1 PE=1 SV=1	ANT3_HUMAN	uniprot-organism%3A9606+keyword%3A1185.fasta	52604.1	0.957	1	2	3	0.00178	0.0409
A3	34	Alpha-1-antitrypsin OS=Homo sapiens GN=SERPINA1 PE=1 SV=3	sp|P01009|A1AT_HUMAN	uniprot-organism%3A9606+keyword%3A1185.fasta	46737.9	1	33	47	151	0.0898	0.49
A3	34	Alpha-1B-glycoprotein OS=Homo sapiens GN=A1BG PE=1 SV=4	sp|P04217|A1BG_HUMAN	uniprot-organism%3A9606+keyword%3A1185.fasta	54253.3	1	2	2	5	0.00297	0.0465
A3	34	Osteopontin OS=Homo sapiens GN=SPP1 PE=1 SV=1	sp|P10451|OSTP_HUMAN	uniprot-organism%3A9606+keyword%3A1185.fasta	35422.6	0.85	1	1	3	0.00178	0.0828
A3	34	Collagen alpha-1(I) chain OS=Homo sapiens GN=COL1A1 PE=1 SV=5	CO1A1_HUMAN	uniprot-organism%3A9606+keyword%3A1185.fasta	138941	1	17	19	70	0.0416	0.131
A3	34	Fibrinogen alpha chain OS=Homo sapiens GN=FGA PE=1 SV=2	sp|P02671|FIBA_HUMAN	uniprot-organism%3A9606+keyword%3A1185.fasta	94973.4	1	3	4	8	0.0047	0.0289
A3	34	Alpha-2-HS-glycoprotein OS=Homo sapiens GN=AHSG PE=1 SV=1	C9JV77_HUMAN,FETUA_HUMAN	uniprot-organism%3A9606+keyword%3A1185.fasta	39323.4	1	5	9	20	0.0118	0.0518
A3	34	Gelsolin OS=Homo sapiens GN=GSN PE=1 SV=1	sp|P06396|GELS_HUMAN	uniprot-organism%3A9606+keyword%3A1185.fasta	85697.8	0.95	1	1	1	0.000588	0.0217
A3	34	Serum albumin OS=Homo sapiens GN=ALB PE=1 SV=2	sp|P02768|ALBU_HUMAN	uniprot-organism%3A9606+keyword%3A1185.fasta	69366.9	1	2	2	6	0.00353	0.0394
A3	34	Apolipoprotein A-IV OS=Homo sapiens GN=APOA4 PE=1 SV=3	APOA4_HUMAN	uniprot-organism%3A9606+keyword%3A1185.fasta	45399.4	1	10	11	21	0.0123	0.225
A3	34	Plasma protease C1 inhibitor OS=Homo sapiens GN=SERPING1 PE=1 SV=1	H9KV48_HUMAN	uniprot-organism%3A9606+keyword%3A1185.fasta	50990.6	1	3	3	5	0.00294	0.0475
A3	34	Isoform 2 of Collagen alpha-1(IX) chain OS=Homo sapiens GN=COL9A1	sp|P20849-2|CO9A1_HUMAN	uniprot-organism%3A9606+keyword%3A1185.fasta	64373.2	0.066	0	0	0	0	0
A3	34	Beta-2-microglobulin OS=Homo sapiens GN=B2M PE=1 SV=1	B2MG_HUMAN,F5H6I0_HUMAN	uniprot-organism%3A9606+keyword%3A1185.fasta	13714.9	1	3	3	6	0.00353	0.193
A3	34	Collagen alpha-1(XVII) chain OS=Homo sapiens GN=COL17A1 PE=1 SV=3	sp|Q9UMD9|COHA1_HUMAN	uniprot-organism%3A9606+keyword%3A1185.fasta	150422	0.656	1	1	2	0.00118	0.01
A3	34	Uromodulin OS=Homo sapiens GN=UMOD PE=1 SV=1	sp|P07911|UROM_HUMAN	uniprot-organism%3A9606+keyword%3A1185.fasta	69759.5	1	5	7	12	0.00705	0.0281
A3	34	Uncharacterized protein OS=Homo sapiens PE=1 SV=1	B4E1Z4_HUMAN,E7ETN3_HUMAN	uniprot-organism%3A9606+keyword%3A1185.fasta	140944	1	5	5	7	0.00412	0.0284
A3	34	Osteopontin OS=Homo sapiens GN=SPP1 PE=1 SV=1	sp|P10451|OSTP_HUMAN	uniprot-organism%3A9606+keyword%3A1185.fasta	35422.6	0.84	1	1	1	0.000588	0.0828
A3	34	Apolipoprotein A-I OS=Homo sapiens GN=APOA1 PE=1 SV=1	APOA1_HUMAN	uniprot-organism%3A9606+keyword%3A1185.fasta	30778.5	1	18	18	35	0.0206	0.423
A3	34	Collagen alpha-1(VIII) chain OS=Homo sapiens GN=COL8A1 PE=1 SV=2	CO8A1_HUMAN	uniprot-organism%3A9606+keyword%3A1185.fasta	73366.6	0.079	0	0	0	0	0
A3	34	Collagen alpha-1(XVIII) chain (Fragment) OS=Homo sapiens GN=COL18A1 PE=1 SV=1	H7C457_HUMAN	uniprot-organism%3A9606+keyword%3A1185.fasta	31027.8	0.053	0	0	0	0	0
A3	34	Collagen alpha-1(III) chain OS=Homo sapiens GN=COL3A1 PE=1 SV=4	sp|P02461|CO3A1_HUMAN	uniprot-organism%3A9606+keyword%3A1185.fasta	138565	1	5	5	12	0.00705	0.0668
A3	34	Transthyretin OS=Homo sapiens GN=TTR PE=1 SV=1	TTHY_HUMAN	uniprot-organism%3A9606+keyword%3A1185.fasta	15886.9	1	2	2	6	0.00353	0.129
A3	34	Antithrombin-III OS=Homo sapiens GN=SERPINC1 PE=1 SV=1	ANT3_HUMAN	uniprot-organism%3A9606+keyword%3A1185.fasta	52604.1	0.977	1	2	4	0.00235	0.0409
A3	34	Alpha-1-antitrypsin OS=Homo sapiens GN=SERPINA1 PE=1 SV=3	sp|P01009|A1AT_HUMAN	uniprot-organism%3A9606+keyword%3A1185.fasta	46737.9	1	31	45	169	0.0994	0.426
A3	34	Alpha-1B-glycoprotein OS=Homo sapiens GN=A1BG PE=1 SV=4	sp|P04217|A1BG_HUMAN	uniprot-organism%3A9606+keyword%3A1185.fasta	54253.3	1	2	2	5	0.00294	0.0465
A3	34	Nidogen-1 OS=Homo sapiens GN=NID1 PE=1 SV=3	sp|P14543|NID1_HUMAN	uniprot-organism%3A9606+keyword%3A1185.fasta	136376	0.076	0	0	0	0	0
A3	34	Collagen alpha-1(V) chain OS=Homo sapiens GN=COL5A1 PE=1 SV=3	CO5A1_HUMAN	uniprot-organism%3A9606+keyword%3A1185.fasta	183563	0.801	0	0	0	0	0
A3	34	Collagen alpha-1(I) chain OS=Homo sapiens GN=COL1A1 PE=1 SV=5	CO1A1_HUMAN	uniprot-organism%3A9606+keyword%3A1185.fasta	138941	1	17	19	68	0.04	0.137
A3	34	Collagen alpha-2(I) chain OS=Homo sapiens GN=COL1A2 PE=1 SV=7	CO1A2_HUMAN	uniprot-organism%3A9606+keyword%3A1185.fasta	129315	0.992	1	1	2	0.00118	0.022
A3	47	Hemoglobin subunit alpha OS=Homo sapiens GN=HBA1 PE=1 SV=2	HBA_HUMAN	uniprot-organism%3A9606+keyword%3A1185.fasta	15257.6	1	17	22	61	0.0329	0.528
A3	47	Leucine-rich alpha-2-glycoprotein OS=Homo sapiens GN=LRG1 PE=1 SV=2	A2GL_HUMAN	uniprot-organism%3A9606+keyword%3A1185.fasta	38179.7	0.95	1	1	3	0.00162	0.0346
A3	47	Hemoglobin subunit beta OS=Homo sapiens GN=HBB PE=1 SV=2	HBB_HUMAN	uniprot-organism%3A9606+keyword%3A1185.fasta	15998	1	30	32	74	0.0399	0.769
A3	47	Plasma protease C1 inhibitor OS=Homo sapiens GN=SERPING1 PE=1 SV=1	H9KV48_HUMAN	uniprot-organism%3A9606+keyword%3A1185.fasta	50990.6	1	2	2	6	0.00323	0.0475
A3	47	Collagen alpha-1(IV) chain OS=Homo sapiens GN=COL4A1 PE=1 SV=3	sp|P02462|CO4A1_HUMAN	uniprot-organism%3A9606+keyword%3A1185.fasta	160618	0.962	0	0	0	0	0
A3	47	Isoform 2 of Collagen alpha-1(IX) chain OS=Homo sapiens GN=COL9A1	sp|P20849-2|CO9A1_HUMAN	uniprot-organism%3A9606+keyword%3A1185.fasta	64373.2	0.115	0	0	0	0	0
A3	47	Collagen alpha-1(III) chain OS=Homo sapiens GN=COL3A1 PE=1 SV=4	sp|P02461|CO3A1_HUMAN	uniprot-organism%3A9606+keyword%3A1185.fasta	138565	1	3	3	8	0.00431	0.0327
A3	47	Ig gamma-2 chain C region OS=Homo sapiens GN=IGHG2 PE=1 SV=2	IGHG2_HUMAN	uniprot-organism%3A9606+keyword%3A1185.fasta	35899.2	1	4	4	12	0.00647	0.0982
A3	47	Prostaglandin-H2 D-isomerase (Fragment) OS=Homo sapiens GN=PTGDS PE=2 SV=1	Q5SQ11_HUMAN	uniprot-organism%3A9606+keyword%3A1185.fasta	21080.1	1	2	3	6	0.00323	0.149
A3	47	Collagen alpha-1(XI) chain OS=Homo sapiens GN=COL11A1 PE=1 SV=4	sp|P12107|COBA1_HUMAN	uniprot-organism%3A9606+keyword%3A1185.fasta	181066	0.705	0	0	0	0	0.00498
A3	47	Apolipoprotein A-I OS=Homo sapiens GN=APOA1 PE=1 SV=1	APOA1_HUMAN	uniprot-organism%3A9606+keyword%3A1185.fasta	30778.5	0.95	1	1	2	0.00108	0.0524
A3	47	Osteopontin OS=Homo sapiens GN=SPP1 PE=1 SV=1	sp|P10451|OSTP_HUMAN	uniprot-organism%3A9606+keyword%3A1185.fasta	35422.6	0.95	1	1	5	0.00269	0.0828
A3	47	Collagen alpha-1(I) chain OS=Homo sapiens GN=COL1A1 PE=1 SV=5	CO1A1_HUMAN	uniprot-organism%3A9606+keyword%3A1185.fasta	138941	1	24	26	89	0.048	0.127
A3	47	Collagen alpha-3(IV) chain OS=Homo sapiens GN=COL4A3 PE=1 SV=3	sp|Q01955|CO4A3_HUMAN	uniprot-organism%3A9606+keyword%3A1185.fasta	161817	0.307	0	0	0	0	0
A3	47	Uromodulin OS=Homo sapiens GN=UMOD PE=1 SV=1	sp|P07911|UROM_HUMAN	uniprot-organism%3A9606+keyword%3A1185.fasta	69759.5	1	15	16	40	0.0216	0.0297
A3	47	Serotransferrin OS=Homo sapiens GN=TF PE=1 SV=3	TRFE_HUMAN	uniprot-organism%3A9606+keyword%3A1185.fasta	77064.3	1	3	3	8	0.00431	0.0544
A3	47	Collagen alpha-1(XIX) chain OS=Homo sapiens GN=COL19A1 PE=1 SV=3	COJA1_HUMAN	uniprot-organism%3A9606+keyword%3A1185.fasta	115224	0.707	1	1	1	0.000539	0.0123
A3	47	Transthyretin OS=Homo sapiens GN=TTR PE=1 SV=1	TTHY_HUMAN	uniprot-organism%3A9606+keyword%3A1185.fasta	15886.9	0.95	1	1	4	0.00216	0.116
A3	47	Haptoglobin OS=Homo sapiens GN=HP PE=1 SV=1	HPT_HUMAN,J3QLC9_HUMAN,J3QR68_HUMAN	uniprot-organism%3A9606+keyword%3A1185.fasta	45204.9	1	2	2	5	0.00269	0.0394
A3	47	Collagen alpha-1(X) chain OS=Homo sapiens GN=COL10A1 PE=1 SV=2	COAA1_HUMAN	uniprot-organism%3A9606+keyword%3A1185.fasta	66159.7	0.112	0	0	0	0	0
A3	47	Collagen alpha-5(IV) chain OS=Homo sapiens GN=COL4A5 PE=1 SV=2	sp|P29400|CO4A5_HUMAN	uniprot-organism%3A9606+keyword%3A1185.fasta	161049	0.999	1	1	1	0.000539	0.00534
A3	47	Alpha-1-antitrypsin OS=Homo sapiens GN=SERPINA1 PE=1 SV=3	sp|P01009|A1AT_HUMAN	uniprot-organism%3A9606+keyword%3A1185.fasta	46737.9	1	4	5	21	0.0113	0.136
A3	47	Alpha-1B-glycoprotein OS=Homo sapiens GN=A1BG PE=1 SV=4	sp|P04217|A1BG_HUMAN	uniprot-organism%3A9606+keyword%3A1185.fasta	54253.3	0.999	0	0	0	0	0
A3	47	Collagen alpha-1(V) chain OS=Homo sapiens GN=COL5A1 PE=1 SV=3	CO5A1_HUMAN	uniprot-organism%3A9606+keyword%3A1185.fasta	183563	0.99	1	1	1	0.000539	0.0158
A3	47	Collagen alpha-2(I) chain OS=Homo sapiens GN=COL1A2 PE=1 SV=7	CO1A2_HUMAN	uniprot-organism%3A9606+keyword%3A1185.fasta	129315	1	2	2	2	0.00108	0.0264
A3	47	Hemoglobin subunit alpha OS=Homo sapiens GN=HBA1 PE=1 SV=2	HBA_HUMAN	uniprot-organism%3A9606+keyword%3A1185.fasta	15257.6	1	12	16	46	0.0294	0.528
A3	47	Leucine-rich alpha-2-glycoprotein OS=Homo sapiens GN=LRG1 PE=1 SV=2	A2GL_HUMAN	uniprot-organism%3A9606+keyword%3A1185.fasta	38179.7	0.982	1	1	3	0.00191	0.0346
A3	47	Fibrinogen alpha chain OS=Homo sapiens GN=FGA PE=1 SV=2	sp|P02671|FIBA_HUMAN	uniprot-organism%3A9606+keyword%3A1185.fasta	94973.4	0.982	1	1	1	0.000638	0.0208
A3	47	Plasma protease C1 inhibitor OS=Homo sapiens GN=SERPING1 PE=1 SV=1	H9KV48_HUMAN	uniprot-organism%3A9606+keyword%3A1185.fasta	50990.6	0.982	1	1	4	0.00255	0.0454
A3	47	Isoform 2 of Collagen alpha-1(IX) chain OS=Homo sapiens GN=COL9A1	sp|P20849-2|CO9A1_HUMAN	uniprot-organism%3A9606+keyword%3A1185.fasta	64373.2	0.359	0	0	0	0	0
A3	47	Collagen alpha-1(XV) chain OS=Homo sapiens GN=COL15A1 PE=1 SV=2	COFA1_HUMAN	uniprot-organism%3A9606+keyword%3A1185.fasta	141722	0.619	0	0	0	0	0
A3	47	Collagen alpha-1(XVII) chain OS=Homo sapiens GN=COL17A1 PE=1 SV=3	sp|Q9UMD9|COHA1_HUMAN	uniprot-organism%3A9606+keyword%3A1185.fasta	150422	0.455	0	0	0	0	0
A3	47	Collagen alpha-1(III) chain OS=Homo sapiens GN=COL3A1 PE=1 SV=4	sp|P02461|CO3A1_HUMAN	uniprot-organism%3A9606+keyword%3A1185.fasta	138565	0.969	0	0	0	0	0
A3	47	Ig gamma-2 chain C region OS=Homo sapiens GN=IGHG2 PE=1 SV=2	IGHG2_HUMAN	uniprot-organism%3A9606+keyword%3A1185.fasta	35899.2	1	6	6	12	0.00766	0.0982
A3	47	Collagen alpha-2(V) chain OS=Homo sapiens GN=COL5A2 PE=1 SV=3	CO5A2_HUMAN	uniprot-organism%3A9606+keyword%3A1185.fasta	144910	0.087	0	0	0	0	0
A3	47	Prostaglandin-H2 D-isomerase (Fragment) OS=Homo sapiens GN=PTGDS PE=2 SV=1	Q5SQ11_HUMAN	uniprot-organism%3A9606+keyword%3A1185.fasta	21080.1	1	2	2	6	0.00383	0.149
A3	47	Collagen alpha-1(XI) chain OS=Homo sapiens GN=COL11A1 PE=1 SV=4	sp|P12107|COBA1_HUMAN	uniprot-organism%3A9606+keyword%3A1185.fasta	181066	0.462	0	0	0	0	0
A3	47	Apolipoprotein A-I OS=Homo sapiens GN=APOA1 PE=1 SV=1	APOA1_HUMAN	uniprot-organism%3A9606+keyword%3A1185.fasta	30778.5	0.982	1	1	2	0.00128	0.0524
A3	47	Osteopontin OS=Homo sapiens GN=SPP1 PE=1 SV=1	sp|P10451|OSTP_HUMAN	uniprot-organism%3A9606+keyword%3A1185.fasta	35422.6	0.982	1	1	5	0.00319	0.0828
A3	47	Collagen alpha-1(XVIII) chain (Fragment) OS=Homo sapiens GN=COL18A1 PE=1 SV=1	H7C457_HUMAN	uniprot-organism%3A9606+keyword%3A1185.fasta	31027.8	0.064	0	0	0	0	0
A3	47	Collagen alpha-1(I) chain OS=Homo sapiens GN=COL1A1 PE=1 SV=5	CO1A1_HUMAN	uniprot-organism%3A9606+keyword%3A1185.fasta	138941	1	9	9	23	0.0147	0.0669
A3	47	Uromodulin OS=Homo sapiens GN=UMOD PE=1 SV=1	sp|P07911|UROM_HUMAN	uniprot-organism%3A9606+keyword%3A1185.fasta	69759.5	1	13	16	39	0.0249	0.0297
A3	47	Serotransferrin OS=Homo sapiens GN=TF PE=1 SV=3	TRFE_HUMAN	uniprot-organism%3A9606+keyword%3A1185.fasta	77064.3	1	3	3	8	0.00511	0.0544
A3	47	Hemoglobin subunit beta OS=Homo sapiens GN=HBB PE=1 SV=2	HBB_HUMAN	uniprot-organism%3A9606+keyword%3A1185.fasta	15998	1	20	23	69	0.044	0.578
A3	47	Transthyretin OS=Homo sapiens GN=TTR PE=1 SV=1	TTHY_HUMAN	uniprot-organism%3A9606+keyword%3A1185.fasta	15886.9	0.982	1	1	4	0.00255	0.116
A3	47	Haptoglobin OS=Homo sapiens GN=HP PE=1 SV=1	HPT_HUMAN,J3QLC9_HUMAN,J3QR68_HUMAN	uniprot-organism%3A9606+keyword%3A1185.fasta	45204.9	0.982	1	1	1	0.000638	0.0394
A3	47	Collagen alpha-1(X) chain OS=Homo sapiens GN=COL10A1 PE=1 SV=2	COAA1_HUMAN	uniprot-organism%3A9606+keyword%3A1185.fasta	66159.7	0.782	1	1	3	0.00191	0.0221
A3	47	Collagen alpha-5(IV) chain OS=Homo sapiens GN=COL4A5 PE=1 SV=2	sp|P29400|CO4A5_HUMAN	uniprot-organism%3A9606+keyword%3A1185.fasta	161049	0.876	0	0	0	0	0
A3	47	Alpha-1-antitrypsin OS=Homo sapiens GN=SERPINA1 PE=1 SV=3	sp|P01009|A1AT_HUMAN	uniprot-organism%3A9606+keyword%3A1185.fasta	46737.9	1	7	8	21	0.0134	0.225
A3	47	Collagen alpha-2(XI) chain OS=Homo sapiens GN=COL11A2 PE=1 SV=5	sp|P13942|COBA2_HUMAN	uniprot-organism%3A9606+keyword%3A1185.fasta	171790	0.308	0	0	0	0	0
A3	47	Collagen alpha-6(IV) chain OS=Homo sapiens GN=COL4A6 PE=2 SV=3	sp|Q14031-2|CO4A6_HUMAN,sp|Q14031|CO4A6_HUMAN	uniprot-organism%3A9606+keyword%3A1185.fasta	163812	0.382	0	0	0	0	0
A3	47	Collagen alpha-1(V) chain OS=Homo sapiens GN=COL5A1 PE=1 SV=3	CO5A1_HUMAN	uniprot-organism%3A9606+keyword%3A1185.fasta	183563	0.963	1	1	2	0.00128	0.00925
A3	47	Collagen alpha-2(I) chain OS=Homo sapiens GN=COL1A2 PE=1 SV=7	CO1A2_HUMAN	uniprot-organism%3A9606+keyword%3A1185.fasta	129315	0.693	0	0	0	0	0
A3	49	Fibrinogen alpha chain OS=Homo sapiens GN=FGA PE=1 SV=2	sp|P02671|FIBA_HUMAN	uniprot-organism%3A9606+keyword%3A1185.fasta	94973.4	0.974	1	2	6	0.00318	0.0208
A3	49	Collagen alpha-1(XVII) chain OS=Homo sapiens GN=COL17A1 PE=1 SV=3	sp|Q9UMD9|COHA1_HUMAN	uniprot-organism%3A9606+keyword%3A1185.fasta	150422	0.068	0	0	0	0	0
A3	49	Insulin OS=Homo sapiens GN=INS PE=1 SV=1	INS_HUMAN	uniprot-organism%3A9606+keyword%3A1185.fasta	11981.1	1	4	5	27	0.0143	0.282
A3	49	Collagen alpha-1(III) chain OS=Homo sapiens GN=COL3A1 PE=1 SV=4	sp|P02461|CO3A1_HUMAN	uniprot-organism%3A9606+keyword%3A1185.fasta	138565	1	8	8	25	0.0133	0.122
A3	49	Apolipoprotein A-I OS=Homo sapiens GN=APOA1 PE=1 SV=1	APOA1_HUMAN	uniprot-organism%3A9606+keyword%3A1185.fasta	30778.5	0.974	1	1	3	0.00159	0.0524
A3	49	ProSAAS OS=Homo sapiens GN=PCSK1N PE=1 SV=1	PCSK1_HUMAN	uniprot-organism%3A9606+keyword%3A1185.fasta	27373.2	1	2	2	4	0.00212	0.0692
A3	49	Clusterin OS=Homo sapiens GN=CLU PE=1 SV=1	sp|P10909-2|CLUS_HUMAN,sp|P10909-3|CLUS_HUMAN,sp|P10909-4|CLUS_HUMAN,sp|P10909-5|CLUS_HUMAN,sp|P10909|CLUS_HUMAN	uniprot-organism%3A9606+keyword%3A1185.fasta	52495	1	3	3	7	0.00371	0.0757
A3	49	Serotransferrin OS=Homo sapiens GN=TF PE=1 SV=3	TRFE_HUMAN	uniprot-organism%3A9606+keyword%3A1185.fasta	77064.3	0.974	1	1	4	0.00212	0.0287
A3	49	Collagen alpha-1(I) chain OS=Homo sapiens GN=COL1A1 PE=1 SV=5	CO1A1_HUMAN	uniprot-organism%3A9606+keyword%3A1185.fasta	138941	1	27	29	107	0.0568	0.178
A3	49	Collagen alpha-3(IX) chain OS=Homo sapiens GN=COL9A3 PE=1 SV=2	CO9A3_HUMAN	uniprot-organism%3A9606+keyword%3A1185.fasta	63617.3	0.99	1	1	1	0.000531	0.0263
A3	49	Fibrinogen beta chain OS=Homo sapiens GN=FGB PE=1 SV=2	FIBB_HUMAN	uniprot-organism%3A9606+keyword%3A1185.fasta	55928.6	0.974	1	1	2	0.00106	0.0367
A3	49	Uromodulin OS=Homo sapiens GN=UMOD PE=1 SV=1	sp|P07911|UROM_HUMAN	uniprot-organism%3A9606+keyword%3A1185.fasta	69759.5	1	16	19	56	0.0297	0.0297
A3	49	Hemoglobin subunit beta OS=Homo sapiens GN=HBB PE=1 SV=2	HBB_HUMAN	uniprot-organism%3A9606+keyword%3A1185.fasta	15998	0.158	0	0	0	0	0
A3	49	Collagen alpha-1(XIX) chain OS=Homo sapiens GN=COL19A1 PE=1 SV=3	COJA1_HUMAN	uniprot-organism%3A9606+keyword%3A1185.fasta	115224	0.974	1	1	2	0.00106	0.0123
A3	49	Collagen alpha-1(X) chain OS=Homo sapiens GN=COL10A1 PE=1 SV=2	COAA1_HUMAN	uniprot-organism%3A9606+keyword%3A1185.fasta	66159.7	0.999	2	2	2	0.00106	0.0426
A3	49	Vitronectin OS=Homo sapiens GN=VTN PE=1 SV=1	VTNC_HUMAN	uniprot-organism%3A9606+keyword%3A1185.fasta	54306.1	0.232	0	0	0	0	0
A3	49	Collagen alpha-2(I) chain OS=Homo sapiens GN=COL1A2 PE=1 SV=7	CO1A2_HUMAN	uniprot-organism%3A9606+keyword%3A1185.fasta	129315	1	3	3	4	0.00212	0.0264
A3	49	Collagen alpha-1(XVIII) chain OS=Homo sapiens GN=COL18A1 PE=1 SV=5	sp|P39060|COIA1_HUMAN	uniprot-organism%3A9606+keyword%3A1185.fasta	178188	0.097	0	0	0	0	0
A3	49	Fibrinogen alpha chain OS=Homo sapiens GN=FGA PE=1 SV=2	sp|P02671|FIBA_HUMAN	uniprot-organism%3A9606+keyword%3A1185.fasta	94973.4	0.975	1	2	7	0.00371	0.0208
A3	49	Insulin OS=Homo sapiens GN=INS PE=1 SV=1	INS_HUMAN	uniprot-organism%3A9606+keyword%3A1185.fasta	11981.1	1	5	6	26	0.0138	0.282
A3	49	Collagen alpha-1(III) chain OS=Homo sapiens GN=COL3A1 PE=1 SV=4	sp|P02461|CO3A1_HUMAN	uniprot-organism%3A9606+keyword%3A1185.fasta	138565	1	7	7	25	0.0132	0.0928
A3	49	Complement C4-A OS=Homo sapiens GN=C4A PE=1 SV=2	sp|P0C0L4|CO4A_HUMAN	uniprot-organism%3A9606+keyword%3A1185.fasta	192787	0.975	1	1	1	0.00053	0.0103
A3	49	Apolipoprotein A-I OS=Homo sapiens GN=APOA1 PE=1 SV=1	APOA1_HUMAN	uniprot-organism%3A9606+keyword%3A1185.fasta	30778.5	0.975	1	1	1	0.00053	0.0524
A3	49	Clusterin OS=Homo sapiens GN=CLU PE=1 SV=1	sp|P10909-2|CLUS_HUMAN,sp|P10909-3|CLUS_HUMAN,sp|P10909-4|CLUS_HUMAN,sp|P10909-5|CLUS_HUMAN,sp|P10909|CLUS_HUMAN	uniprot-organism%3A9606+keyword%3A1185.fasta	52495	0.266	0	0	0	0	0
A3	49	Collagen alpha-1(I) chain OS=Homo sapiens GN=COL1A1 PE=1 SV=5	CO1A1_HUMAN	uniprot-organism%3A9606+keyword%3A1185.fasta	138941	1	24	26	104	0.0551	0.149
A3	49	Uromodulin OS=Homo sapiens GN=UMOD PE=1 SV=1	sp|P07911|UROM_HUMAN	uniprot-organism%3A9606+keyword%3A1185.fasta	69759.5	1	16	19	58	0.0307	0.0297
A3	49	Collagen alpha-1(XIX) chain OS=Homo sapiens GN=COL19A1 PE=1 SV=3	COJA1_HUMAN	uniprot-organism%3A9606+keyword%3A1185.fasta	115224	0.975	1	1	2	0.00106	0.0123
A3	49	Collagen alpha-5(IV) chain OS=Homo sapiens GN=COL4A5 PE=1 SV=2	sp|P29400|CO4A5_HUMAN	uniprot-organism%3A9606+keyword%3A1185.fasta	161049	0.959	1	1	1	0.00053	0.0101
A3	49	Isoform 2 of Optic atrophy 3 protein OS=Homo sapiens GN=OPA3	sp|Q9H6K4-2|OPA3_HUMAN	uniprot-organism%3A9606+keyword%3A1185.fasta	20255.4	0.975	1	1	1	0.00053	0.106
A3	49	Collagen alpha-1(XVII) chain OS=Homo sapiens GN=COL17A1 PE=1 SV=3	sp|Q9UMD9|COHA1_HUMAN	uniprot-organism%3A9606+keyword%3A1185.fasta	150422	0.052	0	0	0	0	0
A3	49	Collagen alpha-1(XV) chain OS=Homo sapiens GN=COL15A1 PE=1 SV=2	COFA1_HUMAN	uniprot-organism%3A9606+keyword%3A1185.fasta	141722	0.999	1	1	1	0.00053	0.0122
A3	49	Collagen alpha-1(V) chain OS=Homo sapiens GN=COL5A1 PE=1 SV=3	CO5A1_HUMAN	uniprot-organism%3A9606+keyword%3A1185.fasta	183563	0.186	0	0	0	0	0
A3	49	Collagen alpha-2(I) chain OS=Homo sapiens GN=COL1A2 PE=1 SV=7	CO1A2_HUMAN	uniprot-organism%3A9606+keyword%3A1185.fasta	129315	1	3	3	4	0.00212	0.0264
A3	51	Protein AMBP OS=Homo sapiens GN=AMBP PE=1 SV=1	AMBP_HUMAN,S4R471_HUMAN	uniprot-organism%3A9606+keyword%3A1185.fasta	38999.6	1	6	6	12	0.00681	0.0909
A3	51	Alpha-2-HS-glycoprotein OS=Homo sapiens GN=AHSG PE=1 SV=1	C9JV77_HUMAN,FETUA_HUMAN	uniprot-organism%3A9606+keyword%3A1185.fasta	39323.4	1	3	4	5	0.00284	0.0463
A3	51	Leucine-rich alpha-2-glycoprotein OS=Homo sapiens GN=LRG1 PE=1 SV=2	A2GL_HUMAN	uniprot-organism%3A9606+keyword%3A1185.fasta	38179.7	1	4	5	7	0.00397	0.11
A3	51	Fibrinogen alpha chain OS=Homo sapiens GN=FGA PE=1 SV=2	sp|P02671|FIBA_HUMAN	uniprot-organism%3A9606+keyword%3A1185.fasta	94973.4	0.967	1	2	3	0.0017	0.0208
A3	51	Desmocollin-2 OS=Homo sapiens GN=DSC2 PE=1 SV=1	sp|Q02487-2|DSC2_HUMAN,sp|Q02487|DSC2_HUMAN	uniprot-organism%3A9606+keyword%3A1185.fasta	99962.6	0.967	1	1	2	0.00114	0.02
A3	51	Gelsolin OS=Homo sapiens GN=GSN PE=1 SV=1	sp|P06396|GELS_HUMAN	uniprot-organism%3A9606+keyword%3A1185.fasta	85697.8	1	2	2	3	0.0017	0.023
A3	51	Serum albumin OS=Homo sapiens GN=ALB PE=1 SV=2	sp|P02768|ALBU_HUMAN	uniprot-organism%3A9606+keyword%3A1185.fasta	69366.9	1	20	23	62	0.0352	0.135
A3	51	Collagen alpha-1(III) chain OS=Homo sapiens GN=COL3A1 PE=1 SV=4	sp|P02461|CO3A1_HUMAN	uniprot-organism%3A9606+keyword%3A1185.fasta	138565	1	4	4	8	0.00454	0.0532
A3	51	Ig gamma-2 chain C region OS=Homo sapiens GN=IGHG2 PE=1 SV=2	IGHG2_HUMAN	uniprot-organism%3A9606+keyword%3A1185.fasta	35899.2	1	2	2	4	0.00227	0.089
A3	51	Prostaglandin-H2 D-isomerase (Fragment) OS=Homo sapiens GN=PTGDS PE=2 SV=1	Q5SQ11_HUMAN	uniprot-organism%3A9606+keyword%3A1185.fasta	21080.1	1	5	7	12	0.00681	0.21
A3	51	Antithrombin-III OS=Homo sapiens GN=SERPINC1 PE=1 SV=1	ANT3_HUMAN	uniprot-organism%3A9606+keyword%3A1185.fasta	52604.1	0.967	1	1	2	0.00114	0.0409
A3	51	Apolipoprotein A-I OS=Homo sapiens GN=APOA1 PE=1 SV=1	APOA1_HUMAN	uniprot-organism%3A9606+keyword%3A1185.fasta	30778.5	1	3	3	4	0.00227	0.146
A3	51	ProSAAS OS=Homo sapiens GN=PCSK1N PE=1 SV=1	PCSK1_HUMAN	uniprot-organism%3A9606+keyword%3A1185.fasta	27373.2	0.967	1	1	1	0.000568	0.0692
A3	51	Vesicular integral-membrane protein VIP36 OS=Homo sapiens GN=LMAN2 PE=1 SV=1	D6RBV2_HUMAN,LMAN2_HUMAN	uniprot-organism%3A9606+keyword%3A1185.fasta	40229.5	0.967	1	1	1	0.000568	0.0506
A3	51	Clusterin OS=Homo sapiens GN=CLU PE=1 SV=1	sp|P10909-2|CLUS_HUMAN,sp|P10909-3|CLUS_HUMAN,sp|P10909-4|CLUS_HUMAN,sp|P10909-5|CLUS_HUMAN,sp|P10909|CLUS_HUMAN	uniprot-organism%3A9606+keyword%3A1185.fasta	52495	0.967	1	1	1	0.000568	0.0334
A3	51	Collagen alpha-1(I) chain OS=Homo sapiens GN=COL1A1 PE=1 SV=5	CO1A1_HUMAN	uniprot-organism%3A9606+keyword%3A1185.fasta	138941	1	14	15	45	0.0255	0.0833
A3	51	Uromodulin OS=Homo sapiens GN=UMOD PE=1 SV=1	sp|P07911|UROM_HUMAN	uniprot-organism%3A9606+keyword%3A1185.fasta	69759.5	1	7	10	24	0.0136	0.0484
A3	51	Serotransferrin OS=Homo sapiens GN=TF PE=1 SV=3	TRFE_HUMAN	uniprot-organism%3A9606+keyword%3A1185.fasta	77064.3	1	4	4	10	0.00568	0.0587
A3	51	Transthyretin OS=Homo sapiens GN=TTR PE=1 SV=1	TTHY_HUMAN	uniprot-organism%3A9606+keyword%3A1185.fasta	15886.9	0.967	1	1	2	0.00114	0.0952
A3	51	Dipeptidyl peptidase 1 OS=Homo sapiens GN=CTSC PE=1 SV=2	CATC_HUMAN	uniprot-organism%3A9606+keyword%3A1185.fasta	51854.4	1	2	2	5	0.00284	0.0324
A3	51	Alpha-1-antitrypsin OS=Homo sapiens GN=SERPINA1 PE=1 SV=3	sp|P01009|A1AT_HUMAN	uniprot-organism%3A9606+keyword%3A1185.fasta	46737.9	1	49	60	156	0.0885	0.565
A3	51	Alpha-1B-glycoprotein OS=Homo sapiens GN=A1BG PE=1 SV=4	sp|P04217|A1BG_HUMAN	uniprot-organism%3A9606+keyword%3A1185.fasta	54253.3	1	4	4	9	0.00511	0.0687
A3	51	Nidogen-1 OS=Homo sapiens GN=NID1 PE=1 SV=3	sp|P14543|NID1_HUMAN	uniprot-organism%3A9606+keyword%3A1185.fasta	136376	1	2	2	2	0.00114	0.0289
A3	51	Zinc-alpha-2-glycoprotein OS=Homo sapiens GN=AZGP1 PE=1 SV=2	C9JEV0_HUMAN,ZA2G_HUMAN	uniprot-organism%3A9606+keyword%3A1185.fasta	34258.6	1	12	13	42	0.0238	0.144
A3	51	Leucine-rich alpha-2-glycoprotein OS=Homo sapiens GN=LRG1 PE=1 SV=2	A2GL_HUMAN	uniprot-organism%3A9606+keyword%3A1185.fasta	38179.7	1	4	5	8	0.00448	0.11
A3	51	Fibrinogen alpha chain OS=Homo sapiens GN=FGA PE=1 SV=2	sp|P02671|FIBA_HUMAN	uniprot-organism%3A9606+keyword%3A1185.fasta	94973.4	0.063	0	0	0	0	0
A3	51	Alpha-2-HS-glycoprotein OS=Homo sapiens GN=AHSG PE=1 SV=1	C9JV77_HUMAN,FETUA_HUMAN	uniprot-organism%3A9606+keyword%3A1185.fasta	39323.4	1	3	4	7	0.00392	0.0463
A3	51	Gelsolin OS=Homo sapiens GN=GSN PE=1 SV=1	sp|P06396|GELS_HUMAN	uniprot-organism%3A9606+keyword%3A1185.fasta	85697.8	1	2	2	3	0.00168	0.0537
A3	51	Serum albumin OS=Homo sapiens GN=ALB PE=1 SV=2	sp|P02768|ALBU_HUMAN	uniprot-organism%3A9606+keyword%3A1185.fasta	69366.9	1	20	23	72	0.0404	0.135
A3	51	Isoform 2 of Collagen alpha-1(IX) chain OS=Homo sapiens GN=COL9A1	sp|P20849-2|CO9A1_HUMAN	uniprot-organism%3A9606+keyword%3A1185.fasta	64373.2	0.116	0	0	0	0	0
A3	51	Collagen alpha-1(XVII) chain OS=Homo sapiens GN=COL17A1 PE=1 SV=3	sp|Q9UMD9|COHA1_HUMAN	uniprot-organism%3A9606+keyword%3A1185.fasta	150422	0.346	0	0	0	0	0
A3	51	Collagen alpha-1(III) chain OS=Homo sapiens GN=COL3A1 PE=1 SV=4	sp|P02461|CO3A1_HUMAN	uniprot-organism%3A9606+keyword%3A1185.fasta	138565	1	4	4	9	0.00504	0.0491
A3	51	Ig gamma-2 chain C region OS=Homo sapiens GN=IGHG2 PE=1 SV=2	IGHG2_HUMAN	uniprot-organism%3A9606+keyword%3A1185.fasta	35899.2	1	1	1	4	0.00224	0.0583
A3	51	Prostaglandin-H2 D-isomerase (Fragment) OS=Homo sapiens GN=PTGDS PE=2 SV=1	Q5SQ11_HUMAN	uniprot-organism%3A9606+keyword%3A1185.fasta	21080.1	1	4	6	14	0.00785	0.205
A3	51	Alpha-1-acid glycoprotein 1 OS=Homo sapiens GN=ORM1 PE=1 SV=1	A1AG1_HUMAN	uniprot-organism%3A9606+keyword%3A1185.fasta	23512.1	0.962	1	1	1	0.000561	0.0647
A3	51	Antithrombin-III OS=Homo sapiens GN=SERPINC1 PE=1 SV=1	ANT3_HUMAN	uniprot-organism%3A9606+keyword%3A1185.fasta	52604.1	0.962	1	1	2	0.00112	0.0409
A3	51	Apolipoprotein A-I OS=Homo sapiens GN=APOA1 PE=1 SV=1	APOA1_HUMAN	uniprot-organism%3A9606+keyword%3A1185.fasta	30778.5	1	3	3	9	0.00504	0.146
A3	51	Vesicular integral-membrane protein VIP36 OS=Homo sapiens GN=LMAN2 PE=1 SV=1	D6RBV2_HUMAN,LMAN2_HUMAN	uniprot-organism%3A9606+keyword%3A1185.fasta	40229.5	0.962	1	1	1	0.000561	0.0506
A3	51	Clusterin OS=Homo sapiens GN=CLU PE=1 SV=1	sp|P10909-2|CLUS_HUMAN,sp|P10909-3|CLUS_HUMAN,sp|P10909-4|CLUS_HUMAN,sp|P10909-5|CLUS_HUMAN,sp|P10909|CLUS_HUMAN	uniprot-organism%3A9606+keyword%3A1185.fasta	52495	0.962	1	1	1	0.000561	0.0334
A3	51	Collagen alpha-1(I) chain OS=Homo sapiens GN=COL1A1 PE=1 SV=5	CO1A1_HUMAN	uniprot-organism%3A9606+keyword%3A1185.fasta	138941	1	12	13	45	0.0252	0.106
A3	51	Uromodulin OS=Homo sapiens GN=UMOD PE=1 SV=1	sp|P07911|UROM_HUMAN	uniprot-organism%3A9606+keyword%3A1185.fasta	69759.5	1	6	9	20	0.0112	0.0484
A3	51	Serotransferrin OS=Homo sapiens GN=TF PE=1 SV=3	TRFE_HUMAN	uniprot-organism%3A9606+keyword%3A1185.fasta	77064.3	1	5	5	13	0.00729	0.0745
A3	51	Transthyretin OS=Homo sapiens GN=TTR PE=1 SV=1	TTHY_HUMAN	uniprot-organism%3A9606+keyword%3A1185.fasta	15886.9	1	2	2	5	0.0028	0.102
A3	51	Collagen alpha-1(X) chain OS=Homo sapiens GN=COL10A1 PE=1 SV=2	COAA1_HUMAN	uniprot-organism%3A9606+keyword%3A1185.fasta	66159.7	0.962	1	1	1	0.000561	0.0221
A3	51	Dipeptidyl peptidase 1 OS=Homo sapiens GN=CTSC PE=1 SV=2	CATC_HUMAN	uniprot-organism%3A9606+keyword%3A1185.fasta	51854.4	1	2	2	5	0.0028	0.0324
A3	51	Alpha-1-antitrypsin OS=Homo sapiens GN=SERPINA1 PE=1 SV=3	sp|P01009|A1AT_HUMAN	uniprot-organism%3A9606+keyword%3A1185.fasta	46737.9	1	41	49	152	0.0852	0.502
A3	51	Desmocollin-2 OS=Homo sapiens GN=DSC2 PE=1 SV=1	sp|Q02487-2|DSC2_HUMAN,sp|Q02487|DSC2_HUMAN	uniprot-organism%3A9606+keyword%3A1185.fasta	99962.6	0.962	1	1	3	0.00168	0.02
A3	51	Alpha-1B-glycoprotein OS=Homo sapiens GN=A1BG PE=1 SV=4	sp|P04217|A1BG_HUMAN	uniprot-organism%3A9606+keyword%3A1185.fasta	54253.3	1	3	3	4	0.00224	0.0687
A3	51	Nidogen-1 OS=Homo sapiens GN=NID1 PE=1 SV=3	sp|P14543|NID1_HUMAN	uniprot-organism%3A9606+keyword%3A1185.fasta	136376	1	2	2	6	0.00336	0.0289
A3	51	Protein AMBP OS=Homo sapiens GN=AMBP PE=1 SV=1	AMBP_HUMAN,S4R471_HUMAN	uniprot-organism%3A9606+keyword%3A1185.fasta	38999.6	1	5	5	10	0.00561	0.0909
A3	51	Zinc-alpha-2-glycoprotein OS=Homo sapiens GN=AZGP1 PE=1 SV=2	C9JEV0_HUMAN,ZA2G_HUMAN	uniprot-organism%3A9606+keyword%3A1185.fasta	34258.6	1	10	11	42	0.0235	0.094
A3	48	Collagen alpha-3(IX) chain OS=Homo sapiens GN=COL9A3 PE=1 SV=2	CO9A3_HUMAN	uniprot-homo+sapiens_reverse.fas	63617.3	0.575	0	0	0	0	0
A3	48	Fibrinogen alpha chain OS=Homo sapiens GN=FGA PE=1 SV=2	sp|P02671|FIBA_HUMAN	uniprot-organism%3A9606+keyword%3A1185.fasta	94973.4	1	7	9	40	0.0214	0.0208
A3	48	Collagen alpha-1(II) chain OS=Homo sapiens GN=COL2A1 PE=1 SV=3	sp|P02458|CO2A1_HUMAN	uniprot-organism%3A9606+keyword%3A1185.fasta	141786	0.902	1	1	1	0.000534	0.00941
A3	48	Collagen alpha-1(V) chain OS=Homo sapiens GN=COL5A1 PE=1 SV=3	CO5A1_HUMAN	uniprot-homo+sapiens_reverse.fas	183563	1	2	2	2	0.00107	0.0158
A3	48	Insulin-like growth factor II OS=Homo sapiens GN=IGF2 PE=1 SV=1	IGF2_HUMAN,sp|P01344-2|IGF2_HUMAN,sp|P01344-3|IGF2_HUMAN	uniprot-homo+sapiens_reverse.fas	20140.8	0.907	1	1	1	0.000534	0.0722
A3	48	Uromodulin OS=Homo sapiens GN=UMOD PE=1 SV=1	sp|P07911|UROM_HUMAN	uniprot-organism%3A9606+keyword%3A1185.fasta	69759.5	1	11	13	34	0.0182	0.0281
A3	48	Collagen alpha-2(V) chain OS=Homo sapiens GN=COL5A2 PE=1 SV=3	CO5A2_HUMAN	uniprot-homo+sapiens_reverse.fas	144910	0.999	1	1	2	0.00107	0.0113
A3	48	Collagen alpha-1(XIX) chain OS=Homo sapiens GN=COL19A1 PE=1 SV=3	COJA1_HUMAN	uniprot-homo+sapiens_reverse.fas	115224	0.109	0	0	0	0	0
A3	48	Collagen alpha-1(XVIII) chain OS=Homo sapiens GN=COL18A1 PE=1 SV=5	sp|P39060|COIA1_HUMAN	uniprot-organism%3A9606+keyword%3A1185.fasta	178188	0.989	1	1	1	0.000534	0.0137
A3	48	Collagen alpha-6(IV) chain OS=Homo sapiens GN=COL4A6 PE=2 SV=3	sp|Q14031-2|CO4A6_HUMAN,sp|Q14031|CO4A6_HUMAN	uniprot-organism%3A9606+keyword%3A1185.fasta	163812	0.161	0	0	0	0	0
A3	48	Collagen alpha-1(I) chain OS=Homo sapiens GN=COL1A1 PE=1 SV=5	CO1A1_HUMAN	uniprot-homo+sapiens_reverse.fas	138941	1	30	41	119	0.0636	0.21
A3	48	Collagen alpha-5(IV) chain OS=Homo sapiens GN=COL4A5 PE=1 SV=2	sp|P29400|CO4A5_HUMAN	uniprot-organism%3A9606+keyword%3A1185.fasta	161049	1	1	2	5	0.00267	0.0101
A3	48	Desmocollin-2 OS=Homo sapiens GN=DSC2 PE=1 SV=1	sp|Q02487-2|DSC2_HUMAN,sp|Q02487|DSC2_HUMAN	uniprot-organism%3A9606+keyword%3A1185.fasta	93770	0.361	0	0	0	0	0
A3	48	Beta-1,3-N-acetylglucosaminyltransferase lunatic fringe OS=Homo sapiens GN=LFNG PE=1 SV=2	LFNG_HUMAN,sp|Q8NES3-3|LFNG_HUMAN	uniprot-homo+sapiens_reverse.fas	41774.2	0.993	1	1	2	0.00107	0.029
A3	48	ProSAAS OS=Homo sapiens GN=PCSK1N PE=1 SV=1	PCSK1_HUMAN	uniprot-homo+sapiens_reverse.fas	27373.2	1	2	2	8	0.00427	0.0692
A3	48	Collagen alpha-1(XVI) chain OS=Homo sapiens GN=COL16A1 PE=1 SV=2	sp|Q07092|COGA1_HUMAN	uniprot-organism%3A9606+keyword%3A1185.fasta	157752	0.559	0	0	0	0	0
A3	48	Collagen alpha-4(IV) chain OS=Homo sapiens GN=COL4A4 PE=1 SV=3	CO4A4_HUMAN	uniprot-homo+sapiens_reverse.fas	164040	0.69	0	0	0	0	0
A3	48	Vesicular integral-membrane protein VIP36 OS=Homo sapiens GN=LMAN2 PE=1 SV=1	D6RBV2_HUMAN,LMAN2_HUMAN	uniprot-homo+sapiens_reverse.fas	40229.5	0.997	1	1	1	0.000534	0.0618
A3	48	Apolipoprotein A-IV OS=Homo sapiens GN=APOA4 PE=1 SV=3	APOA4_HUMAN	uniprot-homo+sapiens_reverse.fas	45399.4	1	2	3	9	0.00481	0.0758
A3	48	Collagen alpha-1(VIII) chain OS=Homo sapiens GN=COL8A1 PE=1 SV=2	CO8A1_HUMAN	uniprot-homo+sapiens_reverse.fas	73366.6	0.542	0	0	0	0	0
A3	48	Collagen alpha-3(IV) chain OS=Homo sapiens GN=COL4A3 PE=1 SV=3	sp|Q01955|CO4A3_HUMAN	uniprot-organism%3A9606+keyword%3A1185.fasta	161817	0.974	0	0	0	0	0
A3	48	Collagen alpha-1(IV) chain OS=Homo sapiens GN=COL4A1 PE=1 SV=3	sp|P02462|CO4A1_HUMAN	uniprot-organism%3A9606+keyword%3A1185.fasta	160618	0.986	1	1	1	0.000534	0.0108
A3	48	Collagen alpha-2(XI) chain OS=Homo sapiens GN=COL11A2 PE=1 SV=5	sp|P13942|COBA2_HUMAN	uniprot-organism%3A9606+keyword%3A1185.fasta	171790	0.999	1	1	2	0.00107	0.00979
A3	48	Collagen alpha-2(I) chain OS=Homo sapiens GN=COL1A2 PE=1 SV=7	CO1A2_HUMAN	uniprot-homo+sapiens_reverse.fas	129315	1	8	8	19	0.0101	0.0439
A3	48	Fibrinogen beta chain OS=Homo sapiens GN=FGB PE=1 SV=2	FIBB_HUMAN	uniprot-homo+sapiens_reverse.fas	55928.6	0.993	1	1	4	0.00214	0.0367
A3	48	Collagen alpha-1(XVIII) chain (Fragment) OS=Homo sapiens GN=COL18A1 PE=1 SV=1	H7C457_HUMAN	uniprot-homo+sapiens_reverse.fas	31027.8	0.962	1	1	3	0.0016	0.143
A3	48	Collagen alpha-1(III) chain OS=Homo sapiens GN=COL3A1 PE=1 SV=4	sp|P02461|CO3A1_HUMAN	uniprot-organism%3A9606+keyword%3A1185.fasta	138565	1	20	25	57	0.0304	0.212
A3	48	Complement C4-A OS=Homo sapiens GN=C4A PE=1 SV=2	sp|P0C0L4|CO4A_HUMAN	uniprot-organism%3A9606+keyword%3A1185.fasta	192787	0.984	1	1	2	0.00107	0.0103
A3	48	Insulin OS=Homo sapiens GN=INS PE=1 SV=1	INS_HUMAN	uniprot-homo+sapiens_reverse.fas	11981.1	1	13	15	54	0.0288	0.282
A3	48	Membrane-associated progesterone receptor component 1 OS=Homo sapiens GN=PGRMC1 PE=1 SV=3	PGRC1_HUMAN	uniprot-homo+sapiens_reverse.fas	21672.2	1	2	2	3	0.0016	0.0769
A3	48	Collagen alpha-1(X) chain OS=Homo sapiens GN=COL10A1 PE=1 SV=2	COAA1_HUMAN	uniprot-homo+sapiens_reverse.fas	66159.7	0.997	1	1	1	0.000534	0.0265
A3	48	Collagen alpha-1(XI) chain OS=Homo sapiens GN=COL11A1 PE=1 SV=4	sp|P12107|COBA1_HUMAN	uniprot-organism%3A9606+keyword%3A1185.fasta	181066	0.506	0	0	0	0	0
A3	48	Clusterin OS=Homo sapiens GN=CLU PE=1 SV=1	sp|P10909-2|CLUS_HUMAN,sp|P10909-3|CLUS_HUMAN,sp|P10909-4|CLUS_HUMAN,sp|P10909-5|CLUS_HUMAN,sp|P10909|CLUS_HUMAN	uniprot-organism%3A9606+keyword%3A1185.fasta	52495	1	3	3	6	0.00321	0.0757
A3	48	Plasma protease C1 inhibitor OS=Homo sapiens GN=SERPING1 PE=1 SV=1	H9KV48_HUMAN	uniprot-homo+sapiens_reverse.fas	50990.6	0.993	1	1	7	0.00374	0.0454
A3	48	Vitronectin OS=Homo sapiens GN=VTN PE=1 SV=1	VTNC_HUMAN	uniprot-homo+sapiens_reverse.fas	54306.1	0.997	1	1	1	0.000534	0.0523
A3	48	Isoform 2 of Optic atrophy 3 protein OS=Homo sapiens GN=OPA3	sp|Q9H6K4-2|OPA3_HUMAN	uniprot-organism%3A9606+keyword%3A1185.fasta	20255.4	0.958	1	1	1	0.000534	0.106
A3	48	Fibrinogen alpha chain OS=Homo sapiens GN=FGA PE=1 SV=2	sp|P02671|FIBA_HUMAN	uniprot-organism%3A9606+keyword%3A1185.fasta	94973.4	1	6	7	34	0.0191	0.0208
A3	48	Polymeric immunoglobulin receptor OS=Homo sapiens GN=PIGR PE=1 SV=4	PIGR_HUMAN	uniprot-homo+sapiens_reverse.fas	83283.4	0.861	0	0	0	0	0
A3	48	Collagen alpha-4(IV) chain OS=Homo sapiens GN=COL4A4 PE=1 SV=3	CO4A4_HUMAN	uniprot-homo+sapiens_reverse.fas	164040	0.759	0	0	0	0	0
A3	48	Complement C4-A OS=Homo sapiens GN=C4A PE=1 SV=2	sp|P0C0L4|CO4A_HUMAN	uniprot-organism%3A9606+keyword%3A1185.fasta	192787	0.961	1	1	2	0.00112	0.0103
A3	48	Fibrinogen beta chain OS=Homo sapiens GN=FGB PE=1 SV=2	FIBB_HUMAN	uniprot-homo+sapiens_reverse.fas	55928.6	0.999	1	1	2	0.00112	0.0367
A3	48	Insulin-like growth factor II OS=Homo sapiens GN=IGF2 PE=1 SV=1	IGF2_HUMAN,sp|P01344-2|IGF2_HUMAN,sp|P01344-3|IGF2_HUMAN	uniprot-homo+sapiens_reverse.fas	20140.8	0.701	0	0	0	0	0
A3	48	Collagen alpha-5(IV) chain OS=Homo sapiens GN=COL4A5 PE=1 SV=2	sp|P29400|CO4A5_HUMAN	uniprot-organism%3A9606+keyword%3A1185.fasta	161049	0.998	1	2	4	0.00225	0.0101
A3	48	Collagen alpha-3(IX) chain OS=Homo sapiens GN=COL9A3 PE=1 SV=2	CO9A3_HUMAN	uniprot-homo+sapiens_reverse.fas	63617.3	0.991	0	0	0	0	0
A3	48	Collagen alpha-3(IV) chain OS=Homo sapiens GN=COL4A3 PE=1 SV=3	sp|Q01955|CO4A3_HUMAN	uniprot-organism%3A9606+keyword%3A1185.fasta	161817	0.722	0	0	0	0	0
A3	48	Collagen alpha-1(XIX) chain OS=Homo sapiens GN=COL19A1 PE=1 SV=3	COJA1_HUMAN	uniprot-homo+sapiens_reverse.fas	115224	0.731	0	0	0	0	0
A3	48	Vitronectin OS=Homo sapiens GN=VTN PE=1 SV=1	VTNC_HUMAN	uniprot-homo+sapiens_reverse.fas	54306.1	0.29	0	0	0	0	0
A3	48	Vesicular integral-membrane protein VIP36 OS=Homo sapiens GN=LMAN2 PE=1 SV=1	D6RBV2_HUMAN,LMAN2_HUMAN	uniprot-homo+sapiens_reverse.fas	40229.5	0.996	0	0	0	0	0
A3	48	Apolipoprotein A-IV OS=Homo sapiens GN=APOA4 PE=1 SV=3	APOA4_HUMAN	uniprot-homo+sapiens_reverse.fas	45399.4	0.993	1	2	6	0.00337	0.0758
A3	48	Desmocollin-2 OS=Homo sapiens GN=DSC2 PE=1 SV=1	sp|Q02487-2|DSC2_HUMAN,sp|Q02487|DSC2_HUMAN	uniprot-organism%3A9606+keyword%3A1185.fasta	99962.6	0.616	0	0	0	0	0
A3	48	Collagen alpha-1(XVII) chain OS=Homo sapiens GN=COL17A1 PE=1 SV=3	sp|Q9UMD9|COHA1_HUMAN	uniprot-organism%3A9606+keyword%3A1185.fasta	150422	0.998	1	1	2	0.00112	0.0114
A3	48	Collagen alpha-1(XVIII) chain OS=Homo sapiens GN=COL18A1 PE=1 SV=5	sp|P39060|COIA1_HUMAN	uniprot-organism%3A9606+keyword%3A1185.fasta	178188	1	2	2	2	0.00112	0.0137
A3	48	Collagen alpha-2(V) chain OS=Homo sapiens GN=COL5A2 PE=1 SV=3	CO5A2_HUMAN	uniprot-homo+sapiens_reverse.fas	144910	0.953	0	0	0	0	0
A3	48	Isoform 2 of Optic atrophy 3 protein OS=Homo sapiens GN=OPA3	sp|Q9H6K4-2|OPA3_HUMAN	uniprot-organism%3A9606+keyword%3A1185.fasta	20255.4	0.727	0	0	0	0	0
A3	48	Collagen alpha-1(VIII) chain OS=Homo sapiens GN=COL8A1 PE=1 SV=2	CO8A1_HUMAN	uniprot-homo+sapiens_reverse.fas	73366.6	0.927	1	1	1	0.000562	0.0228
A3	48	ProSAAS OS=Homo sapiens GN=PCSK1N PE=1 SV=1	PCSK1_HUMAN	uniprot-homo+sapiens_reverse.fas	27373.2	1	2	2	7	0.00393	0.0692
A3	48	Collagen alpha-1(V) chain OS=Homo sapiens GN=COL5A1 PE=1 SV=3	CO5A1_HUMAN	uniprot-homo+sapiens_reverse.fas	183563	1	1	1	1	0.000562	0.00925
A3	48	Collagen alpha-2(XI) chain OS=Homo sapiens GN=COL11A2 PE=1 SV=5	sp|P13942|COBA2_HUMAN	uniprot-organism%3A9606+keyword%3A1185.fasta	171790	0.997	1	1	3	0.00169	0.00979
A3	48	Isoform 2 of Collagen alpha-1(IX) chain OS=Homo sapiens GN=COL9A1	sp|P20849-2|CO9A1_HUMAN	uniprot-organism%3A9606+keyword%3A1185.fasta	64373.2	0.993	1	1	2	0.00112	0.0236
A3	48	Insulin OS=Homo sapiens GN=INS PE=1 SV=1	INS_HUMAN	uniprot-homo+sapiens_reverse.fas	11981.1	1	12	14	51	0.0287	0.282
A3	48	Collagen alpha-1(I) chain OS=Homo sapiens GN=COL1A1 PE=1 SV=5	CO1A1_HUMAN	uniprot-homo+sapiens_reverse.fas	138941	1	26	35	95	0.0534	0.186
A3	48	Collagen alpha-2(I) chain OS=Homo sapiens GN=COL1A2 PE=1 SV=7	CO1A2_HUMAN	uniprot-homo+sapiens_reverse.fas	129315	1	6	6	15	0.00843	0.0439
A3	48	Clusterin OS=Homo sapiens GN=CLU PE=1 SV=1	sp|P10909-2|CLUS_HUMAN,sp|P10909-3|CLUS_HUMAN,sp|P10909-4|CLUS_HUMAN,sp|P10909-5|CLUS_HUMAN,sp|P10909|CLUS_HUMAN	uniprot-organism%3A9606+keyword%3A1185.fasta	52495	1	2	2	6	0.00337	0.0757
A3	48	Collagen alpha-1(XI) chain OS=Homo sapiens GN=COL11A1 PE=1 SV=4	sp|P12107|COBA1_HUMAN	uniprot-organism%3A9606+keyword%3A1185.fasta	181066	0.285	0	0	0	0	0
A3	48	Collagen alpha-1(X) chain OS=Homo sapiens GN=COL10A1 PE=1 SV=2	COAA1_HUMAN	uniprot-homo+sapiens_reverse.fas	66159.7	0.995	1	1	2	0.00112	0.0221
A3	48	Uromodulin OS=Homo sapiens GN=UMOD PE=1 SV=1	sp|P07911|UROM_HUMAN	uniprot-organism%3A9606+keyword%3A1185.fasta	69759.5	1	11	13	36	0.0202	0.0281
A3	48	Collagen alpha-1(III) chain OS=Homo sapiens GN=COL3A1 PE=1 SV=4	sp|P02461|CO3A1_HUMAN	uniprot-organism%3A9606+keyword%3A1185.fasta	138565	1	15	22	49	0.0275	0.191
A3	48	Plasma protease C1 inhibitor OS=Homo sapiens GN=SERPING1 PE=1 SV=1	H9KV48_HUMAN	uniprot-homo+sapiens_reverse.fas	50990.6	0.993	1	1	2	0.00112	0.0454
A3	55	Apolipoprotein A-I OS=Homo sapiens GN=APOA1 PE=1 SV=1	APOA1_HUMAN	uniprot-homo+sapiens_reverse.fas	30778.5	1	5	5	10	0.00538	0.105
A3	55	Alpha-1-antitrypsin OS=Homo sapiens GN=SERPINA1 PE=1 SV=3	sp|P01009|A1AT_HUMAN	uniprot-organism%3A9606+keyword%3A1185.fasta	46737.9	1	18	23	53	0.0285	0.275
A3	55	Uncharacterized protein OS=Homo sapiens PE=1 SV=1	B4E1Z4_HUMAN,E7ETN3_HUMAN	uniprot-homo+sapiens_reverse.fas	140944	1	4	8	17	0.00915	0.0174
A3	55	Collagen alpha-3(IX) chain OS=Homo sapiens GN=COL9A3 PE=1 SV=2	CO9A3_HUMAN	uniprot-homo+sapiens_reverse.fas	63617.3	0.575	0	0	0	0	0
A3	55	Fibrinogen alpha chain OS=Homo sapiens GN=FGA PE=1 SV=2	sp|P02671|FIBA_HUMAN	uniprot-organism%3A9606+keyword%3A1185.fasta	94973.4	1	6	6	23	0.0124	0.0208
A3	55	Polymeric immunoglobulin receptor OS=Homo sapiens GN=PIGR PE=1 SV=4	PIGR_HUMAN	uniprot-homo+sapiens_reverse.fas	83283.4	0.734	0	0	0	0	0
A3	55	Collagen alpha-1(II) chain OS=Homo sapiens GN=COL2A1 PE=1 SV=3	sp|P02458|CO2A1_HUMAN	uniprot-organism%3A9606+keyword%3A1185.fasta	141786	0.921	0	0	0	0	0
A3	55	Insulin-like growth factor II OS=Homo sapiens GN=IGF2 PE=1 SV=1	IGF2_HUMAN,sp|P01344-2|IGF2_HUMAN,sp|P01344-3|IGF2_HUMAN	uniprot-homo+sapiens_reverse.fas	20140.8	0.481	0	0	0	0	0
A3	55	Uromodulin OS=Homo sapiens GN=UMOD PE=1 SV=1	sp|P07911|UROM_HUMAN	uniprot-organism%3A9606+keyword%3A1185.fasta	69759.5	1	3	3	5	0.00269	0.025
A3	55	Collagen alpha-2(V) chain OS=Homo sapiens GN=COL5A2 PE=1 SV=3	CO5A2_HUMAN	uniprot-homo+sapiens_reverse.fas	144910	0.983	1	1	3	0.00161	0.0113
A3	55	Collagen alpha-1(XVIII) chain (Fragment) OS=Homo sapiens GN=COL18A1 PE=1 SV=1	H7C457_HUMAN	uniprot-homo+sapiens_reverse.fas	31027.8	0.81	0	0	0	0	0
A3	55	Antithrombin-III OS=Homo sapiens GN=SERPINC1 PE=1 SV=1	ANT3_HUMAN	uniprot-homo+sapiens_reverse.fas	52604.1	1	2	2	5	0.00269	0.0453
A3	55	Collagen alpha-1(XIX) chain OS=Homo sapiens GN=COL19A1 PE=1 SV=3	COJA1_HUMAN	uniprot-homo+sapiens_reverse.fas	115224	0.271	0	0	0	0	0
A3	55	Isoform 2 of Collagen alpha-1(IX) chain OS=Homo sapiens GN=COL9A1	sp|P20849-2|CO9A1_HUMAN	uniprot-organism%3A9606+keyword%3A1185.fasta	64373.2	0.897	1	1	1	0.000538	0.0236
A3	55	Collagen alpha-1(XVIII) chain OS=Homo sapiens GN=COL18A1 PE=1 SV=5	sp|P39060|COIA1_HUMAN	uniprot-organism%3A9606+keyword%3A1185.fasta	178188	0.652	0	0	0	0	0
A3	55	Collagen alpha-1(I) chain OS=Homo sapiens GN=COL1A1 PE=1 SV=5	CO1A1_HUMAN	uniprot-homo+sapiens_reverse.fas	138941	1	30	38	98	0.0527	0.182
A3	55	Collagen alpha-2(I) chain OS=Homo sapiens GN=COL1A2 PE=1 SV=7	CO1A2_HUMAN	uniprot-homo+sapiens_reverse.fas	129315	1	2	2	4	0.00215	0.0264
A3	55	Myoglobin (Fragment) OS=Homo sapiens GN=MB PE=1 SV=1	B0QYF8_HUMAN,F2Z2F1_HUMAN,F2Z337_HUMAN,MYG_HUMAN	uniprot-homo+sapiens_reverse.fas	17184.4	1	2	2	2	0.00108	0.126
A3	55	Collagen alpha-5(IV) chain OS=Homo sapiens GN=COL4A5 PE=1 SV=2	sp|P29400|CO4A5_HUMAN	uniprot-organism%3A9606+keyword%3A1185.fasta	161049	0.993	1	1	1	0.000538	0.0101
A3	55	Desmocollin-2 OS=Homo sapiens GN=DSC2 PE=1 SV=1	sp|Q02487-2|DSC2_HUMAN,sp|Q02487|DSC2_HUMAN	uniprot-organism%3A9606+keyword%3A1185.fasta	99962.6	0.993	1	1	2	0.00108	0.02
A3	55	Beta-1,3-N-acetylglucosaminyltransferase lunatic fringe OS=Homo sapiens GN=LFNG PE=1 SV=2	LFNG_HUMAN,sp|Q8NES3-3|LFNG_HUMAN	uniprot-homo+sapiens_reverse.fas	41774.2	0.965	1	1	1	0.000538	0.029
A3	55	Cadherin-1 OS=Homo sapiens GN=CDH1 PE=1 SV=3	CADH1_HUMAN	uniprot-homo+sapiens_reverse.fas	97457.6	1	4	4	7	0.00377	0.0397
A3	55	ProSAAS OS=Homo sapiens GN=PCSK1N PE=1 SV=1	PCSK1_HUMAN	uniprot-homo+sapiens_reverse.fas	27373.2	0.993	1	1	3	0.00161	0.0654
A3	55	Collagen alpha-1(XVI) chain OS=Homo sapiens GN=COL16A1 PE=1 SV=2	sp|Q07092|COGA1_HUMAN	uniprot-organism%3A9606+keyword%3A1185.fasta	157752	0.39	0	0	0	0	0
A3	55	Vesicular integral-membrane protein VIP36 OS=Homo sapiens GN=LMAN2 PE=1 SV=1	D6RBV2_HUMAN,LMAN2_HUMAN	uniprot-homo+sapiens_reverse.fas	40229.5	1	7	12	23	0.0124	0.16
A3	55	Collagen alpha-3(IV) chain OS=Homo sapiens GN=COL4A3 PE=1 SV=3	sp|Q01955|CO4A3_HUMAN	uniprot-organism%3A9606+keyword%3A1185.fasta	161817	0.951	0	0	0	0	0
A3	55	Collagen alpha-1(V) chain OS=Homo sapiens GN=COL5A1 PE=1 SV=3	CO5A1_HUMAN	uniprot-homo+sapiens_reverse.fas	183563	1	2	2	2	0.00108	0.0158
A3	55	Collagen alpha-2(XI) chain OS=Homo sapiens GN=COL11A2 PE=1 SV=5	sp|P13942|COBA2_HUMAN	uniprot-organism%3A9606+keyword%3A1185.fasta	171790	0.968	1	1	3	0.00161	0.00979
A3	55	Fibrinogen beta chain OS=Homo sapiens GN=FGB PE=1 SV=2	FIBB_HUMAN	uniprot-homo+sapiens_reverse.fas	55928.6	1	1	1	2	0.00108	0.0367
A3	55	Collagen alpha-1(III) chain OS=Homo sapiens GN=COL3A1 PE=1 SV=4	sp|P02461|CO3A1_HUMAN	uniprot-organism%3A9606+keyword%3A1185.fasta	138565	1	17	24	55	0.0296	0.146
A3	55	Insulin OS=Homo sapiens GN=INS PE=1 SV=1	INS_HUMAN	uniprot-homo+sapiens_reverse.fas	11981.1	0.991	1	1	2	0.00108	0.282
A3	55	Membrane-associated progesterone receptor component 1 OS=Homo sapiens GN=PGRMC1 PE=1 SV=3	PGRC1_HUMAN	uniprot-homo+sapiens_reverse.fas	21672.2	0.993	1	1	1	0.000538	0.0718
A3	55	Corticosteroid-binding globulin OS=Homo sapiens GN=SERPINA6 PE=1 SV=1	CBG_HUMAN	uniprot-homo+sapiens_reverse.fas	45142.1	0.967	1	1	1	0.000538	0.0395
A3	55	Collagen alpha-1(X) chain OS=Homo sapiens GN=COL10A1 PE=1 SV=2	COAA1_HUMAN	uniprot-homo+sapiens_reverse.fas	66159.7	0.956	1	1	2	0.00108	0.0221
A3	55	Transthyretin OS=Homo sapiens GN=TTR PE=1 SV=1	TTHY_HUMAN	uniprot-homo+sapiens_reverse.fas	15886.9	0.993	1	1	3	0.00161	0.122
A3	55	Clusterin OS=Homo sapiens GN=CLU PE=1 SV=1	sp|P10909-2|CLUS_HUMAN,sp|P10909-3|CLUS_HUMAN,sp|P10909-4|CLUS_HUMAN,sp|P10909-5|CLUS_HUMAN,sp|P10909|CLUS_HUMAN	uniprot-organism%3A9606+keyword%3A1185.fasta	52495	0.993	1	1	2	0.00108	0.0379
A3	55	Plasma protease C1 inhibitor OS=Homo sapiens GN=SERPING1 PE=1 SV=1	H9KV48_HUMAN	uniprot-homo+sapiens_reverse.fas	50990.6	1	4	5	10	0.00538	0.0778
A3	55	Vitronectin OS=Homo sapiens GN=VTN PE=1 SV=1	VTNC_HUMAN	uniprot-homo+sapiens_reverse.fas	54306.1	0.916	1	1	1	0.000538	0.0523
A3	55	Isoform 2 of Optic atrophy 3 protein OS=Homo sapiens GN=OPA3	sp|Q9H6K4-2|OPA3_HUMAN	uniprot-organism%3A9606+keyword%3A1185.fasta	20255.4	0.916	1	1	1	0.000538	0.106
A3	55	Alpha-1B-glycoprotein OS=Homo sapiens GN=A1BG PE=1 SV=4	sp|P04217|A1BG_HUMAN	uniprot-organism%3A9606+keyword%3A1185.fasta	54253.3	1	3	3	5	0.00269	0.0586
A3	55	Alpha-2-HS-glycoprotein OS=Homo sapiens GN=AHSG PE=1 SV=1	C9JV77_HUMAN,FETUA_HUMAN	uniprot-homo+sapiens_reverse.fas	39323.4	1	3	3	5	0.00269	0.0518
A3	55	Isoform 2 of Optic atrophy 3 protein OS=Homo sapiens GN=OPA3	sp|Q9H6K4-2|OPA3_HUMAN	uniprot-organism%3A9606+keyword%3A1185.fasta	20255.4	0.994	1	1	2	0.00106	0.106
A3	55	Apolipoprotein A-I OS=Homo sapiens GN=APOA1 PE=1 SV=1	APOA1_HUMAN	uniprot-homo+sapiens_reverse.fas	30778.5	1	4	4	5	0.00266	0.142
A3	55	Alpha-1-antitrypsin OS=Homo sapiens GN=SERPINA1 PE=1 SV=3	sp|P01009|A1AT_HUMAN	uniprot-organism%3A9606+keyword%3A1185.fasta	46737.9	1	14	19	51	0.0271	0.144
A3	55	Desmocollin-2 OS=Homo sapiens GN=DSC2 PE=1 SV=1	sp|Q02487-2|DSC2_HUMAN,sp|Q02487|DSC2_HUMAN	uniprot-organism%3A9606+keyword%3A1185.fasta	99962.6	1	2	2	3	0.00159	0.0377
A3	55	Uncharacterized protein OS=Homo sapiens PE=1 SV=1	B4E1Z4_HUMAN,E7ETN3_HUMAN	uniprot-homo+sapiens_reverse.fas	140944	1	3	5	15	0.00797	0.0174
A3	55	Fibrinogen alpha chain OS=Homo sapiens GN=FGA PE=1 SV=2	sp|P02671|FIBA_HUMAN	uniprot-organism%3A9606+keyword%3A1185.fasta	94973.4	1	5	6	31	0.0165	0.0208
A3	55	Collagen alpha-1(II) chain OS=Homo sapiens GN=COL2A1 PE=1 SV=3	sp|P02458|CO2A1_HUMAN	uniprot-organism%3A9606+keyword%3A1185.fasta	141786	0.952	1	1	1	0.000531	0.0148
A3	55	Insulin-like growth factor II OS=Homo sapiens GN=IGF2 PE=1 SV=1	IGF2_HUMAN,sp|P01344-2|IGF2_HUMAN,sp|P01344-3|IGF2_HUMAN	uniprot-homo+sapiens_reverse.fas	20140.8	0.665	0	0	0	0	0
A3	55	Collagen alpha-1(III) chain OS=Homo sapiens GN=COL3A1 PE=1 SV=4	sp|P02461|CO3A1_HUMAN	uniprot-organism%3A9606+keyword%3A1185.fasta	138565	1	12	17	45	0.0239	0.136
A3	55	Uromodulin OS=Homo sapiens GN=UMOD PE=1 SV=1	sp|P07911|UROM_HUMAN	uniprot-organism%3A9606+keyword%3A1185.fasta	69759.5	1	5	6	10	0.00531	0.0281
A3	55	Collagen alpha-2(V) chain OS=Homo sapiens GN=COL5A2 PE=1 SV=3	CO5A2_HUMAN	uniprot-homo+sapiens_reverse.fas	144910	0.819	0	0	0	0	0
A3	55	Collagen alpha-1(XVIII) chain (Fragment) OS=Homo sapiens GN=COL18A1 PE=1 SV=1	H7C457_HUMAN	uniprot-homo+sapiens_reverse.fas	31027.8	0.857	0	0	0	0	0
A3	55	Antithrombin-III OS=Homo sapiens GN=SERPINC1 PE=1 SV=1	ANT3_HUMAN	uniprot-homo+sapiens_reverse.fas	52604.1	1	3	3	5	0.00266	0.0517
A3	55	Collagen alpha-1(XIX) chain OS=Homo sapiens GN=COL19A1 PE=1 SV=3	COJA1_HUMAN	uniprot-homo+sapiens_reverse.fas	115224	0.854	0	0	0	0	0
A3	55	Isoform 2 of Collagen alpha-1(IX) chain OS=Homo sapiens GN=COL9A1	sp|P20849-2|CO9A1_HUMAN	uniprot-organism%3A9606+keyword%3A1185.fasta	64373.2	0.854	0	0	0	0	0
A3	55	Myoglobin (Fragment) OS=Homo sapiens GN=MB PE=1 SV=1	B0QYF8_HUMAN,F2Z2F1_HUMAN,F2Z337_HUMAN,MYG_HUMAN	uniprot-homo+sapiens_reverse.fas	17184.4	1	2	2	3	0.00159	0.126
A3	55	Collagen alpha-5(IV) chain OS=Homo sapiens GN=COL4A5 PE=1 SV=2	sp|P29400|CO4A5_HUMAN	uniprot-organism%3A9606+keyword%3A1185.fasta	161049	0.893	1	1	1	0.000531	0.00831
A3	55	Beta-1,3-N-acetylglucosaminyltransferase lunatic fringe OS=Homo sapiens GN=LFNG PE=1 SV=2	LFNG_HUMAN,sp|Q8NES3-3|LFNG_HUMAN	uniprot-homo+sapiens_reverse.fas	41774.2	0.993	1	1	1	0.000531	0.029
A3	55	Cadherin-1 OS=Homo sapiens GN=CDH1 PE=1 SV=3	CADH1_HUMAN	uniprot-homo+sapiens_reverse.fas	97457.6	1	5	5	8	0.00425	0.0408
A3	55	ProSAAS OS=Homo sapiens GN=PCSK1N PE=1 SV=1	PCSK1_HUMAN	uniprot-homo+sapiens_reverse.fas	27373.2	0.994	1	1	4	0.00212	0.0654
A3	55	Collagen alpha-1(XVI) chain OS=Homo sapiens GN=COL16A1 PE=1 SV=2	sp|Q07092|COGA1_HUMAN	uniprot-organism%3A9606+keyword%3A1185.fasta	157752	0.795	0	0	0	0	0
A3	55	Collagen alpha-4(IV) chain OS=Homo sapiens GN=COL4A4 PE=1 SV=3	CO4A4_HUMAN	uniprot-homo+sapiens_reverse.fas	164040	0.872	0	0	0	0	0
A3	55	Vesicular integral-membrane protein VIP36 OS=Homo sapiens GN=LMAN2 PE=1 SV=1	D6RBV2_HUMAN,LMAN2_HUMAN	uniprot-homo+sapiens_reverse.fas	40229.5	1	8	12	24	0.0127	0.163
A3	55	Collagen alpha-3(IV) chain OS=Homo sapiens GN=COL4A3 PE=1 SV=3	sp|Q01955|CO4A3_HUMAN	uniprot-organism%3A9606+keyword%3A1185.fasta	161817	0.499	0	0	0	0	0
A3	55	Glyceraldehyde-3-phosphate dehydrogenase OS=Homo sapiens GN=GAPDH PE=1 SV=3	G3P_HUMAN	uniprot-homo+sapiens_reverse.fas	36053.4	0.855	0	0	0	0	0
A3	55	Collagen alpha-1(IV) chain OS=Homo sapiens GN=COL4A1 PE=1 SV=3	sp|P02462|CO4A1_HUMAN	uniprot-organism%3A9606+keyword%3A1185.fasta	160618	0.597	0	0	0	0	0
A3	55	Collagen alpha-1(I) chain OS=Homo sapiens GN=COL1A1 PE=1 SV=5	CO1A1_HUMAN	uniprot-homo+sapiens_reverse.fas	138941	1	29	36	105	0.0558	0.173
A3	55	Collagen alpha-3(IX) chain OS=Homo sapiens GN=COL9A3 PE=1 SV=2	CO9A3_HUMAN	uniprot-homo+sapiens_reverse.fas	63617.3	0.676	0	0	0	0	0
A3	55	Collagen alpha-1(V) chain OS=Homo sapiens GN=COL5A1 PE=1 SV=3	CO5A1_HUMAN	uniprot-homo+sapiens_reverse.fas	183563	1	2	2	3	0.00159	0.00979
A3	55	Collagen alpha-2(XI) chain OS=Homo sapiens GN=COL11A2 PE=1 SV=5	sp|P13942|COBA2_HUMAN	uniprot-organism%3A9606+keyword%3A1185.fasta	171790	0.904	1	1	2	0.00106	0.00979
A3	55	Collagen alpha-2(I) chain OS=Homo sapiens GN=COL1A2 PE=1 SV=7	CO1A2_HUMAN	uniprot-homo+sapiens_reverse.fas	129315	1	3	3	6	0.00319	0.0425
A3	55	Fibrinogen beta chain OS=Homo sapiens GN=FGB PE=1 SV=2	FIBB_HUMAN	uniprot-homo+sapiens_reverse.fas	55928.6	0.994	1	1	1	0.000531	0.0367
A3	55	Insulin OS=Homo sapiens GN=INS PE=1 SV=1	INS_HUMAN	uniprot-homo+sapiens_reverse.fas	11981.1	0.977	1	1	1	0.000531	0.282
A3	55	Corticosteroid-binding globulin OS=Homo sapiens GN=SERPINA6 PE=1 SV=1	CBG_HUMAN	uniprot-homo+sapiens_reverse.fas	45142.1	1	2	2	2	0.00106	0.084
A3	55	Collagen alpha-1(X) chain OS=Homo sapiens GN=COL10A1 PE=1 SV=2	COAA1_HUMAN	uniprot-homo+sapiens_reverse.fas	66159.7	0.992	1	1	3	0.00159	0.0221
A3	55	Transthyretin OS=Homo sapiens GN=TTR PE=1 SV=1	TTHY_HUMAN	uniprot-homo+sapiens_reverse.fas	15886.9	0.994	1	1	2	0.00106	0.122
A3	55	Collagen alpha-1(XI) chain OS=Homo sapiens GN=COL11A1 PE=1 SV=4	sp|P12107|COBA1_HUMAN	uniprot-organism%3A9606+keyword%3A1185.fasta	181066	0.704	0	0	0	0	0
A3	55	Clusterin OS=Homo sapiens GN=CLU PE=1 SV=1	sp|P10909-2|CLUS_HUMAN,sp|P10909-3|CLUS_HUMAN,sp|P10909-4|CLUS_HUMAN,sp|P10909-5|CLUS_HUMAN,sp|P10909|CLUS_HUMAN	uniprot-organism%3A9606+keyword%3A1185.fasta	52495	0.994	1	1	3	0.00159	0.0379
A3	55	Plasma protease C1 inhibitor OS=Homo sapiens GN=SERPING1 PE=1 SV=1	H9KV48_HUMAN	uniprot-homo+sapiens_reverse.fas	50990.6	1	5	6	13	0.0069	0.0778
A3	55	Alpha-1B-glycoprotein OS=Homo sapiens GN=A1BG PE=1 SV=4	sp|P04217|A1BG_HUMAN	uniprot-organism%3A9606+keyword%3A1185.fasta	54253.3	1	3	3	6	0.00319	0.0465
A3	55	Alpha-2-HS-glycoprotein OS=Homo sapiens GN=AHSG PE=1 SV=1	C9JV77_HUMAN,FETUA_HUMAN	uniprot-homo+sapiens_reverse.fas	39323.4	1	3	3	6	0.00319	0.0518
A3	301	Fibrinogen alpha chain OS=Homo sapiens GN=FGA PE=1 SV=2	sp|P02671|FIBA_HUMAN	uniprot-organism%3A9606+keyword%3A1185.fasta	94973.4	1	2	2	14	0.00849	0.0208
A3	301	Collagen alpha-4(IV) chain OS=Homo sapiens GN=COL4A4 PE=1 SV=3	CO4A4_HUMAN	uniprot-homo+sapiens_reverse.fas	164040	0.994	1	1	1	0.000606	0.00947
A3	301	Complement C4-A OS=Homo sapiens GN=C4A PE=1 SV=2	sp|P0C0L4|CO4A_HUMAN	uniprot-organism%3A9606+keyword%3A1185.fasta	192787	0.963	1	1	1	0.000606	0.0103
A3	301	Cadherin-1 OS=Homo sapiens GN=CDH1 PE=1 SV=3	CADH1_HUMAN	uniprot-homo+sapiens_reverse.fas	97457.6	0.99	1	1	2	0.00121	0.017
A3	301	Desmocollin-2 OS=Homo sapiens GN=DSC2 PE=1 SV=1	sp|Q02487-2|DSC2_HUMAN,sp|Q02487|DSC2_HUMAN	uniprot-organism%3A9606+keyword%3A1185.fasta	99962.6	1	2	2	3	0.00182	0.0388
A3	301	Alpha-1-antitrypsin OS=Homo sapiens GN=SERPINA1 PE=1 SV=3	sp|P01009|A1AT_HUMAN	uniprot-organism%3A9606+keyword%3A1185.fasta	46737.9	1	11	11	14	0.00849	0.191
A3	301	Fibrinogen beta chain OS=Homo sapiens GN=FGB PE=1 SV=2	FIBB_HUMAN	uniprot-homo+sapiens_reverse.fas	55928.6	1	2	2	6	0.00364	0.0367
A3	301	Clusterin OS=Homo sapiens GN=CLU PE=1 SV=1	sp|P10909-2|CLUS_HUMAN,sp|P10909-3|CLUS_HUMAN,sp|P10909-4|CLUS_HUMAN,sp|P10909-5|CLUS_HUMAN,sp|P10909|CLUS_HUMAN	uniprot-organism%3A9606+keyword%3A1185.fasta	52495	1	3	3	5	0.00303	0.0757
A3	301	Collagen alpha-3(IX) chain OS=Homo sapiens GN=COL9A3 PE=1 SV=2	CO9A3_HUMAN	uniprot-homo+sapiens_reverse.fas	63617.3	0.336	0	0	0	0	0
A3	301	Apolipoprotein A-IV OS=Homo sapiens GN=APOA4 PE=1 SV=3	APOA4_HUMAN	uniprot-homo+sapiens_reverse.fas	45399.4	0.807	0	0	0	0	0
A3	301	Vesicular integral-membrane protein VIP36 OS=Homo sapiens GN=LMAN2 PE=1 SV=1	D6RBV2_HUMAN,LMAN2_HUMAN	uniprot-homo+sapiens_reverse.fas	40229.5	1	2	2	3	0.00182	0.107
A3	301	Collagen alpha-1(V) chain OS=Homo sapiens GN=COL5A1 PE=1 SV=3	CO5A1_HUMAN	uniprot-homo+sapiens_reverse.fas	183563	1	1	1	2	0.00121	0.00925
A3	301	Uromodulin OS=Homo sapiens GN=UMOD PE=1 SV=1	sp|P07911|UROM_HUMAN	uniprot-organism%3A9606+keyword%3A1185.fasta	69759.5	1	7	7	13	0.00788	0.0281
A3	301	Collagen alpha-1(XVII) chain OS=Homo sapiens GN=COL17A1 PE=1 SV=3	sp|Q9UMD9|COHA1_HUMAN	uniprot-organism%3A9606+keyword%3A1185.fasta	150422	0.166	0	0	0	0	0
A3	301	Isoform 2 of Optic atrophy 3 protein OS=Homo sapiens GN=OPA3	sp|Q9H6K4-2|OPA3_HUMAN	uniprot-organism%3A9606+keyword%3A1185.fasta	20255.4	0.377	0	0	0	0	0
A3	301	SH3-containing GRB2-like protein 3-interacting protein 1 OS=Homo sapiens GN=SGIP1 PE=1 SV=2	sp|Q9BQI5-2|SGIP1_HUMAN,sp|Q9BQI5|SGIP1_HUMAN	uniprot-organism%3A9606+keyword%3A1185.fasta	89110.9	0.832	1	1	1	0.000606	0.0217
A3	301	ProSAAS OS=Homo sapiens GN=PCSK1N PE=1 SV=1	PCSK1_HUMAN	uniprot-homo+sapiens_reverse.fas	27373.2	1	2	2	4	0.00243	0.0654
A3	301	Collagen alpha-1(IV) chain OS=Homo sapiens GN=COL4A1 PE=1 SV=3	sp|P02462|CO4A1_HUMAN	uniprot-organism%3A9606+keyword%3A1185.fasta	160618	0.493	0	0	0	0	0
A3	301	Collagen alpha-2(XI) chain OS=Homo sapiens GN=COL11A2 PE=1 SV=5	sp|P13942|COBA2_HUMAN	uniprot-organism%3A9606+keyword%3A1185.fasta	171790	0.999	2	2	3	0.00182	0.0276
A3	301	Isoform 2 of Collagen alpha-1(IX) chain OS=Homo sapiens GN=COL9A1	sp|P20849-2|CO9A1_HUMAN	uniprot-organism%3A9606+keyword%3A1185.fasta	64373.2	0.109	0	0	0	0	0
A3	301	Insulin OS=Homo sapiens GN=INS PE=1 SV=1	INS_HUMAN	uniprot-homo+sapiens_reverse.fas	11981.1	1	9	12	36	0.0218	0.282
A3	301	Collagen alpha-1(I) chain OS=Homo sapiens GN=COL1A1 PE=1 SV=5	CO1A1_HUMAN	uniprot-homo+sapiens_reverse.fas	138941	1	33	47	110	0.0667	0.21
A3	301	Collagen alpha-2(I) chain OS=Homo sapiens GN=COL1A2 PE=1 SV=7	CO1A2_HUMAN	uniprot-homo+sapiens_reverse.fas	129315	1	8	8	14	0.00849	0.0439
A3	301	Collagen alpha-1(X) chain OS=Homo sapiens GN=COL10A1 PE=1 SV=2	COAA1_HUMAN	uniprot-homo+sapiens_reverse.fas	66159.7	0.998	1	1	1	0.000606	0.0221
A3	301	Alpha-2-HS-glycoprotein OS=Homo sapiens GN=AHSG PE=1 SV=1	C9JV77_HUMAN,FETUA_HUMAN	uniprot-homo+sapiens_reverse.fas	39323.4	0.986	1	1	1	0.000606	0.0381
A3	301	Vitronectin OS=Homo sapiens GN=VTN PE=1 SV=1	VTNC_HUMAN	uniprot-homo+sapiens_reverse.fas	54306.1	0.918	1	1	1	0.000606	0.0418
A3	301	Collagen alpha-5(IV) chain OS=Homo sapiens GN=COL4A5 PE=1 SV=2	sp|P29400|CO4A5_HUMAN	uniprot-organism%3A9606+keyword%3A1185.fasta	161049	0.998	1	1	3	0.00182	0.0101
A3	301	Collagen alpha-1(XVIII) chain (Fragment) OS=Homo sapiens GN=COL18A1 PE=1 SV=1	H7C457_HUMAN	uniprot-homo+sapiens_reverse.fas	31027.8	0.471	0	0	0	0	0
A3	301	Collagen alpha-1(III) chain OS=Homo sapiens GN=COL3A1 PE=1 SV=4	sp|P02461|CO3A1_HUMAN	uniprot-organism%3A9606+keyword%3A1185.fasta	138565	1	20	26	65	0.0394	0.192
A3	301	Ig kappa chain V-II region TEW OS=Homo sapiens PE=1 SV=1	sp|P01617|KV204_HUMAN,sp|P06309|KV205_HUMAN		0	0.99	1	1	2	0.00121	0
A3	301	Membrane-associated progesterone receptor component 1 OS=Homo sapiens GN=PGRMC1 PE=1 SV=3	PGRC1_HUMAN	uniprot-homo+sapiens_reverse.fas	21672.2	1	2	2	3	0.00182	0.0769
A3	301	Collagen alpha-2(V) chain OS=Homo sapiens GN=COL5A2 PE=1 SV=3	CO5A2_HUMAN	uniprot-homo+sapiens_reverse.fas	144910	0.95	1	1	3	0.00182	0.0113
A3	301	Sodium/potassium-transporting ATPase subunit gamma OS=Homo sapiens GN=FXYD2 PE=1 SV=3	sp|P54710|ATNG_HUMAN	uniprot-organism%3A9606+keyword%3A1185.fasta	7283.8	0.917	1	1	1	0.000606	0.258
A3	301	Plasma protease C1 inhibitor OS=Homo sapiens GN=SERPING1 PE=1 SV=1	H9KV48_HUMAN	uniprot-homo+sapiens_reverse.fas	50990.6	1	2	3	11	0.00667	0.0454
A3	301	Fibrinogen alpha chain OS=Homo sapiens GN=FGA PE=1 SV=2	sp|P02671|FIBA_HUMAN	uniprot-organism%3A9606+keyword%3A1185.fasta	94973.4	1	6	7	27	0.0159	0.0208
A3	301	Collagen alpha-1(XV) chain OS=Homo sapiens GN=COL15A1 PE=1 SV=2	COFA1_HUMAN	uniprot-homo+sapiens_reverse.fas	141722	0.954	1	1	1	0.000588	0.0122
A3	301	Collagen alpha-4(IV) chain OS=Homo sapiens GN=COL4A4 PE=1 SV=3	CO4A4_HUMAN	uniprot-homo+sapiens_reverse.fas	164040	0.299	0	0	0	0	0
A3	301	Complement C4-A OS=Homo sapiens GN=C4A PE=1 SV=2	sp|P0C0L4|CO4A_HUMAN	uniprot-organism%3A9606+keyword%3A1185.fasta	192787	0.99	1	1	1	0.000588	0.0103
A3	301	Cadherin-1 OS=Homo sapiens GN=CDH1 PE=1 SV=3	CADH1_HUMAN	uniprot-homo+sapiens_reverse.fas	97457.6	0.99	1	1	1	0.000588	0.017
A3	301	Alpha-1-antitrypsin OS=Homo sapiens GN=SERPINA1 PE=1 SV=3	sp|P01009|A1AT_HUMAN	uniprot-organism%3A9606+keyword%3A1185.fasta	46737.9	1	11	11	14	0.00823	0.206
A3	301	Fibrinogen beta chain OS=Homo sapiens GN=FGB PE=1 SV=2	FIBB_HUMAN	uniprot-homo+sapiens_reverse.fas	55928.6	1	2	2	8	0.0047	0.0367
A3	301	Clusterin OS=Homo sapiens GN=CLU PE=1 SV=1	sp|P10909-2|CLUS_HUMAN,sp|P10909-3|CLUS_HUMAN,sp|P10909-4|CLUS_HUMAN,sp|P10909-5|CLUS_HUMAN,sp|P10909|CLUS_HUMAN	uniprot-organism%3A9606+keyword%3A1185.fasta	52495	1	3	3	5	0.00294	0.0735
A3	301	Alpha-2-HS-glycoprotein OS=Homo sapiens GN=AHSG PE=1 SV=1	C9JV77_HUMAN,FETUA_HUMAN	uniprot-homo+sapiens_reverse.fas	39323.4	1	2	2	3	0.00176	0.0436
A3	301	Vesicular integral-membrane protein VIP36 OS=Homo sapiens GN=LMAN2 PE=1 SV=1	D6RBV2_HUMAN,LMAN2_HUMAN	uniprot-homo+sapiens_reverse.fas	40229.5	1	1	1	3	0.00176	0.0449
A3	301	Collagen alpha-1(VII) chain OS=Homo sapiens GN=COL7A1 PE=1 SV=2	sp|Q02388|CO7A1_HUMAN	uniprot-organism%3A9606+keyword%3A1185.fasta	295218	0.909	1	1	1	0.000588	0.00611
A3	301	Collagen alpha-1(V) chain OS=Homo sapiens GN=COL5A1 PE=1 SV=3	CO5A1_HUMAN	uniprot-homo+sapiens_reverse.fas	183563	1	2	2	3	0.00176	0.0158
A3	301	Desmocollin-2 OS=Homo sapiens GN=DSC2 PE=1 SV=1	sp|Q02487-2|DSC2_HUMAN,sp|Q02487|DSC2_HUMAN	uniprot-organism%3A9606+keyword%3A1185.fasta	99962.6	0.999	1	1	2	0.00118	0.0388
A3	301	Uromodulin OS=Homo sapiens GN=UMOD PE=1 SV=1	sp|P07911|UROM_HUMAN	uniprot-organism%3A9606+keyword%3A1185.fasta	69759.5	1	8	8	15	0.00882	0.0281
A3	301	Collagen alpha-1(XVII) chain OS=Homo sapiens GN=COL17A1 PE=1 SV=3	sp|Q9UMD9|COHA1_HUMAN	uniprot-organism%3A9606+keyword%3A1185.fasta	150422	0.658	0	0	0	0	0
A3	301	ITIH4 protein OS=Homo sapiens GN=ITIH4 PE=1 SV=1	B7ZKJ8_HUMAN,ITIH4_HUMAN	uniprot-homo+sapiens_reverse.fas	103358	0.533	0	0	0	0	0
A3	301	Isoform 2 of Optic atrophy 3 protein OS=Homo sapiens GN=OPA3	sp|Q9H6K4-2|OPA3_HUMAN	uniprot-organism%3A9606+keyword%3A1185.fasta	20255.4	0.911	1	1	1	0.000588	0.106
A3	301	Collagen alpha-1(X) chain OS=Homo sapiens GN=COL10A1 PE=1 SV=2	COAA1_HUMAN	uniprot-homo+sapiens_reverse.fas	66159.7	0.739	0	0	0	0	0
A3	301	Glyceraldehyde-3-phosphate dehydrogenase OS=Homo sapiens GN=GAPDH PE=1 SV=3	G3P_HUMAN	uniprot-homo+sapiens_reverse.fas	36053.4	0.98	0	0	0	0	0
A3	301	SH3-containing GRB2-like protein 3-interacting protein 1 OS=Homo sapiens GN=SGIP1 PE=1 SV=2	sp|Q9BQI5-2|SGIP1_HUMAN,sp|Q9BQI5|SGIP1_HUMAN	uniprot-organism%3A9606+keyword%3A1185.fasta	89110.9	0.74	0	0	0	0	0
A3	301	Collagen alpha-3(IV) chain OS=Homo sapiens GN=COL4A3 PE=1 SV=3	sp|Q01955|CO4A3_HUMAN	uniprot-organism%3A9606+keyword%3A1185.fasta	161817	0.724	0	0	0	0	0
A3	301	ProSAAS OS=Homo sapiens GN=PCSK1N PE=1 SV=1	PCSK1_HUMAN	uniprot-homo+sapiens_reverse.fas	27373.2	1	2	2	4	0.00235	0.0654
A3	301	Collagen alpha-1(IV) chain OS=Homo sapiens GN=COL4A1 PE=1 SV=3	sp|P02462|CO4A1_HUMAN	uniprot-organism%3A9606+keyword%3A1185.fasta	160618	0.152	0	0	0	0	0
A3	301	Collagen alpha-2(XI) chain OS=Homo sapiens GN=COL11A2 PE=1 SV=5	sp|P13942|COBA2_HUMAN	uniprot-organism%3A9606+keyword%3A1185.fasta	171790	1	2	2	5	0.00294	0.0276
A3	301	Isoform 2 of Collagen alpha-1(IX) chain OS=Homo sapiens GN=COL9A1	sp|P20849-2|CO9A1_HUMAN	uniprot-organism%3A9606+keyword%3A1185.fasta	64373.2	0.832	1	1	1	0.000588	0.0236
A3	301	Insulin OS=Homo sapiens GN=INS PE=1 SV=1	INS_HUMAN	uniprot-homo+sapiens_reverse.fas	11981.1	1	9	11	34	0.02	0.282
A3	301	Collagen alpha-1(I) chain OS=Homo sapiens GN=COL1A1 PE=1 SV=5	CO1A1_HUMAN	uniprot-homo+sapiens_reverse.fas	138941	1	34	47	108	0.0635	0.214
A3	301	Collagen alpha-2(I) chain OS=Homo sapiens GN=COL1A2 PE=1 SV=7	CO1A2_HUMAN	uniprot-homo+sapiens_reverse.fas	129315	1	6	6	14	0.00823	0.0395
A3	301	Vitronectin OS=Homo sapiens GN=VTN PE=1 SV=1	VTNC_HUMAN	uniprot-homo+sapiens_reverse.fas	54306.1	0.909	1	1	1	0.000588	0.0523
A3	301	Alpha-1B-glycoprotein OS=Homo sapiens GN=A1BG PE=1 SV=4	sp|P04217|A1BG_HUMAN	uniprot-organism%3A9606+keyword%3A1185.fasta	54253.3	0.768	0	0	0	0	0
A3	301	Collagen alpha-5(IV) chain OS=Homo sapiens GN=COL4A5 PE=1 SV=2	sp|P29400|CO4A5_HUMAN	uniprot-organism%3A9606+keyword%3A1185.fasta	161049	1	3	3	5	0.00294	0.0285
A3	301	Collagen alpha-1(XVIII) chain (Fragment) OS=Homo sapiens GN=COL18A1 PE=1 SV=1	H7C457_HUMAN	uniprot-homo+sapiens_reverse.fas	31027.8	0.88	1	1	1	0.000588	0.0571
A3	301	Collagen alpha-1(III) chain OS=Homo sapiens GN=COL3A1 PE=1 SV=4	sp|P02461|CO3A1_HUMAN	uniprot-organism%3A9606+keyword%3A1185.fasta	138565	1	18	24	54	0.0317	0.214
A3	301	Ig kappa chain V-II region TEW OS=Homo sapiens PE=1 SV=1	sp|P01617|KV204_HUMAN,sp|P06309|KV205_HUMAN		0	0.99	1	1	3	0.00176	0
A3	301	Membrane-associated progesterone receptor component 1 OS=Homo sapiens GN=PGRMC1 PE=1 SV=3	PGRC1_HUMAN	uniprot-homo+sapiens_reverse.fas	21672.2	1	2	2	2	0.00118	0.0769
A3	301	Collagen alpha-2(V) chain OS=Homo sapiens GN=COL5A2 PE=1 SV=3	CO5A2_HUMAN	uniprot-homo+sapiens_reverse.fas	144910	0.994	1	1	1	0.000588	0.0113
A3	301	Sodium/potassium-transporting ATPase subunit gamma OS=Homo sapiens GN=FXYD2 PE=1 SV=3	sp|P54710|ATNG_HUMAN	uniprot-organism%3A9606+keyword%3A1185.fasta	7283.8	0.99	1	1	1	0.000588	0.258
A3	301	Plasma protease C1 inhibitor OS=Homo sapiens GN=SERPING1 PE=1 SV=1	H9KV48_HUMAN	uniprot-homo+sapiens_reverse.fas	50990.6	1	2	2	8	0.0047	0.0454
A3	302	Leucine-rich alpha-2-glycoprotein OS=Homo sapiens GN=LRG1 PE=1 SV=2	A2GL_HUMAN	uniprot-homo+sapiens_reverse.fas	38179.7	1	14	15	44	0.0238	0.233
A3	302	Fibrinogen alpha chain OS=Homo sapiens GN=FGA PE=1 SV=2	sp|P02671|FIBA_HUMAN	uniprot-organism%3A9606+keyword%3A1185.fasta	94973.4	0.939	1	1	4	0.00217	0.0208
A3	302	Corticosteroid-binding globulin OS=Homo sapiens GN=SERPINA6 PE=1 SV=1	CBG_HUMAN	uniprot-homo+sapiens_reverse.fas	45142.1	0.958	1	1	1	0.000542	0.0444
A3	302	Desmocollin-2 OS=Homo sapiens GN=DSC2 PE=1 SV=1	sp|Q02487|DSC2_HUMAN	uniprot-organism%3A9606+keyword%3A1185.fasta	99962.6	0.962	1	1	5	0.00271	0.02
A3	302	Hemoglobin subunit beta OS=Homo sapiens GN=HBB PE=1 SV=2	HBB_HUMAN	uniprot-homo+sapiens_reverse.fas	15998	1	1	1	1	0.000542	0.0952
A3	302	Serum albumin OS=Homo sapiens GN=ALB PE=1 SV=2	sp|P02768|ALBU_HUMAN	uniprot-organism%3A9606+keyword%3A1185.fasta	69366.9	0.089	0	0	0	0	0
A3	302	Plasma protease C1 inhibitor OS=Homo sapiens GN=SERPING1 PE=1 SV=1	H9KV48_HUMAN	uniprot-homo+sapiens_reverse.fas	50990.6	0.962	1	1	4	0.00217	0.0454
A3	302	Collagen alpha-1(XVII) chain OS=Homo sapiens GN=COL17A1 PE=1 SV=3	sp|Q9UMD9|COHA1_HUMAN	uniprot-organism%3A9606+keyword%3A1185.fasta	150422	0.551	1	1	1	0.000542	0.01
A3	302	Vasorin OS=Homo sapiens GN=VASN PE=1 SV=1	VASN_HUMAN	uniprot-homo+sapiens_reverse.fas	71714.1	1	2	2	2	0.00108	0.0446
A3	302	Insulin OS=Homo sapiens GN=INS PE=1 SV=1	INS_HUMAN	uniprot-homo+sapiens_reverse.fas	11981.1	1	2	2	4	0.00217	0.255
A3	302	Cadherin-1 OS=Homo sapiens GN=CDH1 PE=1 SV=3	CADH1_HUMAN	uniprot-homo+sapiens_reverse.fas	97457.6	1	1	1	1	0.000542	0.0215
A3	302	Alpha-1-acid glycoprotein 1 OS=Homo sapiens GN=ORM1 PE=1 SV=1	A1AG1_HUMAN	uniprot-homo+sapiens_reverse.fas	23512.1	1	2	2	5	0.00271	0.0746
A3	302	Complement C4-A OS=Homo sapiens GN=C4A PE=1 SV=2	sp|P0C0L4|CO4A_HUMAN	uniprot-organism%3A9606+keyword%3A1185.fasta	192787	0.103	0	0	0	0	0
A3	302	Collagen alpha-1(VI) chain OS=Homo sapiens GN=COL6A1 PE=1 SV=3	CO6A1_HUMAN	uniprot-homo+sapiens_reverse.fas	108531	0.311	0	0	0	0	0
A3	302	Collagen alpha-5(IV) chain OS=Homo sapiens GN=COL4A5 PE=1 SV=2	sp|P29400|CO4A5_HUMAN	uniprot-organism%3A9606+keyword%3A1185.fasta	161049	0.84	0	0	0	0	0
A3	302	Vesicular integral-membrane protein VIP36 OS=Homo sapiens GN=LMAN2 PE=1 SV=1	D6RBV2_HUMAN,LMAN2_HUMAN	uniprot-homo+sapiens_reverse.fas	40229.5	1	2	2	3	0.00163	0.0955
A3	302	Collagen alpha-1(VIII) chain OS=Homo sapiens GN=COL8A1 PE=1 SV=2	CO8A1_HUMAN	uniprot-homo+sapiens_reverse.fas	73366.6	0.064	0	0	0	0	0
A3	302	Collagen alpha-1(I) chain OS=Homo sapiens GN=COL1A1 PE=1 SV=5	CO1A1_HUMAN	uniprot-homo+sapiens_reverse.fas	138941	1	20	33	58	0.0314	0.151
A3	302	Hemoglobin subunit alpha OS=Homo sapiens GN=HBA1 PE=1 SV=2	HBA_HUMAN	uniprot-homo+sapiens_reverse.fas	15257.6	0.998	1	1	2	0.00108	0.12
A3	302	Uromodulin OS=Homo sapiens GN=UMOD PE=1 SV=1	sp|P07911|UROM_HUMAN	uniprot-organism%3A9606+keyword%3A1185.fasta	69759.5	1	5	6	15	0.00813	0.025
A3	302	Ig gamma-2 chain C region OS=Homo sapiens GN=IGHG2 PE=1 SV=2	IGHG2_HUMAN	uniprot-homo+sapiens_reverse.fas	35899.2	0.999	1	1	1	0.000542	0.089
A3	302	Serotransferrin OS=Homo sapiens GN=TF PE=1 SV=3	TRFE_HUMAN	uniprot-homo+sapiens_reverse.fas	77064.3	0.951	1	1	1	0.000542	0.0215
A3	302	Collagen alpha-1(XIX) chain OS=Homo sapiens GN=COL19A1 PE=1 SV=3	COJA1_HUMAN	uniprot-homo+sapiens_reverse.fas	115224	0.068	0	0	0	0	0
A3	302	Collagen alpha-1(X) chain OS=Homo sapiens GN=COL10A1 PE=1 SV=2	COAA1_HUMAN	uniprot-homo+sapiens_reverse.fas	66159.7	0.054	0	0	0	0	0
A3	302	Thyroxine-binding globulin OS=Homo sapiens GN=SERPINA7 PE=1 SV=2	THBG_HUMAN	uniprot-homo+sapiens_reverse.fas	46325.6	0.145	0	0	0	0	0
A3	302	Collagen alpha-2(XI) chain OS=Homo sapiens GN=COL11A2 PE=1 SV=5	sp|P13942|COBA2_HUMAN	uniprot-organism%3A9606+keyword%3A1185.fasta	171790	0.09	0	0	0	0	0
A3	302	ITIH4 protein OS=Homo sapiens GN=ITIH4 PE=1 SV=1	B7ZKJ8_HUMAN,ITIH4_HUMAN	uniprot-homo+sapiens_reverse.fas	103358	0.962	1	1	4	0.00217	0.0225
A3	302	Collagen alpha-1(III) chain OS=Homo sapiens GN=COL3A1 PE=1 SV=4	sp|P02461|CO3A1_HUMAN	uniprot-organism%3A9606+keyword%3A1185.fasta	138565	1	7	9	19	0.0103	0.09
A3	302	Dipeptidyl peptidase 1 OS=Homo sapiens GN=CTSC PE=1 SV=2	CATC_HUMAN	uniprot-homo+sapiens_reverse.fas	51854.4	0.962	0	0	0	0	0
A3	302	Alpha-1-antitrypsin OS=Homo sapiens GN=SERPINA1 PE=1 SV=3	sp|P01009|A1AT_HUMAN	uniprot-organism%3A9606+keyword%3A1185.fasta	46737.9	1	50	54	120	0.065	0.565
A3	302	Alpha-1B-glycoprotein OS=Homo sapiens GN=A1BG PE=1 SV=4	sp|P04217|A1BG_HUMAN	uniprot-organism%3A9606+keyword%3A1185.fasta	54253.3	1	4	4	8	0.00433	0.0465
A3	302	Nidogen-1 OS=Homo sapiens GN=NID1 PE=1 SV=3	sp|P14543|NID1_HUMAN	uniprot-organism%3A9606+keyword%3A1185.fasta	136376	0.875	1	1	2	0.00108	0.0184
A3	302	Antithrombin-III OS=Homo sapiens GN=SERPINC1 PE=1 SV=1	ANT3_HUMAN	uniprot-homo+sapiens_reverse.fas	52604.1	0.738	1	1	1	0.000542	0.0409
A3	302	Zinc-alpha-2-glycoprotein OS=Homo sapiens GN=AZGP1 PE=1 SV=2	C9JEV0_HUMAN,ZA2G_HUMAN	uniprot-homo+sapiens_reverse.fas	34258.6	1	3	3	4	0.00217	0.0906
A3	302	Leucine-rich alpha-2-glycoprotein OS=Homo sapiens GN=LRG1 PE=1 SV=2	A2GL_HUMAN	uniprot-homo+sapiens_reverse.fas	38179.7	1	15	16	51	0.0267	0.233
A3	302	Fibrinogen alpha chain OS=Homo sapiens GN=FGA PE=1 SV=2	sp|P02671|FIBA_HUMAN	uniprot-organism%3A9606+keyword%3A1185.fasta	94973.4	0.999	1	1	2	0.00105	0.0208
A3	302	ITIH4 protein OS=Homo sapiens GN=ITIH4 PE=1 SV=1	B7ZKJ8_HUMAN,ITIH4_HUMAN	uniprot-homo+sapiens_reverse.fas	103358	0.852	1	1	1	0.000524	0.0225
A3	302	Gelsolin OS=Homo sapiens GN=GSN PE=1 SV=1	sp|P06396|GELS_HUMAN	uniprot-organism%3A9606+keyword%3A1185.fasta	85697.8	0.979	1	1	1	0.000524	0.0217
A3	302	Hemoglobin subunit beta OS=Homo sapiens GN=HBB PE=1 SV=2	HBB_HUMAN	uniprot-homo+sapiens_reverse.fas	15998	1	2	2	3	0.00157	0.0952
A3	302	Serum albumin OS=Homo sapiens GN=ALB PE=1 SV=2	sp|P02768|ALBU_HUMAN	uniprot-organism%3A9606+keyword%3A1185.fasta	69366.9	0.981	0	0	0	0	0
A3	302	Plasma protease C1 inhibitor OS=Homo sapiens GN=SERPING1 PE=1 SV=1	H9KV48_HUMAN	uniprot-homo+sapiens_reverse.fas	50990.6	1	2	2	5	0.00262	0.0454
A3	302	Collagen alpha-1(XVII) chain OS=Homo sapiens GN=COL17A1 PE=1 SV=3	sp|Q9UMD9|COHA1_HUMAN	uniprot-organism%3A9606+keyword%3A1185.fasta	150422	0.757	1	1	1	0.000524	0.01
A3	302	Vasorin OS=Homo sapiens GN=VASN PE=1 SV=1	VASN_HUMAN	uniprot-homo+sapiens_reverse.fas	71714.1	0.434	0	0	0	0	0
A3	302	Insulin OS=Homo sapiens GN=INS PE=1 SV=1	INS_HUMAN	uniprot-homo+sapiens_reverse.fas	11981.1	0.979	1	1	1	0.000524	0.255
A3	302	Serotransferrin OS=Homo sapiens GN=TF PE=1 SV=3	TRFE_HUMAN	uniprot-homo+sapiens_reverse.fas	77064.3	0.572	0	0	0	0	0
A3	302	Cadherin-1 OS=Homo sapiens GN=CDH1 PE=1 SV=3	CADH1_HUMAN	uniprot-homo+sapiens_reverse.fas	97457.6	1	2	2	3	0.00157	0.0363
A3	302	Collagen alpha-1(III) chain OS=Homo sapiens GN=COL3A1 PE=1 SV=4	sp|P02461|CO3A1_HUMAN	uniprot-organism%3A9606+keyword%3A1185.fasta	138565	1	4	7	19	0.00995	0.0696
A3	302	Antithrombin-III OS=Homo sapiens GN=SERPINC1 PE=1 SV=1	ANT3_HUMAN	uniprot-homo+sapiens_reverse.fas	52604.1	0.771	1	1	2	0.00105	0.0409
A3	302	N(G),N(G)-dimethylarginine dimethylaminohydrolase 2 (Fragment) OS=Homo sapiens GN=DDAH2 PE=1 SV=1	Q5SSV3_HUMAN	uniprot-homo+sapiens_reverse.fas	23569.3	0.829	1	1	1	0.000524	0.119
A3	302	Thyroxine-binding globulin OS=Homo sapiens GN=SERPINA7 PE=1 SV=2	THBG_HUMAN	uniprot-homo+sapiens_reverse.fas	46325.6	0.848	1	1	1	0.000524	0.0482
A3	302	Prostaglandin-H2 D-isomerase (Fragment) OS=Homo sapiens GN=PTGDS PE=2 SV=1	Q5SQ11_HUMAN	uniprot-homo+sapiens_reverse.fas	21080.1	0.979	1	1	1	0.000524	0.0923
A3	302	Matrix metalloproteinase-23 OS=Homo sapiens GN=MMP23A PE=1 SV=2	B4DMZ6_HUMAN,O75086_HUMAN,sp|O75900|MMP23_HUMAN	uniprot-homo+sapiens_reverse.fas,uniprot-organism%3A9606+keyword%3A1185.fasta	43935.3	0.978	1	1	1	0.000524	0.0538
A3	302	Alpha-1-acid glycoprotein 1 OS=Homo sapiens GN=ORM1 PE=1 SV=1	A1AG1_HUMAN	uniprot-homo+sapiens_reverse.fas	23512.1	1	2	2	3	0.00157	0.0746
A3	302	Complement C4-A OS=Homo sapiens GN=C4A PE=1 SV=2	sp|P0C0L4|CO4A_HUMAN	uniprot-organism%3A9606+keyword%3A1185.fasta	192787	0.966	1	1	1	0.000524	0.0086
A3	302	ProSAAS OS=Homo sapiens GN=PCSK1N PE=1 SV=1	PCSK1_HUMAN	uniprot-homo+sapiens_reverse.fas	27373.2	0.979	1	1	1	0.000524	0.0654
A3	302	Vesicular integral-membrane protein VIP36 OS=Homo sapiens GN=LMAN2 PE=1 SV=1	D6RBV2_HUMAN,LMAN2_HUMAN	uniprot-homo+sapiens_reverse.fas	40229.5	1	4	4	5	0.00262	0.149
A3	302	Collagen alpha-1(I) chain OS=Homo sapiens GN=COL1A1 PE=1 SV=5	CO1A1_HUMAN	uniprot-homo+sapiens_reverse.fas	138941	1	18	31	69	0.0361	0.135
A3	302	Collagen alpha-3(IX) chain OS=Homo sapiens GN=COL9A3 PE=1 SV=2	CO9A3_HUMAN	uniprot-homo+sapiens_reverse.fas	63617.3	0.089	0	0	0	0	0
A3	302	Hemoglobin subunit alpha OS=Homo sapiens GN=HBA1 PE=1 SV=2	HBA_HUMAN	uniprot-homo+sapiens_reverse.fas	15257.6	0.999	1	1	3	0.00157	0.12
A3	302	Uromodulin OS=Homo sapiens GN=UMOD PE=1 SV=1	sp|P07911|UROM_HUMAN	uniprot-organism%3A9606+keyword%3A1185.fasta	69759.5	1	8	8	13	0.00681	0.0281
A3	302	Ig gamma-2 chain C region OS=Homo sapiens GN=IGHG2 PE=1 SV=2	IGHG2_HUMAN	uniprot-homo+sapiens_reverse.fas	35899.2	0.957	1	1	1	0.000524	0.089
A3	302	Collagen alpha-1(X) chain OS=Homo sapiens GN=COL10A1 PE=1 SV=2	COAA1_HUMAN	uniprot-homo+sapiens_reverse.fas	66159.7	0.676	0	0	0	0	0
A3	302	Dipeptidyl peptidase 1 OS=Homo sapiens GN=CTSC PE=1 SV=2	CATC_HUMAN	uniprot-homo+sapiens_reverse.fas	51854.4	0.999	1	1	1	0.000524	0.0302
A3	302	Collagen alpha-5(IV) chain OS=Homo sapiens GN=COL4A5 PE=1 SV=2	sp|P29400|CO4A5_HUMAN	uniprot-organism%3A9606+keyword%3A1185.fasta	161049	0.995	0	0	0	0	0
A3	302	Alpha-1-antitrypsin OS=Homo sapiens GN=SERPINA1 PE=1 SV=3	sp|P01009|A1AT_HUMAN	uniprot-organism%3A9606+keyword%3A1185.fasta	46737.9	1	43	48	116	0.0607	0.526
A3	302	Desmocollin-2 OS=Homo sapiens GN=DSC2 PE=1 SV=1	sp|Q02487|DSC2_HUMAN	uniprot-organism%3A9606+keyword%3A1185.fasta	99962.6	0.979	1	1	3	0.00157	0.02
A3	302	Collagen alpha-2(XI) chain OS=Homo sapiens GN=COL11A2 PE=1 SV=5	sp|P13942|COBA2_HUMAN	uniprot-organism%3A9606+keyword%3A1185.fasta	171790	0.529	0	0	0	0	0
A3	302	Alpha-1B-glycoprotein OS=Homo sapiens GN=A1BG PE=1 SV=4	sp|P04217|A1BG_HUMAN	uniprot-organism%3A9606+keyword%3A1185.fasta	54253.3	1	5	5	10	0.00524	0.0465
A3	302	Nidogen-1 OS=Homo sapiens GN=NID1 PE=1 SV=3	sp|P14543|NID1_HUMAN	uniprot-organism%3A9606+keyword%3A1185.fasta	136376	1	2	2	4	0.00209	0.0289
A3	302	Collagen alpha-1(V) chain OS=Homo sapiens GN=COL5A1 PE=1 SV=3	CO5A1_HUMAN	uniprot-homo+sapiens_reverse.fas	183563	0.974	1	1	2	0.00105	0.00925
A3	302	Collagen alpha-2(I) chain OS=Homo sapiens GN=COL1A2 PE=1 SV=7	CO1A2_HUMAN	uniprot-homo+sapiens_reverse.fas	129315	0.969	1	1	1	0.000524	0.0264
A3	302	Zinc-alpha-2-glycoprotein OS=Homo sapiens GN=AZGP1 PE=1 SV=2	C9JEV0_HUMAN,ZA2G_HUMAN	uniprot-homo+sapiens_reverse.fas	34258.6	1	3	3	4	0.00209	0.0906
A3	303	Collagen alpha-1(XVIII) chain OS=Homo sapiens GN=COL18A1 PE=1 SV=5	sp|P39060|COIA1_HUMAN	uniprot-organism%3A9606+keyword%3A1185.fasta	178188	0.314	0	0	0	0	0
A3	303	Leucine-rich alpha-2-glycoprotein OS=Homo sapiens GN=LRG1 PE=1 SV=2	A2GL_HUMAN	uniprot-homo+sapiens_reverse.fas	38179.7	0.999	1	1	1	0.000694	0.0605
A3	303	Membrane-associated progesterone receptor component 1 OS=Homo sapiens GN=PGRMC1 PE=1 SV=3	PGRC1_HUMAN	uniprot-homo+sapiens_reverse.fas	21672.2	0.964	1	1	1	0.000694	0.0769
A3	303	Fibrinogen alpha chain OS=Homo sapiens GN=FGA PE=1 SV=2	sp|P02671|FIBA_HUMAN	uniprot-organism%3A9606+keyword%3A1185.fasta	94973.4	1	3	3	9	0.00625	0.0208
A3	303	Desmocollin-2 OS=Homo sapiens GN=DSC2 PE=1 SV=1	sp|Q02487|DSC2_HUMAN	uniprot-organism%3A9606+keyword%3A1185.fasta	99962.6	0.163	0	0	0	0	0
A3	303	Gelsolin OS=Homo sapiens GN=GSN PE=1 SV=1	sp|P06396|GELS_HUMAN	uniprot-organism%3A9606+keyword%3A1185.fasta	85697.8	1	2	2	5	0.00347	0.023
A3	303	Monocyte differentiation antigen CD14 OS=Homo sapiens GN=CD14 PE=1 SV=2	CD14_HUMAN,D6RFL4_HUMAN	uniprot-homo+sapiens_reverse.fas	40076.6	0.753	1	1	1	0.000694	0.0373
A3	303	Plasma protease C1 inhibitor OS=Homo sapiens GN=SERPING1 PE=1 SV=1	H9KV48_HUMAN	uniprot-homo+sapiens_reverse.fas	50990.6	1	2	2	8	0.00556	0.0454
A3	303	ITIH4 protein OS=Homo sapiens GN=ITIH4 PE=1 SV=1	B7ZKJ8_HUMAN,ITIH4_HUMAN	uniprot-homo+sapiens_reverse.fas	103358	1	2	2	4	0.00278	0.0225
A3	303	Collagen alpha-1(XVII) chain OS=Homo sapiens GN=COL17A1 PE=1 SV=3	sp|Q9UMD9|COHA1_HUMAN	uniprot-organism%3A9606+keyword%3A1185.fasta	150422	0.677	0	0	0	0	0
A3	303	Cadherin-1 OS=Homo sapiens GN=CDH1 PE=1 SV=3	CADH1_HUMAN	uniprot-homo+sapiens_reverse.fas	97457.6	1	1	1	3	0.00208	0.0193
A3	303	Collagen alpha-1(III) chain OS=Homo sapiens GN=COL3A1 PE=1 SV=4	sp|P02461|CO3A1_HUMAN	uniprot-organism%3A9606+keyword%3A1185.fasta	138565	1	5	8	24	0.0167	0.0703
A3	303	N(G),N(G)-dimethylarginine dimethylaminohydrolase 2 (Fragment) OS=Homo sapiens GN=DDAH2 PE=1 SV=1	Q5SSV3_HUMAN	uniprot-homo+sapiens_reverse.fas	23569.3	0.453	0	0	0	0	0
A3	303	14 kDa phosphohistidine phosphatase OS=Homo sapiens GN=PHPT1 PE=1 SV=1	PHP14_HUMAN	uniprot-homo+sapiens_reverse.fas	13832.6	0.268	0	0	0	0	0
A3	303	ProSAAS OS=Homo sapiens GN=PCSK1N PE=1 SV=1	PCSK1_HUMAN	uniprot-homo+sapiens_reverse.fas	27373.2	1	2	2	9	0.00625	0.0692
A3	303	Vesicular integral-membrane protein VIP36 OS=Homo sapiens GN=LMAN2 PE=1 SV=1	D6RBV2_HUMAN,LMAN2_HUMAN	uniprot-homo+sapiens_reverse.fas	40229.5	1	2	2	3	0.00208	0.0983
A3	303	Collagen alpha-1(VIII) chain OS=Homo sapiens GN=COL8A1 PE=1 SV=2	CO8A1_HUMAN	uniprot-homo+sapiens_reverse.fas	73366.6	0.154	0	0	0	0	0
A3	303	Collagen alpha-1(XVIII) chain (Fragment) OS=Homo sapiens GN=COL18A1 PE=1 SV=1	H7C457_HUMAN	uniprot-homo+sapiens_reverse.fas	31027.8	0.269	0	0	0	0	0
A3	303	Collagen alpha-1(XV) chain OS=Homo sapiens GN=COL15A1 PE=1 SV=2	COFA1_HUMAN	uniprot-homo+sapiens_reverse.fas	141722	0.182	0	0	0	0	0
A3	303	Collagen alpha-1(I) chain OS=Homo sapiens GN=COL1A1 PE=1 SV=5	CO1A1_HUMAN	uniprot-homo+sapiens_reverse.fas	138941	1	20	25	60	0.0417	0.125
A3	303	Uromodulin OS=Homo sapiens GN=UMOD PE=1 SV=1	sp|P07911|UROM_HUMAN	uniprot-organism%3A9606+keyword%3A1185.fasta	69759.5	0.727	1	1	1	0.000694	0.0188
A3	303	Collagen alpha-1(X) chain OS=Homo sapiens GN=COL10A1 PE=1 SV=2	COAA1_HUMAN	uniprot-homo+sapiens_reverse.fas	66159.7	0.83	1	1	1	0.000694	0.0221
A3	303	Collagen alpha-5(IV) chain OS=Homo sapiens GN=COL4A5 PE=1 SV=2	sp|P29400|CO4A5_HUMAN	uniprot-organism%3A9606+keyword%3A1185.fasta	161049	0.949	1	1	1	0.000694	0.0101
A3	303	Alpha-1-antitrypsin OS=Homo sapiens GN=SERPINA1 PE=1 SV=3	sp|P01009|A1AT_HUMAN	uniprot-organism%3A9606+keyword%3A1185.fasta	46737.9	1	4	4	11	0.00764	0.124
A3	303	Collagen alpha-2(XI) chain OS=Homo sapiens GN=COL11A2 PE=1 SV=5	sp|P13942|COBA2_HUMAN	uniprot-organism%3A9606+keyword%3A1185.fasta	171790	0.214	0	0	0	0	0
A3	303	Collagen alpha-1(V) chain OS=Homo sapiens GN=COL5A1 PE=1 SV=3	CO5A1_HUMAN	uniprot-homo+sapiens_reverse.fas	183563	0.866	1	1	1	0.000694	0.00925
A3	303	Uncharacterized protein OS=Homo sapiens PE=1 SV=1	B4E1Z4_HUMAN,E7ETN3_HUMAN	uniprot-homo+sapiens_reverse.fas	140944	0.982	1	1	2	0.00139	0.0182
A3	303	Basement membrane-specific heparan sulfate proteoglycan core protein OS=Homo sapiens GN=HSPG2 PE=1 SV=4	PGBM_HUMAN	uniprot-homo+sapiens_reverse.fas	468811	0.453	0	0	0	0	0
A3	303	Leucine-rich alpha-2-glycoprotein OS=Homo sapiens GN=LRG1 PE=1 SV=2	A2GL_HUMAN	uniprot-homo+sapiens_reverse.fas	38179.7	0.991	1	1	1	0.000699	0.0605
A3	303	Membrane-associated progesterone receptor component 1 OS=Homo sapiens GN=PGRMC1 PE=1 SV=3	PGRC1_HUMAN	uniprot-homo+sapiens_reverse.fas	21672.2	0.777	1	1	2	0.0014	0.0769
A3	303	Fibrinogen alpha chain OS=Homo sapiens GN=FGA PE=1 SV=2	sp|P02671|FIBA_HUMAN	uniprot-organism%3A9606+keyword%3A1185.fasta	94973.4	1	3	3	7	0.00489	0.0208
A3	303	Collagen alpha-1(XVI) chain OS=Homo sapiens GN=COL16A1 PE=1 SV=2	sp|Q07092|COGA1_HUMAN	uniprot-organism%3A9606+keyword%3A1185.fasta	157752	0.138	0	0	0	0	0
A3	303	Gelsolin OS=Homo sapiens GN=GSN PE=1 SV=1	sp|P06396|GELS_HUMAN	uniprot-organism%3A9606+keyword%3A1185.fasta	85697.8	1	1	1	3	0.0021	0.0217
A3	303	Monocyte differentiation antigen CD14 OS=Homo sapiens GN=CD14 PE=1 SV=2	CD14_HUMAN,D6RFL4_HUMAN	uniprot-homo+sapiens_reverse.fas	40076.6	0.962	1	1	1	0.000699	0.0373
A3	303	Collagen alpha-4(IV) chain OS=Homo sapiens GN=COL4A4 PE=1 SV=3	CO4A4_HUMAN	uniprot-homo+sapiens_reverse.fas	164040	0.577	0	0	0	0	0
A3	303	Apolipoprotein A-IV OS=Homo sapiens GN=APOA4 PE=1 SV=3	APOA4_HUMAN	uniprot-homo+sapiens_reverse.fas	45399.4	0.695	0	0	0	0	0
A3	303	Plasma protease C1 inhibitor OS=Homo sapiens GN=SERPING1 PE=1 SV=1	H9KV48_HUMAN	uniprot-homo+sapiens_reverse.fas	50990.6	1	2	2	11	0.00769	0.0454
A3	303	Collagen alpha-1(XVII) chain OS=Homo sapiens GN=COL17A1 PE=1 SV=3	sp|Q9UMD9|COHA1_HUMAN	uniprot-organism%3A9606+keyword%3A1185.fasta	150422	0.844	1	1	2	0.0014	0.01
A3	303	Cadherin-1 OS=Homo sapiens GN=CDH1 PE=1 SV=3	CADH1_HUMAN	uniprot-homo+sapiens_reverse.fas	97457.6	1	2	2	3	0.0021	0.0193
A3	303	Collagen alpha-1(III) chain OS=Homo sapiens GN=COL3A1 PE=1 SV=4	sp|P02461|CO3A1_HUMAN	uniprot-organism%3A9606+keyword%3A1185.fasta	138565	1	5	7	23	0.0161	0.0709
A3	303	Ig kappa chain V-II region TEW OS=Homo sapiens PE=1 SV=1	sp|P01617|KV204_HUMAN,sp|P06309|KV205_HUMAN		0	0.293	0	0	0	0	0
A3	303	ProSAAS OS=Homo sapiens GN=PCSK1N PE=1 SV=1	PCSK1_HUMAN	uniprot-homo+sapiens_reverse.fas	27373.2	1	2	2	9	0.00629	0.0692
A3	303	Vesicular integral-membrane protein VIP36 OS=Homo sapiens GN=LMAN2 PE=1 SV=1	D6RBV2_HUMAN,LMAN2_HUMAN	uniprot-homo+sapiens_reverse.fas	40229.5	1	3	3	6	0.00419	0.152
A3	303	Uncharacterized protein OS=Homo sapiens PE=1 SV=1	B4E1Z4_HUMAN,E7ETN3_HUMAN	uniprot-homo+sapiens_reverse.fas	140944	0.98	1	1	1	0.000699	0.0182
A3	303	Collagen alpha-1(I) chain OS=Homo sapiens GN=COL1A1 PE=1 SV=5	CO1A1_HUMAN	uniprot-homo+sapiens_reverse.fas	138941	1	21	24	54	0.0377	0.15
A3	303	Polymeric immunoglobulin receptor OS=Homo sapiens GN=PIGR PE=1 SV=4	PIGR_HUMAN	uniprot-homo+sapiens_reverse.fas	83283.4	0.263	0	0	0	0	0
A3	303	Collagen alpha-3(IX) chain OS=Homo sapiens GN=COL9A3 PE=1 SV=2	CO9A3_HUMAN	uniprot-homo+sapiens_reverse.fas	63617.3	0.646	0	0	0	0	0
A3	303	Collagen alpha-1(X) chain OS=Homo sapiens GN=COL10A1 PE=1 SV=2	COAA1_HUMAN	uniprot-homo+sapiens_reverse.fas	66159.7	0.705	1	1	1	0.000699	0.0221
A3	303	ITIH4 protein OS=Homo sapiens GN=ITIH4 PE=1 SV=1	B7ZKJ8_HUMAN,ITIH4_HUMAN	uniprot-homo+sapiens_reverse.fas	103358	1	3	3	4	0.0028	0.0246
A3	303	Collagen alpha-5(IV) chain OS=Homo sapiens GN=COL4A5 PE=1 SV=2	sp|P29400|CO4A5_HUMAN	uniprot-organism%3A9606+keyword%3A1185.fasta	161049	0.552	0	0	0	0	0
A3	303	Alpha-1-antitrypsin OS=Homo sapiens GN=SERPINA1 PE=1 SV=3	sp|P01009|A1AT_HUMAN	uniprot-organism%3A9606+keyword%3A1185.fasta	46737.9	1	3	3	5	0.00349	0.0837
A3	303	Collagen alpha-2(XI) chain OS=Homo sapiens GN=COL11A2 PE=1 SV=5	sp|P13942|COBA2_HUMAN	uniprot-organism%3A9606+keyword%3A1185.fasta	171790	0.307	0	0	0	0	0
A3	303	Collagen alpha-1(XV) chain OS=Homo sapiens GN=COL15A1 PE=1 SV=2	COFA1_HUMAN	uniprot-homo+sapiens_reverse.fas	141722	0.287	0	0	0	0	0
A3	303	Collagen alpha-2(I) chain OS=Homo sapiens GN=COL1A2 PE=1 SV=7	CO1A2_HUMAN	uniprot-homo+sapiens_reverse.fas	129315	0.79	1	1	1	0.000699	0.0146
A3	304	Membrane-associated progesterone receptor component 1 OS=Homo sapiens GN=PGRMC1 PE=1 SV=3	PGRC1_HUMAN	uniprot-homo+sapiens_reverse.fas	21672.2	0.321	0	0	0	0	0
A3	304	Fibrinogen alpha chain OS=Homo sapiens GN=FGA PE=1 SV=2	sp|P02671|FIBA_HUMAN	uniprot-organism%3A9606+keyword%3A1185.fasta	94973.4	1	1	1	4	0.00254	0.0208
A3	304	Collagen alpha-2(V) chain OS=Homo sapiens GN=COL5A2 PE=1 SV=3	CO5A2_HUMAN	uniprot-homo+sapiens_reverse.fas	144910	0.644	0	0	0	0	0
A3	304	Ig kappa chain V-II region TEW OS=Homo sapiens PE=1 SV=1	sp|P01617|KV204_HUMAN,sp|P06309|KV205_HUMAN		0	1	2	3	6	0.0038	0
A3	304	Apolipoprotein A-IV OS=Homo sapiens GN=APOA4 PE=1 SV=3	APOA4_HUMAN	uniprot-homo+sapiens_reverse.fas	45399.4	0.174	0	0	0	0	0
A3	304	Plasma protease C1 inhibitor OS=Homo sapiens GN=SERPING1 PE=1 SV=1	H9KV48_HUMAN	uniprot-homo+sapiens_reverse.fas	50990.6	1	2	2	7	0.00444	0.0454
A3	304	Collagen alpha-1(XVII) chain OS=Homo sapiens GN=COL17A1 PE=1 SV=3	sp|Q9UMD9|COHA1_HUMAN	uniprot-organism%3A9606+keyword%3A1185.fasta	150422	0.189	0	0	0	0	0
A3	304	Vasorin OS=Homo sapiens GN=VASN PE=1 SV=1	VASN_HUMAN	uniprot-homo+sapiens_reverse.fas	71714.1	0.999	1	1	4	0.00254	0.0267
A3	304	Insulin OS=Homo sapiens GN=INS PE=1 SV=1	INS_HUMAN	uniprot-homo+sapiens_reverse.fas	11981.1	0.982	1	2	10	0.00634	0.282
A3	304	Cadherin-1 OS=Homo sapiens GN=CDH1 PE=1 SV=3	CADH1_HUMAN	uniprot-homo+sapiens_reverse.fas	97457.6	0.475	0	0	0	0	0
A3	304	Collagen alpha-1(III) chain OS=Homo sapiens GN=COL3A1 PE=1 SV=4	sp|P02461|CO3A1_HUMAN	uniprot-organism%3A9606+keyword%3A1185.fasta	138565	1	11	13	29	0.0184	0.107
A3	304	Osteopontin OS=Homo sapiens GN=SPP1 PE=1 SV=1	sp|P10451|OSTP_HUMAN	uniprot-organism%3A9606+keyword%3A1185.fasta	35422.6	0.95	1	1	1	0.000634	0.0828
A3	304	Complement C4-A OS=Homo sapiens GN=C4A PE=1 SV=2	sp|P0C0L4|CO4A_HUMAN	uniprot-organism%3A9606+keyword%3A1185.fasta	192787	0.972	1	1	1	0.000634	0.0103
A3	304	Apolipoprotein A-I OS=Homo sapiens GN=APOA1 PE=1 SV=1	APOA1_HUMAN	uniprot-homo+sapiens_reverse.fas	30778.5	0.192	0	0	0	0	0
A3	304	Collagen alpha-1(XV) chain OS=Homo sapiens GN=COL15A1 PE=1 SV=2	COFA1_HUMAN	uniprot-homo+sapiens_reverse.fas	141722	0.987	1	1	1	0.000634	0.0122
A3	304	Polymeric immunoglobulin receptor OS=Homo sapiens GN=PIGR PE=1 SV=4	PIGR_HUMAN	uniprot-homo+sapiens_reverse.fas	83283.4	0.592	0	0	0	0	0
A3	304	Uromodulin OS=Homo sapiens GN=UMOD PE=1 SV=1	sp|P07911|UROM_HUMAN	uniprot-organism%3A9606+keyword%3A1185.fasta	69759.5	1	5	5	9	0.00571	0.0281
A3	304	Vesicular integral-membrane protein VIP36 OS=Homo sapiens GN=LMAN2 PE=1 SV=1	D6RBV2_HUMAN,LMAN2_HUMAN	uniprot-homo+sapiens_reverse.fas	40229.5	0.982	1	1	3	0.0019	0.0618
A3	304	Collagen alpha-1(VII) chain OS=Homo sapiens GN=COL7A1 PE=1 SV=2	sp|Q02388|CO7A1_HUMAN	uniprot-organism%3A9606+keyword%3A1185.fasta	295218	0.506	0	0	0	0	0
A3	304	Collagen alpha-1(X) chain OS=Homo sapiens GN=COL10A1 PE=1 SV=2	COAA1_HUMAN	uniprot-homo+sapiens_reverse.fas	66159.7	0.766	1	1	1	0.000634	0.0221
A3	304	Collagen alpha-3(IV) chain OS=Homo sapiens GN=COL4A3 PE=1 SV=3	sp|Q01955|CO4A3_HUMAN	uniprot-organism%3A9606+keyword%3A1185.fasta	161817	0.209	0	0	0	0	0
A3	304	Collagen alpha-5(IV) chain OS=Homo sapiens GN=COL4A5 PE=1 SV=2	sp|P29400|CO4A5_HUMAN	uniprot-organism%3A9606+keyword%3A1185.fasta	161049	0.989	1	1	1	0.000634	0.0101
A3	304	Collagen alpha-2(XI) chain OS=Homo sapiens GN=COL11A2 PE=1 SV=5	sp|P13942|COBA2_HUMAN	uniprot-organism%3A9606+keyword%3A1185.fasta	171790	0.426	0	0	0	0	0
A3	304	Sodium/potassium-transporting ATPase subunit gamma OS=Homo sapiens GN=FXYD2 PE=1 SV=3	sp|P54710|ATNG_HUMAN	uniprot-organism%3A9606+keyword%3A1185.fasta	7283.8	0.982	1	1	2	0.00127	0.258
A3	304	Collagen alpha-1(V) chain OS=Homo sapiens GN=COL5A1 PE=1 SV=3	CO5A1_HUMAN	uniprot-homo+sapiens_reverse.fas	183563	0.999	1	1	2	0.00127	0.00925
A3	304	Collagen alpha-1(I) chain OS=Homo sapiens GN=COL1A1 PE=1 SV=5	CO1A1_HUMAN	uniprot-homo+sapiens_reverse.fas	138941	1	26	41	92	0.0583	0.165
A3	304	Fibrinogen beta chain OS=Homo sapiens GN=FGB PE=1 SV=2	FIBB_HUMAN	uniprot-homo+sapiens_reverse.fas	55928.6	0.982	1	1	5	0.00317	0.0367
A3	304	Collagen alpha-2(I) chain OS=Homo sapiens GN=COL1A2 PE=1 SV=7	CO1A2_HUMAN	uniprot-homo+sapiens_reverse.fas	129315	1	4	4	8	0.00507	0.0264
A3	304	Membrane-associated progesterone receptor component 1 OS=Homo sapiens GN=PGRMC1 PE=1 SV=3	PGRC1_HUMAN	uniprot-homo+sapiens_reverse.fas	21672.2	0.982	1	1	2	0.00125	0.0769
A3	304	Fibrinogen alpha chain OS=Homo sapiens GN=FGA PE=1 SV=2	sp|P02671|FIBA_HUMAN	uniprot-organism%3A9606+keyword%3A1185.fasta	94973.4	1	2	2	8	0.00502	0.0208
A3	304	Collagen alpha-2(V) chain OS=Homo sapiens GN=COL5A2 PE=1 SV=3	CO5A2_HUMAN	uniprot-homo+sapiens_reverse.fas	144910	0.496	0	0	0	0	0
A3	304	Ig kappa chain V-II region TEW OS=Homo sapiens PE=1 SV=1	sp|P01617|KV204_HUMAN,sp|P06309|KV205_HUMAN		0	1	2	3	5	0.00314	0
A3	304	Collagen alpha-4(IV) chain OS=Homo sapiens GN=COL4A4 PE=1 SV=3	CO4A4_HUMAN	uniprot-homo+sapiens_reverse.fas	164040	0.936	1	1	1	0.000627	0.00947
A3	304	Plasma protease C1 inhibitor OS=Homo sapiens GN=SERPING1 PE=1 SV=1	H9KV48_HUMAN	uniprot-homo+sapiens_reverse.fas	50990.6	0.982	1	1	6	0.00376	0.0454
A3	304	Collagen alpha-1(XVII) chain OS=Homo sapiens GN=COL17A1 PE=1 SV=3	sp|Q9UMD9|COHA1_HUMAN	uniprot-organism%3A9606+keyword%3A1185.fasta	150422	0.75	1	1	1	0.000627	0.01
A3	304	Vasorin OS=Homo sapiens GN=VASN PE=1 SV=1	VASN_HUMAN	uniprot-homo+sapiens_reverse.fas	71714.1	0.997	1	1	4	0.00251	0.0267
A3	304	Insulin OS=Homo sapiens GN=INS PE=1 SV=1	INS_HUMAN	uniprot-homo+sapiens_reverse.fas	11981.1	0.998	1	2	6	0.00376	0.282
A3	304	Cadherin-1 OS=Homo sapiens GN=CDH1 PE=1 SV=3	CADH1_HUMAN	uniprot-homo+sapiens_reverse.fas	97457.6	0.394	0	0	0	0	0
A3	304	Collagen alpha-1(III) chain OS=Homo sapiens GN=COL3A1 PE=1 SV=4	sp|P02461|CO3A1_HUMAN	uniprot-organism%3A9606+keyword%3A1185.fasta	138565	1	13	15	32	0.0201	0.143
A3	304	Complement C4-A OS=Homo sapiens GN=C4A PE=1 SV=2	sp|P0C0L4|CO4A_HUMAN	uniprot-organism%3A9606+keyword%3A1185.fasta	192787	0.866	1	1	1	0.000627	0.0103
A3	304	Apolipoprotein A-I OS=Homo sapiens GN=APOA1 PE=1 SV=1	APOA1_HUMAN	uniprot-homo+sapiens_reverse.fas	30778.5	0.982	1	1	1	0.000627	0.0524
A3	304	Osteopontin OS=Homo sapiens GN=SPP1 PE=1 SV=1	sp|P10451|OSTP_HUMAN	uniprot-organism%3A9606+keyword%3A1185.fasta	35422.6	0.961	1	1	2	0.00125	0.0828
A3	304	Collagen alpha-1(XVIII) chain (Fragment) OS=Homo sapiens GN=COL18A1 PE=1 SV=1	H7C457_HUMAN	uniprot-homo+sapiens_reverse.fas	31027.8	0.173	0	0	0	0	0
A3	304	Collagen alpha-3(IX) chain OS=Homo sapiens GN=COL9A3 PE=1 SV=2	CO9A3_HUMAN	uniprot-homo+sapiens_reverse.fas	63617.3	0.634	0	0	0	0	0
A3	304	Fibrinogen beta chain OS=Homo sapiens GN=FGB PE=1 SV=2	FIBB_HUMAN	uniprot-homo+sapiens_reverse.fas	55928.6	1	2	2	4	0.00251	0.0367
A3	304	Uromodulin OS=Homo sapiens GN=UMOD PE=1 SV=1	sp|P07911|UROM_HUMAN	uniprot-organism%3A9606+keyword%3A1185.fasta	69759.5	1	7	7	13	0.00816	0.0281
A3	304	Sodium/potassium-transporting ATPase subunit gamma OS=Homo sapiens GN=FXYD2 PE=1 SV=3	sp|P54710|ATNG_HUMAN	uniprot-organism%3A9606+keyword%3A1185.fasta	7283.8	0.997	1	1	2	0.00125	0.258
A3	304	Collagen alpha-1(X) chain OS=Homo sapiens GN=COL10A1 PE=1 SV=2	COAA1_HUMAN	uniprot-homo+sapiens_reverse.fas	66159.7	0.727	1	1	1	0.000627	0.0221
A3	304	Actin, cytoplasmic 2 OS=Homo sapiens GN=ACTG1 PE=1 SV=1	ACTG_HUMAN,I3L4N8_HUMAN	uniprot-homo+sapiens_reverse.fas	41793.9	0.867	0	0	0	0	0
A3	304	Collagen alpha-3(IV) chain OS=Homo sapiens GN=COL4A3 PE=1 SV=3	sp|Q01955|CO4A3_HUMAN	uniprot-organism%3A9606+keyword%3A1185.fasta	161817	0.196	0	0	0	0	0
A3	304	Collagen alpha-5(IV) chain OS=Homo sapiens GN=COL4A5 PE=1 SV=2	sp|P29400|CO4A5_HUMAN	uniprot-organism%3A9606+keyword%3A1185.fasta	161049	0.998	1	1	2	0.00125	0.0101
A3	304	Collagen alpha-2(I) chain OS=Homo sapiens GN=COL1A2 PE=1 SV=7	CO1A2_HUMAN	uniprot-homo+sapiens_reverse.fas	129315	1	6	6	10	0.00627	0.0439
A3	304	Collagen alpha-2(XI) chain OS=Homo sapiens GN=COL11A2 PE=1 SV=5	sp|P13942|COBA2_HUMAN	uniprot-organism%3A9606+keyword%3A1185.fasta	171790	0.598	0	0	0	0	0
A3	304	Collagen alpha-1(V) chain OS=Homo sapiens GN=COL5A1 PE=1 SV=3	CO5A1_HUMAN	uniprot-homo+sapiens_reverse.fas	183563	1	1	1	2	0.00125	0.00925
A3	304	Collagen alpha-1(I) chain OS=Homo sapiens GN=COL1A1 PE=1 SV=5	CO1A1_HUMAN	uniprot-homo+sapiens_reverse.fas	138941	1	26	41	93	0.0583	0.205
A3	305	Beta-1,3-N-acetylglucosaminyltransferase lunatic fringe OS=Homo sapiens GN=LFNG PE=1 SV=2	LFNG_HUMAN	uniprot-homo+sapiens_reverse.fas	41774.2	0.978	1	1	3	0.00171	0.0317
A3	305	Fibrinogen alpha chain OS=Homo sapiens GN=FGA PE=1 SV=2	sp|P02671|FIBA_HUMAN	uniprot-organism%3A9606+keyword%3A1185.fasta	94973.4	1	4	4	15	0.00853	0.0589
A3	305	Collagen alpha-1(XV) chain OS=Homo sapiens GN=COL15A1 PE=1 SV=2	COFA1_HUMAN	uniprot-homo+sapiens_reverse.fas	141722	0.23	0	0	0	0	0
A3	305	Collagen alpha-4(IV) chain OS=Homo sapiens GN=COL4A4 PE=1 SV=3	CO4A4_HUMAN	uniprot-homo+sapiens_reverse.fas	164040	0.651	0	0	0	0	0
A3	305	Complement C4-A OS=Homo sapiens GN=C4A PE=1 SV=2	sp|P0C0L4|CO4A_HUMAN	uniprot-organism%3A9606+keyword%3A1185.fasta	192787	0.997	1	1	2	0.00114	0.0126
A3	305	Alpha-1-antitrypsin OS=Homo sapiens GN=SERPINA1 PE=1 SV=3	sp|P01009|A1AT_HUMAN	uniprot-organism%3A9606+keyword%3A1185.fasta	46737.9	0.994	1	1	1	0.000569	0.0478
A3	305	Collagen alpha-1(II) chain OS=Homo sapiens GN=COL2A1 PE=1 SV=3	sp|P02458|CO2A1_HUMAN	uniprot-organism%3A9606+keyword%3A1185.fasta	141786	0.992	1	1	1	0.000569	0.00874
A3	305	Fibrinogen beta chain OS=Homo sapiens GN=FGB PE=1 SV=2	FIBB_HUMAN	uniprot-homo+sapiens_reverse.fas	55928.6	1	1	1	3	0.00171	0.0367
A3	305	Gelsolin OS=Homo sapiens GN=GSN PE=1 SV=1	sp|P06396|GELS_HUMAN	uniprot-organism%3A9606+keyword%3A1185.fasta	85697.8	0.88	1	1	1	0.000569	0.023
A3	305	Collagen alpha-3(IX) chain OS=Homo sapiens GN=COL9A3 PE=1 SV=2	CO9A3_HUMAN	uniprot-homo+sapiens_reverse.fas	63617.3	0.974	0	0	0	0	0
A3	305	Vesicular integral-membrane protein VIP36 OS=Homo sapiens GN=LMAN2 PE=1 SV=1	D6RBV2_HUMAN,LMAN2_HUMAN	uniprot-homo+sapiens_reverse.fas	40229.5	1	3	3	5	0.00284	0.112
A3	305	Uromodulin OS=Homo sapiens GN=UMOD PE=1 SV=1	sp|P07911|UROM_HUMAN	uniprot-organism%3A9606+keyword%3A1185.fasta	69759.5	1	2	2	3	0.00171	0.0281
A3	305	Collagen alpha-1(XVII) chain OS=Homo sapiens GN=COL17A1 PE=1 SV=3	sp|Q9UMD9|COHA1_HUMAN	uniprot-organism%3A9606+keyword%3A1185.fasta	150422	0.082	0	0	0	0	0
A3	305	Osteopontin OS=Homo sapiens GN=SPP1 PE=1 SV=1	sp|P10451|OSTP_HUMAN	uniprot-organism%3A9606+keyword%3A1185.fasta	35422.6	1	2	2	5	0.00284	0.0828
A3	305	Apolipoprotein A-I OS=Homo sapiens GN=APOA1 PE=1 SV=1	APOA1_HUMAN	uniprot-homo+sapiens_reverse.fas	30778.5	0.95	1	1	1	0.000569	0.0524
A3	305	Collagen alpha-1(V) chain OS=Homo sapiens GN=COL5A1 PE=1 SV=3	CO5A1_HUMAN	uniprot-homo+sapiens_reverse.fas	183563	0.996	1	1	2	0.00114	0.00925
A3	305	Collagen alpha-2(XI) chain OS=Homo sapiens GN=COL11A2 PE=1 SV=5	sp|P13942|COBA2_HUMAN	uniprot-organism%3A9606+keyword%3A1185.fasta	171790	0.775	0	0	0	0	0
A3	305	Insulin OS=Homo sapiens GN=INS PE=1 SV=1	INS_HUMAN	uniprot-homo+sapiens_reverse.fas	11981.1	1	4	5	15	0.00853	0.282
A3	305	Collagen alpha-1(I) chain OS=Homo sapiens GN=COL1A1 PE=1 SV=5	CO1A1_HUMAN	uniprot-homo+sapiens_reverse.fas	138941	1	21	29	79	0.0449	0.148
A3	305	Collagen alpha-2(I) chain OS=Homo sapiens GN=COL1A2 PE=1 SV=7	CO1A2_HUMAN	uniprot-homo+sapiens_reverse.fas	129315	1	2	2	3	0.00171	0.0264
A3	305	Corticosteroid-binding globulin OS=Homo sapiens GN=SERPINA6 PE=1 SV=1	CBG_HUMAN	uniprot-homo+sapiens_reverse.fas	45142.1	0.376	0	0	0	0	0
A3	305	Uncharacterized protein OS=Homo sapiens PE=1 SV=1	B4E1Z4_HUMAN,E7ETN3_HUMAN	uniprot-homo+sapiens_reverse.fas	140944	0.978	0	0	0	0	0
A3	305	Collagen alpha-1(X) chain OS=Homo sapiens GN=COL10A1 PE=1 SV=2	COAA1_HUMAN	uniprot-homo+sapiens_reverse.fas	66159.7	0.537	0	0	0	0	0
A3	305	Actin, cytoplasmic 2 OS=Homo sapiens GN=ACTG1 PE=1 SV=1	ACTG_HUMAN,I3L4N8_HUMAN	uniprot-homo+sapiens_reverse.fas	41793.9	0.932	0	0	0	0	0
A3	305	Collagen alpha-5(IV) chain OS=Homo sapiens GN=COL4A5 PE=1 SV=2	sp|P29400|CO4A5_HUMAN	uniprot-organism%3A9606+keyword%3A1185.fasta	161049	0.999	1	1	2	0.00114	0.0101
A3	305	Collagen alpha-1(XVIII) chain (Fragment) OS=Homo sapiens GN=COL18A1 PE=1 SV=1	H7C457_HUMAN	uniprot-homo+sapiens_reverse.fas	31027.8	0.269	0	0	0	0	0
A3	305	Collagen alpha-1(III) chain OS=Homo sapiens GN=COL3A1 PE=1 SV=4	sp|P02461|CO3A1_HUMAN	uniprot-organism%3A9606+keyword%3A1185.fasta	138565	1	10	13	34	0.0193	0.113
A3	305	Ig kappa chain V-II region TEW OS=Homo sapiens PE=1 SV=1	sp|P01617|KV204_HUMAN,sp|P06309|KV205_HUMAN		0	0.999	1	2	7	0.00398	0
A3	305	Haptoglobin OS=Homo sapiens GN=HP PE=1 SV=1	HPT_HUMAN,J3QLC9_HUMAN,J3QR68_HUMAN	uniprot-homo+sapiens_reverse.fas	45204.9	0.992	1	1	2	0.00114	0.032
A3	305	Lactotransferrin OS=Homo sapiens GN=LTF PE=1 SV=6	E7EQB2_HUMAN,E7ER44_HUMAN,sp|P02788|TRFL_HUMAN	uniprot-homo+sapiens_reverse.fas,uniprot-organism%3A9606+keyword%3A1185.fasta	78182.3	0.999	1	1	3	0.00171	0.0254
A3	305	Collagen alpha-2(V) chain OS=Homo sapiens GN=COL5A2 PE=1 SV=3	CO5A2_HUMAN	uniprot-homo+sapiens_reverse.fas	144910	0.188	0	0	0	0	0
A3	305	Plasma protease C1 inhibitor OS=Homo sapiens GN=SERPING1 PE=1 SV=1	H9KV48_HUMAN	uniprot-homo+sapiens_reverse.fas	50990.6	1	3	4	15	0.00853	0.0454
A3	305	Transthyretin OS=Homo sapiens GN=TTR PE=1 SV=1	TTHY_HUMAN	uniprot-homo+sapiens_reverse.fas	15886.9	1	2	2	7	0.00398	0.122
A3	305	Beta-1,3-N-acetylglucosaminyltransferase lunatic fringe OS=Homo sapiens GN=LFNG PE=1 SV=2	LFNG_HUMAN	uniprot-homo+sapiens_reverse.fas	41774.2	1	2	2	3	0.0017	0.0317
A3	305	Fibrinogen alpha chain OS=Homo sapiens GN=FGA PE=1 SV=2	sp|P02671|FIBA_HUMAN	uniprot-organism%3A9606+keyword%3A1185.fasta	94973.4	1	6	6	16	0.00905	0.0589
A3	305	Collagen alpha-1(XV) chain OS=Homo sapiens GN=COL15A1 PE=1 SV=2	COFA1_HUMAN	uniprot-homo+sapiens_reverse.fas	141722	0.056	0	0	0	0	0
A3	305	Polymeric immunoglobulin receptor OS=Homo sapiens GN=PIGR PE=1 SV=4	PIGR_HUMAN	uniprot-homo+sapiens_reverse.fas	83283.4	0.88	1	1	1	0.000566	0.0236
A3	305	Collagen alpha-4(IV) chain OS=Homo sapiens GN=COL4A4 PE=1 SV=3	CO4A4_HUMAN	uniprot-homo+sapiens_reverse.fas	164040	0.964	1	1	1	0.000566	0.00947
A3	305	Complement C4-A OS=Homo sapiens GN=C4A PE=1 SV=2	sp|P0C0L4|CO4A_HUMAN	uniprot-organism%3A9606+keyword%3A1185.fasta	192787	0.999	1	1	1	0.000566	0.0126
A3	305	Alpha-1-antitrypsin OS=Homo sapiens GN=SERPINA1 PE=1 SV=3	sp|P01009|A1AT_HUMAN	uniprot-organism%3A9606+keyword%3A1185.fasta	46737.9	1	3	3	4	0.00226	0.124
A3	305	Collagen alpha-1(II) chain OS=Homo sapiens GN=COL2A1 PE=1 SV=3	sp|P02458|CO2A1_HUMAN	uniprot-organism%3A9606+keyword%3A1185.fasta	141786	0.98	1	1	1	0.000566	0.00874
A3	305	Fibrinogen beta chain OS=Homo sapiens GN=FGB PE=1 SV=2	FIBB_HUMAN	uniprot-homo+sapiens_reverse.fas	55928.6	0.999	1	1	3	0.0017	0.0367
A3	305	Actin, cytoplasmic 2 OS=Homo sapiens GN=ACTG1 PE=1 SV=1	ACTG_HUMAN,I3L4N8_HUMAN	uniprot-homo+sapiens_reverse.fas	41793.9	0.999	1	1	1	0.000566	0.0293
A3	305	Collagen alpha-3(IX) chain OS=Homo sapiens GN=COL9A3 PE=1 SV=2	CO9A3_HUMAN	uniprot-homo+sapiens_reverse.fas	63617.3	0.054	0	0	0	0	0
A3	305	Vesicular integral-membrane protein VIP36 OS=Homo sapiens GN=LMAN2 PE=1 SV=1	D6RBV2_HUMAN,LMAN2_HUMAN	uniprot-homo+sapiens_reverse.fas	40229.5	1	3	3	6	0.0034	0.107
A3	305	Collagen alpha-1(VII) chain OS=Homo sapiens GN=COL7A1 PE=1 SV=2	sp|Q02388|CO7A1_HUMAN	uniprot-organism%3A9606+keyword%3A1185.fasta	295218	0.895	0	0	0	0	0
A3	305	Collagen alpha-1(V) chain OS=Homo sapiens GN=COL5A1 PE=1 SV=3	CO5A1_HUMAN	uniprot-homo+sapiens_reverse.fas	183563	0.994	1	1	3	0.0017	0.00925
A3	305	Uromodulin OS=Homo sapiens GN=UMOD PE=1 SV=1	sp|P07911|UROM_HUMAN	uniprot-organism%3A9606+keyword%3A1185.fasta	69759.5	1	3	3	6	0.0034	0.0281
A3	305	Collagen alpha-1(XVIII) chain OS=Homo sapiens GN=COL18A1 PE=1 SV=5	sp|P39060|COIA1_HUMAN	uniprot-organism%3A9606+keyword%3A1185.fasta	178188	0.163	0	0	0	0	0
A3	305	Osteopontin OS=Homo sapiens GN=SPP1 PE=1 SV=1	sp|P10451|OSTP_HUMAN	uniprot-organism%3A9606+keyword%3A1185.fasta	35422.6	1	2	2	7	0.00396	0.0828
A3	305	Apolipoprotein A-I OS=Homo sapiens GN=APOA1 PE=1 SV=1	APOA1_HUMAN	uniprot-homo+sapiens_reverse.fas	30778.5	0.994	1	1	2	0.00113	0.0524
A3	305	SH3-containing GRB2-like protein 3-interacting protein 1 OS=Homo sapiens GN=SGIP1 PE=1 SV=2	sp|Q9BQI5|SGIP1_HUMAN	uniprot-organism%3A9606+keyword%3A1185.fasta	89110.9	0.272	0	0	0	0	0
A3	305	ProSAAS OS=Homo sapiens GN=PCSK1N PE=1 SV=1	PCSK1_HUMAN	uniprot-homo+sapiens_reverse.fas	27373.2	0.317	0	0	0	0	0
A3	305	Collagen alpha-2(XI) chain OS=Homo sapiens GN=COL11A2 PE=1 SV=5	sp|P13942|COBA2_HUMAN	uniprot-organism%3A9606+keyword%3A1185.fasta	171790	0.638	0	0	0	0	0
A3	305	Insulin OS=Homo sapiens GN=INS PE=1 SV=1	INS_HUMAN	uniprot-homo+sapiens_reverse.fas	11981.1	1	3	4	12	0.00679	0.282
A3	305	Collagen alpha-1(I) chain OS=Homo sapiens GN=COL1A1 PE=1 SV=5	CO1A1_HUMAN	uniprot-homo+sapiens_reverse.fas	138941	1	24	35	89	0.0504	0.168
A3	305	Collagen alpha-2(I) chain OS=Homo sapiens GN=COL1A2 PE=1 SV=7	CO1A2_HUMAN	uniprot-homo+sapiens_reverse.fas	129315	1	3	3	5	0.00283	0.0264
A3	305	Corticosteroid-binding globulin OS=Homo sapiens GN=SERPINA6 PE=1 SV=1	CBG_HUMAN	uniprot-homo+sapiens_reverse.fas	45142.1	0.984	1	1	1	0.000566	0.0444
A3	305	Uncharacterized protein OS=Homo sapiens PE=1 SV=1	B4E1Z4_HUMAN,E7ETN3_HUMAN	uniprot-homo+sapiens_reverse.fas	140944	0.904	0	0	0	0	0
A3	305	Collagen alpha-1(X) chain OS=Homo sapiens GN=COL10A1 PE=1 SV=2	COAA1_HUMAN	uniprot-homo+sapiens_reverse.fas	66159.7	0.813	1	1	3	0.0017	0.0221
A3	305	Collagen alpha-5(IV) chain OS=Homo sapiens GN=COL4A5 PE=1 SV=2	sp|P29400|CO4A5_HUMAN	uniprot-organism%3A9606+keyword%3A1185.fasta	161049	0.996	1	1	4	0.00226	0.0101
A3	305	Collagen alpha-1(XVIII) chain (Fragment) OS=Homo sapiens GN=COL18A1 PE=1 SV=1	H7C457_HUMAN	uniprot-homo+sapiens_reverse.fas	31027.8	0.053	0	0	0	0	0
A3	305	Collagen alpha-1(III) chain OS=Homo sapiens GN=COL3A1 PE=1 SV=4	sp|P02461|CO3A1_HUMAN	uniprot-organism%3A9606+keyword%3A1185.fasta	138565	1	11	14	35	0.0198	0.139
A3	305	Ig kappa chain V-II region TEW OS=Homo sapiens PE=1 SV=1	sp|P01617|KV204_HUMAN,sp|P06309|KV205_HUMAN		0	0.999	1	2	7	0.00396	0
A3	305	Haptoglobin OS=Homo sapiens GN=HP PE=1 SV=1	HPT_HUMAN,J3QLC9_HUMAN,J3QR68_HUMAN	uniprot-homo+sapiens_reverse.fas	45204.9	0.987	1	1	3	0.0017	0.032
A3	305	Lactotransferrin OS=Homo sapiens GN=LTF PE=1 SV=6	E7EQB2_HUMAN,E7ER44_HUMAN,sp|P02788|TRFL_HUMAN	uniprot-homo+sapiens_reverse.fas,uniprot-organism%3A9606+keyword%3A1185.fasta	78182.3	1	2	2	2	0.00113	0.0451
A3	305	Collagen alpha-2(V) chain OS=Homo sapiens GN=COL5A2 PE=1 SV=3	CO5A2_HUMAN	uniprot-homo+sapiens_reverse.fas	144910	0.648	0	0	0	0	0
A3	305	Gelsolin OS=Homo sapiens GN=GSN PE=1 SV=1	sp|P06396|GELS_HUMAN	uniprot-organism%3A9606+keyword%3A1185.fasta	85697.8	0.984	1	1	4	0.00226	0.023
A3	305	Plasma protease C1 inhibitor OS=Homo sapiens GN=SERPING1 PE=1 SV=1	H9KV48_HUMAN	uniprot-homo+sapiens_reverse.fas	50990.6	1	3	4	13	0.00736	0.0454
A3	305	Transthyretin OS=Homo sapiens GN=TTR PE=1 SV=1	TTHY_HUMAN	uniprot-homo+sapiens_reverse.fas	15886.9	1	2	2	4	0.00226	0.122
A3	306	Membrane-associated progesterone receptor component 1 OS=Homo sapiens GN=PGRMC1 PE=1 SV=3	PGRC1_HUMAN	uniprot-homo+sapiens_reverse.fas	21672.2	0.797	1	1	1	0.000803	0.0769
A3	306	Fibrinogen alpha chain OS=Homo sapiens GN=FGA PE=1 SV=2	sp|P02671|FIBA_HUMAN	uniprot-organism%3A9606+keyword%3A1185.fasta	94973.4	1	4	4	17	0.0136	0.0208
A3	306	Apolipoprotein A-IV OS=Homo sapiens GN=APOA4 PE=1 SV=3	APOA4_HUMAN	uniprot-homo+sapiens_reverse.fas	45399.4	0.643	0	0	0	0	0
A3	306	Plasma protease C1 inhibitor OS=Homo sapiens GN=SERPING1 PE=1 SV=1	H9KV48_HUMAN	uniprot-homo+sapiens_reverse.fas	50990.6	1	3	3	9	0.00722	0.0454
A3	306	Collagen alpha-1(XVII) chain OS=Homo sapiens GN=COL17A1 PE=1 SV=3	sp|Q9UMD9|COHA1_HUMAN	uniprot-organism%3A9606+keyword%3A1185.fasta	150422	0.66	0	0	0	0	0
A3	306	Insulin OS=Homo sapiens GN=INS PE=1 SV=1	INS_HUMAN	uniprot-homo+sapiens_reverse.fas	11981.1	0.982	1	2	6	0.00482	0.282
A3	306	Collagen alpha-1(III) chain OS=Homo sapiens GN=COL3A1 PE=1 SV=4	sp|P02461|CO3A1_HUMAN	uniprot-organism%3A9606+keyword%3A1185.fasta	138565	1	4	6	14	0.0112	0.0566
A3	306	Beta-1,3-N-acetylglucosaminyltransferase lunatic fringe OS=Homo sapiens GN=LFNG PE=1 SV=2	LFNG_HUMAN	uniprot-homo+sapiens_reverse.fas	41774.2	0.361	0	0	0	0	0
A3	306	ProSAAS OS=Homo sapiens GN=PCSK1N PE=1 SV=1	PCSK1_HUMAN	uniprot-homo+sapiens_reverse.fas	27373.2	0.955	1	1	3	0.00241	0.0654
A3	306	Vesicular integral-membrane protein VIP36 OS=Homo sapiens GN=LMAN2 PE=1 SV=1	D6RBV2_HUMAN,LMAN2_HUMAN	uniprot-homo+sapiens_reverse.fas	40229.5	1	1	1	2	0.00161	0.0618
A3	306	Collagen alpha-1(XV) chain OS=Homo sapiens GN=COL15A1 PE=1 SV=2	COFA1_HUMAN	uniprot-homo+sapiens_reverse.fas	141722	0.051	0	0	0	0	0
A3	306	Collagen alpha-1(XVIII) chain (Fragment) OS=Homo sapiens GN=COL18A1 PE=1 SV=1	H7C457_HUMAN	uniprot-homo+sapiens_reverse.fas	31027.8	0.138	0	0	0	0	0
A3	306	Collagen alpha-3(IX) chain OS=Homo sapiens GN=COL9A3 PE=1 SV=2	CO9A3_HUMAN	uniprot-homo+sapiens_reverse.fas	63617.3	0.839	0	0	0	0	0
A3	306	Fibrinogen beta chain OS=Homo sapiens GN=FGB PE=1 SV=2	FIBB_HUMAN	uniprot-homo+sapiens_reverse.fas	55928.6	0.982	1	1	3	0.00241	0.0367
A3	306	Uromodulin OS=Homo sapiens GN=UMOD PE=1 SV=1	sp|P07911|UROM_HUMAN	uniprot-organism%3A9606+keyword%3A1185.fasta	69759.5	0.795	1	1	1	0.000803	0.0281
A3	306	Collagen alpha-1(XIX) chain OS=Homo sapiens GN=COL19A1 PE=1 SV=3	COJA1_HUMAN	uniprot-homo+sapiens_reverse.fas	115224	0.159	0	0	0	0	0
A3	306	Transthyretin OS=Homo sapiens GN=TTR PE=1 SV=1	TTHY_HUMAN	uniprot-homo+sapiens_reverse.fas	15886.9	0.982	1	1	1	0.000803	0.122
A3	306	Collagen alpha-5(IV) chain OS=Homo sapiens GN=COL4A5 PE=1 SV=2	sp|P29400|CO4A5_HUMAN	uniprot-organism%3A9606+keyword%3A1185.fasta	161049	0.997	1	1	1	0.000803	0.0101
A3	306	Collagen alpha-2(XI) chain OS=Homo sapiens GN=COL11A2 PE=1 SV=5	sp|P13942|COBA2_HUMAN	uniprot-organism%3A9606+keyword%3A1185.fasta	171790	0.731	1	1	1	0.000803	0.00979
A3	306	Collagen alpha-1(I) chain OS=Homo sapiens GN=COL1A1 PE=1 SV=5	CO1A1_HUMAN	uniprot-homo+sapiens_reverse.fas	138941	1	17	20	54	0.0433	0.164
A3	306	Collagen alpha-2(I) chain OS=Homo sapiens GN=COL1A2 PE=1 SV=7	CO1A2_HUMAN	uniprot-homo+sapiens_reverse.fas	129315	0.2	0	0	0	0	0
A3	306	Fibrinogen alpha chain OS=Homo sapiens GN=FGA PE=1 SV=2	sp|P02671|FIBA_HUMAN	uniprot-organism%3A9606+keyword%3A1185.fasta	94973.4	1	2	2	13	0.0106	0.0208
A3	306	Apolipoprotein A-IV OS=Homo sapiens GN=APOA4 PE=1 SV=3	APOA4_HUMAN	uniprot-homo+sapiens_reverse.fas	45399.4	0.958	1	1	1	0.000812	0.0758
A3	306	Plasma protease C1 inhibitor OS=Homo sapiens GN=SERPING1 PE=1 SV=1	H9KV48_HUMAN	uniprot-homo+sapiens_reverse.fas	50990.6	1	2	2	10	0.00812	0.0454
A3	306	Insulin OS=Homo sapiens GN=INS PE=1 SV=1	INS_HUMAN	uniprot-homo+sapiens_reverse.fas	11981.1	0.928	1	1	1	0.000812	0.282
A3	306	Collagen alpha-1(III) chain OS=Homo sapiens GN=COL3A1 PE=1 SV=4	sp|P02461|CO3A1_HUMAN	uniprot-organism%3A9606+keyword%3A1185.fasta	138565	1	2	4	11	0.00894	0.03
A3	306	ProSAAS OS=Homo sapiens GN=PCSK1N PE=1 SV=1	PCSK1_HUMAN	uniprot-homo+sapiens_reverse.fas	27373.2	0.935	1	1	1	0.000812	0.0654
A3	306	Vesicular integral-membrane protein VIP36 OS=Homo sapiens GN=LMAN2 PE=1 SV=1	D6RBV2_HUMAN,LMAN2_HUMAN	uniprot-homo+sapiens_reverse.fas	40229.5	0.95	0	0	0	0	0
A3	306	Collagen alpha-1(XV) chain OS=Homo sapiens GN=COL15A1 PE=1 SV=2	COFA1_HUMAN	uniprot-homo+sapiens_reverse.fas	141722	0.356	0	0	0	0	0
A3	306	Collagen alpha-1(I) chain OS=Homo sapiens GN=COL1A1 PE=1 SV=5	CO1A1_HUMAN	uniprot-homo+sapiens_reverse.fas	138941	1	19	22	53	0.0431	0.153
A3	306	Fibrinogen beta chain OS=Homo sapiens GN=FGB PE=1 SV=2	FIBB_HUMAN	uniprot-homo+sapiens_reverse.fas	55928.6	0.979	1	1	4	0.00325	0.0367
A3	306	Uromodulin OS=Homo sapiens GN=UMOD PE=1 SV=1	sp|P07911|UROM_HUMAN	uniprot-organism%3A9606+keyword%3A1185.fasta	69759.5	0.491	0	0	0	0	0
A3	306	Collagen alpha-1(XIX) chain OS=Homo sapiens GN=COL19A1 PE=1 SV=3	COJA1_HUMAN	uniprot-homo+sapiens_reverse.fas	115224	0.251	0	0	0	0	0
A3	306	Collagen alpha-5(IV) chain OS=Homo sapiens GN=COL4A5 PE=1 SV=2	sp|P29400|CO4A5_HUMAN	uniprot-organism%3A9606+keyword%3A1185.fasta	161049	0.753	0	0	0	0	0
A3	306	Collagen alpha-2(XI) chain OS=Homo sapiens GN=COL11A2 PE=1 SV=5	sp|P13942|COBA2_HUMAN	uniprot-organism%3A9606+keyword%3A1185.fasta	171790	0.479	0	0	0	0	0
A3	306	Collagen alpha-2(I) chain OS=Homo sapiens GN=COL1A2 PE=1 SV=7	CO1A2_HUMAN	uniprot-homo+sapiens_reverse.fas	129315	0.994	0	0	0	0	0
A3	306	Collagen alpha-1(VII) chain OS=Homo sapiens GN=COL7A1 PE=1 SV=2	sp|Q02388|CO7A1_HUMAN	uniprot-organism%3A9606+keyword%3A1185.fasta	295218	0.815	0	0	0	0	0
A3	307	Fibrinogen alpha chain OS=Homo sapiens GN=FGA PE=1 SV=2	sp|P02671|FIBA_HUMAN	uniprot-organism%3A9606+keyword%3A1185.fasta	94973.4	1	4	4	16	0.00968	0.0208
A3	307	Apolipoprotein A-IV OS=Homo sapiens GN=APOA4 PE=1 SV=3	APOA4_HUMAN	uniprot-homo+sapiens_reverse.fas	45399.4	0.998	1	1	1	0.000605	0.0354
A3	307	Plasma protease C1 inhibitor OS=Homo sapiens GN=SERPING1 PE=1 SV=1	H9KV48_HUMAN	uniprot-homo+sapiens_reverse.fas	50990.6	1	3	4	15	0.00907	0.0454
A3	307	Insulin OS=Homo sapiens GN=INS PE=1 SV=1	INS_HUMAN	uniprot-homo+sapiens_reverse.fas	11981.1	1	5	7	27	0.0163	0.282
A3	307	Cadherin-1 OS=Homo sapiens GN=CDH1 PE=1 SV=3	CADH1_HUMAN	uniprot-homo+sapiens_reverse.fas	97457.6	1	2	2	4	0.00242	0.0193
A3	307	Uncharacterized protein OS=Homo sapiens PE=1 SV=1	B4E1Z4_HUMAN,E7ETN3_HUMAN	uniprot-homo+sapiens_reverse.fas	140944	1	3	3	4	0.00242	0.0355
A3	307	Transthyretin OS=Homo sapiens GN=TTR PE=1 SV=1	TTHY_HUMAN	uniprot-homo+sapiens_reverse.fas	15886.9	1	3	3	9	0.00544	0.129
A3	307	Sodium/potassium-transporting ATPase subunit gamma OS=Homo sapiens GN=FXYD2 PE=1 SV=3	sp|P54710|ATNG_HUMAN	uniprot-organism%3A9606+keyword%3A1185.fasta	7283.8	0.388	0	0	0	0	0
A3	307	Complement C4-A OS=Homo sapiens GN=C4A PE=1 SV=2	sp|P0C0L4|CO4A_HUMAN	uniprot-organism%3A9606+keyword%3A1185.fasta	192787	0.9	1	1	2	0.00121	0.0103
A3	307	Apolipoprotein A-I OS=Homo sapiens GN=APOA1 PE=1 SV=1	APOA1_HUMAN	uniprot-homo+sapiens_reverse.fas	30778.5	1	2	2	3	0.00181	0.105
A3	307	ProSAAS OS=Homo sapiens GN=PCSK1N PE=1 SV=1	PCSK1_HUMAN	uniprot-homo+sapiens_reverse.fas	27373.2	1	2	2	6	0.00363	0.0692
A3	307	Collagen alpha-1(III) chain OS=Homo sapiens GN=COL3A1 PE=1 SV=4	sp|P02461|CO3A1_HUMAN	uniprot-organism%3A9606+keyword%3A1185.fasta	138565	1	8	10	28	0.0169	0.0709
A3	307	Vesicular integral-membrane protein VIP36 OS=Homo sapiens GN=LMAN2 PE=1 SV=1	D6RBV2_HUMAN,LMAN2_HUMAN	uniprot-homo+sapiens_reverse.fas	40229.5	1	4	4	6	0.00363	0.163
A3	307	Collagen alpha-1(VIII) chain OS=Homo sapiens GN=COL8A1 PE=1 SV=2	CO8A1_HUMAN	uniprot-homo+sapiens_reverse.fas	73366.6	0.076	0	0	0	0	0
A3	307	Clusterin OS=Homo sapiens GN=CLU PE=1 SV=1	sp|P10909|CLUS_HUMAN	uniprot-organism%3A9606+keyword%3A1185.fasta	52495	0.658	1	1	1	0.000605	0.0312
A3	307	Gelsolin OS=Homo sapiens GN=GSN PE=1 SV=1	sp|P06396|GELS_HUMAN	uniprot-organism%3A9606+keyword%3A1185.fasta	85697.8	0.971	1	1	1	0.000605	0.0217
A3	307	Collagen alpha-1(XVIII) chain (Fragment) OS=Homo sapiens GN=COL18A1 PE=1 SV=1	H7C457_HUMAN	uniprot-homo+sapiens_reverse.fas	31027.8	0.115	0	0	0	0	0
A3	307	Collagen alpha-3(IX) chain OS=Homo sapiens GN=COL9A3 PE=1 SV=2	CO9A3_HUMAN	uniprot-homo+sapiens_reverse.fas	63617.3	0.083	0	0	0	0	0
A3	307	Fibrinogen beta chain OS=Homo sapiens GN=FGB PE=1 SV=2	FIBB_HUMAN	uniprot-homo+sapiens_reverse.fas	55928.6	0.971	1	1	1	0.000605	0.0367
A3	307	Uromodulin OS=Homo sapiens GN=UMOD PE=1 SV=1	sp|P07911|UROM_HUMAN	uniprot-organism%3A9606+keyword%3A1185.fasta	69759.5	1	4	4	5	0.00302	0.0453
A3	307	Beta-1,3-N-acetylglucosaminyltransferase lunatic fringe OS=Homo sapiens GN=LFNG PE=1 SV=2	LFNG_HUMAN	uniprot-homo+sapiens_reverse.fas	41774.2	0.939	1	1	1	0.000605	0.029
A3	307	Collagen alpha-5(IV) chain OS=Homo sapiens GN=COL4A5 PE=1 SV=2	sp|P29400|CO4A5_HUMAN	uniprot-organism%3A9606+keyword%3A1185.fasta	161049	1	1	1	2	0.00121	0.0101
A3	307	Alpha-1-antitrypsin OS=Homo sapiens GN=SERPINA1 PE=1 SV=3	sp|P01009|A1AT_HUMAN	uniprot-organism%3A9606+keyword%3A1185.fasta	46737.9	1	7	7	16	0.00968	0.239
A3	307	Collagen alpha-2(XI) chain OS=Homo sapiens GN=COL11A2 PE=1 SV=5	sp|P13942|COBA2_HUMAN	uniprot-organism%3A9606+keyword%3A1185.fasta	171790	0.168	0	0	0	0	0
A3	307	Collagen alpha-1(I) chain OS=Homo sapiens GN=COL1A1 PE=1 SV=5	CO1A1_HUMAN	uniprot-homo+sapiens_reverse.fas	138941	1	22	30	79	0.0478	0.155
A3	307	Collagen alpha-2(I) chain OS=Homo sapiens GN=COL1A2 PE=1 SV=7	CO1A2_HUMAN	uniprot-homo+sapiens_reverse.fas	129315	1	1	1	2	0.00121	0.0146
A3	307	Leucine-rich alpha-2-glycoprotein OS=Homo sapiens GN=LRG1 PE=1 SV=2	A2GL_HUMAN	uniprot-homo+sapiens_reverse.fas	38179.7	0.209	0	0	0	0	0
A3	307	Fibrinogen alpha chain OS=Homo sapiens GN=FGA PE=1 SV=2	sp|P02671|FIBA_HUMAN	uniprot-organism%3A9606+keyword%3A1185.fasta	94973.4	1	3	3	20	0.0127	0.0208
A3	307	Desmocollin-2 OS=Homo sapiens GN=DSC2 PE=1 SV=1	sp|Q02487|DSC2_HUMAN	uniprot-organism%3A9606+keyword%3A1185.fasta	99962.6	0.97	1	1	3	0.0019	0.02
A3	307	Gelsolin OS=Homo sapiens GN=GSN PE=1 SV=1	sp|P06396|GELS_HUMAN	uniprot-organism%3A9606+keyword%3A1185.fasta	85697.8	0.97	1	1	2	0.00127	0.0217
A3	307	Apolipoprotein A-IV OS=Homo sapiens GN=APOA4 PE=1 SV=3	APOA4_HUMAN	uniprot-homo+sapiens_reverse.fas	45399.4	1	3	3	5	0.00316	0.139
A3	307	Plasma protease C1 inhibitor OS=Homo sapiens GN=SERPING1 PE=1 SV=1	H9KV48_HUMAN	uniprot-homo+sapiens_reverse.fas	50990.6	1	3	4	16	0.0101	0.0454
A3	307	Insulin OS=Homo sapiens GN=INS PE=1 SV=1	INS_HUMAN	uniprot-homo+sapiens_reverse.fas	11981.1	1	5	7	19	0.012	0.282
A3	307	Cadherin-1 OS=Homo sapiens GN=CDH1 PE=1 SV=3	CADH1_HUMAN	uniprot-homo+sapiens_reverse.fas	97457.6	0.998	1	1	2	0.00127	0.0215
A3	307	Uncharacterized protein OS=Homo sapiens PE=1 SV=1	B4E1Z4_HUMAN,E7ETN3_HUMAN	uniprot-homo+sapiens_reverse.fas	140944	1	2	2	4	0.00253	0.0174
A3	307	Beta-1,3-N-acetylglucosaminyltransferase lunatic fringe OS=Homo sapiens GN=LFNG PE=1 SV=2	LFNG_HUMAN	uniprot-homo+sapiens_reverse.fas	41774.2	0.947	1	1	2	0.00127	0.029
A3	307	Complement C4-A OS=Homo sapiens GN=C4A PE=1 SV=2	sp|P0C0L4|CO4A_HUMAN	uniprot-organism%3A9606+keyword%3A1185.fasta	192787	0.236	0	0	0	0	0
A3	307	Apolipoprotein A-I OS=Homo sapiens GN=APOA1 PE=1 SV=1	APOA1_HUMAN	uniprot-homo+sapiens_reverse.fas	30778.5	1	1	1	2	0.00127	0.0524
A3	307	ProSAAS OS=Homo sapiens GN=PCSK1N PE=1 SV=1	PCSK1_HUMAN	uniprot-homo+sapiens_reverse.fas	27373.2	1	2	2	6	0.0038	0.0692
A3	307	Collagen alpha-1(III) chain OS=Homo sapiens GN=COL3A1 PE=1 SV=4	sp|P02461|CO3A1_HUMAN	uniprot-organism%3A9606+keyword%3A1185.fasta	138565	1	8	10	29	0.0184	0.0778
A3	307	Vesicular integral-membrane protein VIP36 OS=Homo sapiens GN=LMAN2 PE=1 SV=1	D6RBV2_HUMAN,LMAN2_HUMAN	uniprot-homo+sapiens_reverse.fas	40229.5	1	2	2	4	0.00253	0.112
A3	307	Collagen alpha-1(I) chain OS=Homo sapiens GN=COL1A1 PE=1 SV=5	CO1A1_HUMAN	uniprot-homo+sapiens_reverse.fas	138941	1	22	30	77	0.0487	0.155
A3	307	Collagen alpha-3(IX) chain OS=Homo sapiens GN=COL9A3 PE=1 SV=2	CO9A3_HUMAN	uniprot-homo+sapiens_reverse.fas	63617.3	0.075	0	0	0	0	0
A3	307	Fibrinogen beta chain OS=Homo sapiens GN=FGB PE=1 SV=2	FIBB_HUMAN	uniprot-homo+sapiens_reverse.fas	55928.6	0.97	1	1	1	0.000633	0.0367
A3	307	Uromodulin OS=Homo sapiens GN=UMOD PE=1 SV=1	sp|P07911|UROM_HUMAN	uniprot-organism%3A9606+keyword%3A1185.fasta	69759.5	1	4	4	5	0.00316	0.0469
A3	307	Sodium/potassium-transporting ATPase subunit gamma OS=Homo sapiens GN=FXYD2 PE=1 SV=3	sp|P54710|ATNG_HUMAN	uniprot-organism%3A9606+keyword%3A1185.fasta	7283.8	0.108	0	0	0	0	0
A3	307	Transthyretin OS=Homo sapiens GN=TTR PE=1 SV=1	TTHY_HUMAN	uniprot-homo+sapiens_reverse.fas	15886.9	1	3	3	6	0.0038	0.129
A3	307	Collagen alpha-1(X) chain OS=Homo sapiens GN=COL10A1 PE=1 SV=2	COAA1_HUMAN	uniprot-homo+sapiens_reverse.fas	66159.7	0.434	0	0	0	0	0
A3	307	Collagen alpha-5(IV) chain OS=Homo sapiens GN=COL4A5 PE=1 SV=2	sp|P29400|CO4A5_HUMAN	uniprot-organism%3A9606+keyword%3A1185.fasta	161049	0.97	1	1	1	0.000633	0.0101
A3	307	Alpha-1-antitrypsin OS=Homo sapiens GN=SERPINA1 PE=1 SV=3	sp|P01009|A1AT_HUMAN	uniprot-organism%3A9606+keyword%3A1185.fasta	46737.9	1	6	6	10	0.00633	0.163
A3	307	Angiotensinogen OS=Homo sapiens GN=AGT PE=1 SV=1	ANGT_HUMAN	uniprot-homo+sapiens_reverse.fas	53154.8	0.835	1	1	1	0.000633	0.0289
A3	307	Collagen alpha-2(XI) chain OS=Homo sapiens GN=COL11A2 PE=1 SV=5	sp|P13942|COBA2_HUMAN	uniprot-organism%3A9606+keyword%3A1185.fasta	171790	0.256	0	0	0	0	0
A3	307	Collagen alpha-2(I) chain OS=Homo sapiens GN=COL1A2 PE=1 SV=7	CO1A2_HUMAN	uniprot-homo+sapiens_reverse.fas	129315	1	2	2	5	0.00316	0.0264
A3	308	Beta-1,3-N-acetylglucosaminyltransferase lunatic fringe OS=Homo sapiens GN=LFNG PE=1 SV=2	LFNG_HUMAN,sp|Q8NES3-3|LFNG_HUMAN	uniprot-homo+sapiens_reverse.fas	41774.2	0.993	1	1	2	0.00148	0.029
A3	308	Fibrinogen alpha chain OS=Homo sapiens GN=FGA PE=1 SV=2	sp|P02671|FIBA_HUMAN	uniprot-organism%3A9606+keyword%3A1185.fasta	94973.4	1	4	4	20	0.0148	0.0208
A3	308	Collagen alpha-1(XV) chain OS=Homo sapiens GN=COL15A1 PE=1 SV=2	COFA1_HUMAN	uniprot-homo+sapiens_reverse.fas	141722	0.972	1	1	1	0.000741	0.0122
A3	308	Collagen alpha-1(IV) chain OS=Homo sapiens GN=COL4A1 PE=1 SV=3	sp|P02462|CO4A1_HUMAN	uniprot-organism%3A9606+keyword%3A1185.fasta	160618	0.699	0	0	0	0	0
A3	308	Alpha-1-antitrypsin OS=Homo sapiens GN=SERPINA1 PE=1 SV=3	sp|P01009|A1AT_HUMAN	uniprot-organism%3A9606+keyword%3A1185.fasta	46737.9	0.801	0	0	0	0	0
A3	308	Fibrinogen beta chain OS=Homo sapiens GN=FGB PE=1 SV=2	FIBB_HUMAN	uniprot-homo+sapiens_reverse.fas	55928.6	0.327	0	0	0	0	0
A3	308	Clusterin OS=Homo sapiens GN=CLU PE=1 SV=1	sp|P10909-2|CLUS_HUMAN,sp|P10909-3|CLUS_HUMAN,sp|P10909-4|CLUS_HUMAN,sp|P10909-5|CLUS_HUMAN,sp|P10909|CLUS_HUMAN	uniprot-organism%3A9606+keyword%3A1185.fasta	52495	1	4	4	5	0.0037	0.0713
A3	308	Collagen alpha-3(IX) chain OS=Homo sapiens GN=COL9A3 PE=1 SV=2	CO9A3_HUMAN	uniprot-homo+sapiens_reverse.fas	63617.3	0.981	1	1	1	0.000741	0.0307
A3	308	Collagen alpha-1(VII) chain OS=Homo sapiens GN=COL7A1 PE=1 SV=2	sp|Q02388|CO7A1_HUMAN	uniprot-organism%3A9606+keyword%3A1185.fasta	295218	0.993	1	1	2	0.00148	0.00306
A3	308	Apolipoprotein A-IV OS=Homo sapiens GN=APOA4 PE=1 SV=3	APOA4_HUMAN	uniprot-homo+sapiens_reverse.fas	45399.4	0.993	1	2	6	0.00444	0.0758
A3	308	Uromodulin OS=Homo sapiens GN=UMOD PE=1 SV=1	sp|P07911|UROM_HUMAN	uniprot-organism%3A9606+keyword%3A1185.fasta	69759.5	1	3	3	5	0.0037	0.0266
A3	308	Collagen alpha-1(XVII) chain OS=Homo sapiens GN=COL17A1 PE=1 SV=3	sp|Q9UMD9|COHA1_HUMAN	uniprot-organism%3A9606+keyword%3A1185.fasta	150422	0.992	1	1	2	0.00148	0.01
A3	308	Collagen alpha-1(XVIII) chain OS=Homo sapiens GN=COL18A1 PE=1 SV=5	sp|P39060|COIA1_HUMAN	uniprot-organism%3A9606+keyword%3A1185.fasta	178188	0.992	1	1	1	0.000741	0.0131
A3	308	Isoform 2 of Optic atrophy 3 protein OS=Homo sapiens GN=OPA3	sp|Q9H6K4-2|OPA3_HUMAN	uniprot-organism%3A9606+keyword%3A1185.fasta	20255.4	0.544	0	0	0	0	0
A3	308	Collagen alpha-1(VIII) chain OS=Homo sapiens GN=COL8A1 PE=1 SV=2	CO8A1_HUMAN	uniprot-homo+sapiens_reverse.fas	73366.6	0.785	0	0	0	0	0
A3	308	Collagen alpha-1(V) chain OS=Homo sapiens GN=COL5A1 PE=1 SV=3	CO5A1_HUMAN	uniprot-homo+sapiens_reverse.fas	183563	1	1	1	1	0.000741	0.00925
A3	308	Collagen alpha-2(XI) chain OS=Homo sapiens GN=COL11A2 PE=1 SV=5	sp|P13942|COBA2_HUMAN	uniprot-organism%3A9606+keyword%3A1185.fasta	171790	0.988	1	1	1	0.000741	0.00979
A3	308	Isoform 2 of Collagen alpha-1(IX) chain OS=Homo sapiens GN=COL9A1	sp|P20849-2|CO9A1_HUMAN	uniprot-organism%3A9606+keyword%3A1185.fasta	64373.2	0.999	1	1	1	0.000741	0.0236
A3	308	Insulin OS=Homo sapiens GN=INS PE=1 SV=1	INS_HUMAN	uniprot-homo+sapiens_reverse.fas	11981.1	1	3	4	15	0.0111	0.282
A3	308	Collagen alpha-1(I) chain OS=Homo sapiens GN=COL1A1 PE=1 SV=5	CO1A1_HUMAN	uniprot-homo+sapiens_reverse.fas	138941	1	27	39	101	0.0748	0.168
A3	308	Apolipoprotein A-I OS=Homo sapiens GN=APOA1 PE=1 SV=1	APOA1_HUMAN	uniprot-homo+sapiens_reverse.fas	30778.5	0.964	1	1	1	0.000741	0.0524
A3	308	Collagen alpha-2(I) chain OS=Homo sapiens GN=COL1A2 PE=1 SV=7	CO1A2_HUMAN	uniprot-homo+sapiens_reverse.fas	129315	1	6	6	9	0.00667	0.0395
A3	308	Collagen alpha-1(XI) chain OS=Homo sapiens GN=COL11A1 PE=1 SV=4	sp|P12107|COBA1_HUMAN	uniprot-organism%3A9606+keyword%3A1185.fasta	181066	0.579	0	0	0	0	0
A3	308	Collagen alpha-1(X) chain OS=Homo sapiens GN=COL10A1 PE=1 SV=2	COAA1_HUMAN	uniprot-homo+sapiens_reverse.fas	66159.7	0.999	1	1	1	0.000741	0.0221
A3	308	Vitronectin OS=Homo sapiens GN=VTN PE=1 SV=1	VTNC_HUMAN	uniprot-homo+sapiens_reverse.fas	54306.1	0.576	0	0	0	0	0
A3	308	Collagen alpha-5(IV) chain OS=Homo sapiens GN=COL4A5 PE=1 SV=2	sp|P29400|CO4A5_HUMAN	uniprot-organism%3A9606+keyword%3A1185.fasta	161049	1	2	2	4	0.00296	0.0184
A3	308	Collagen alpha-1(XVIII) chain (Fragment) OS=Homo sapiens GN=COL18A1 PE=1 SV=1	H7C457_HUMAN	uniprot-homo+sapiens_reverse.fas	31027.8	0.941	1	1	1	0.000741	0.139
A3	308	Collagen alpha-1(III) chain OS=Homo sapiens GN=COL3A1 PE=1 SV=4	sp|P02461|CO3A1_HUMAN	uniprot-organism%3A9606+keyword%3A1185.fasta	138565	1	10	11	25	0.0185	0.134
A3	308	Insulin-like growth factor II OS=Homo sapiens GN=IGF2 PE=1 SV=1	IGF2_HUMAN,sp|P01344-2|IGF2_HUMAN,sp|P01344-3|IGF2_HUMAN	uniprot-homo+sapiens_reverse.fas	20140.8	0.932	1	1	2	0.00148	0.0722
A3	308	Collagen alpha-2(V) chain OS=Homo sapiens GN=COL5A2 PE=1 SV=3	CO5A2_HUMAN	uniprot-homo+sapiens_reverse.fas	144910	0.994	1	1	5	0.0037	0.0113
A3	308	Plasma protease C1 inhibitor OS=Homo sapiens GN=SERPING1 PE=1 SV=1	H9KV48_HUMAN	uniprot-homo+sapiens_reverse.fas	50990.6	1	2	3	13	0.00963	0.0454
A3	308	Collagen alpha-3(IX) chain OS=Homo sapiens GN=COL9A3 PE=1 SV=2	CO9A3_HUMAN	uniprot-homo+sapiens_reverse.fas	63617.3	0.39	0	0	0	0	0
A3	308	Fibrinogen alpha chain OS=Homo sapiens GN=FGA PE=1 SV=2	sp|P02671|FIBA_HUMAN	uniprot-organism%3A9606+keyword%3A1185.fasta	94973.4	1	2	3	6	0.0048	0.0208
A3	308	Collagen alpha-1(II) chain OS=Homo sapiens GN=COL2A1 PE=1 SV=3	sp|P02458|CO2A1_HUMAN	uniprot-organism%3A9606+keyword%3A1185.fasta	141786	0.962	0	0	0	0	0
A3	308	Collagen alpha-1(XVII) chain OS=Homo sapiens GN=COL17A1 PE=1 SV=3	sp|Q9UMD9|COHA1_HUMAN	uniprot-organism%3A9606+keyword%3A1185.fasta	150422	0.998	1	1	2	0.0016	0.01
A3	308	Uromodulin OS=Homo sapiens GN=UMOD PE=1 SV=1	sp|P07911|UROM_HUMAN	uniprot-organism%3A9606+keyword%3A1185.fasta	69759.5	1	3	3	6	0.0048	0.0266
A3	308	Collagen alpha-2(V) chain OS=Homo sapiens GN=COL5A2 PE=1 SV=3	CO5A2_HUMAN	uniprot-homo+sapiens_reverse.fas	144910	0.995	1	1	3	0.0024	0.0113
A3	308	Collagen alpha-1(XVIII) chain (Fragment) OS=Homo sapiens GN=COL18A1 PE=1 SV=1	H7C457_HUMAN	uniprot-homo+sapiens_reverse.fas	31027.8	0.97	1	1	1	0.000799	0.0571
A3	308	Collagen alpha-1(XVIII) chain OS=Homo sapiens GN=COL18A1 PE=1 SV=5	sp|P39060|COIA1_HUMAN	uniprot-organism%3A9606+keyword%3A1185.fasta	178188	0.952	0	0	0	0	0
A3	308	Collagen alpha-1(I) chain OS=Homo sapiens GN=COL1A1 PE=1 SV=5	CO1A1_HUMAN	uniprot-homo+sapiens_reverse.fas	138941	1	21	32	77	0.0616	0.173
A3	308	Collagen alpha-5(IV) chain OS=Homo sapiens GN=COL4A5 PE=1 SV=2	sp|P29400|CO4A5_HUMAN	uniprot-organism%3A9606+keyword%3A1185.fasta	161049	1	3	3	4	0.0032	0.0279
A3	308	Collagen alpha-1(III) chain OS=Homo sapiens GN=COL3A1 PE=1 SV=4	sp|P02461|CO3A1_HUMAN	uniprot-organism%3A9606+keyword%3A1185.fasta	138565	1	10	12	24	0.0192	0.136
A3	308	Collagen alpha-4(IV) chain OS=Homo sapiens GN=COL4A4 PE=1 SV=3	CO4A4_HUMAN	uniprot-homo+sapiens_reverse.fas	164040	0.987	1	1	1	0.000799	0.013
A3	308	Apolipoprotein A-IV OS=Homo sapiens GN=APOA4 PE=1 SV=3	APOA4_HUMAN	uniprot-homo+sapiens_reverse.fas	45399.4	0.965	1	1	3	0.0024	0.0758
A3	308	Collagen alpha-3(IV) chain OS=Homo sapiens GN=COL4A3 PE=1 SV=3	sp|Q01955|CO4A3_HUMAN	uniprot-organism%3A9606+keyword%3A1185.fasta	161817	0.845	0	0	0	0	0
A3	308	Collagen alpha-1(V) chain OS=Homo sapiens GN=COL5A1 PE=1 SV=3	CO5A1_HUMAN	uniprot-homo+sapiens_reverse.fas	183563	1	2	2	2	0.0016	0.00979
A3	308	Collagen alpha-2(XI) chain OS=Homo sapiens GN=COL11A2 PE=1 SV=5	sp|P13942|COBA2_HUMAN	uniprot-organism%3A9606+keyword%3A1185.fasta	171790	0.998	1	1	3	0.0024	0.00979
A3	308	Collagen alpha-2(I) chain OS=Homo sapiens GN=COL1A2 PE=1 SV=7	CO1A2_HUMAN	uniprot-homo+sapiens_reverse.fas	129315	1	4	4	8	0.00639	0.0264
A3	308	Collagen alpha-1(XV) chain OS=Homo sapiens GN=COL15A1 PE=1 SV=2	COFA1_HUMAN	uniprot-homo+sapiens_reverse.fas	141722	0.995	1	1	1	0.000799	0.0122
A3	308	Insulin OS=Homo sapiens GN=INS PE=1 SV=1	INS_HUMAN	uniprot-homo+sapiens_reverse.fas	11981.1	1	2	3	12	0.00959	0.282
A3	308	Collagen alpha-1(X) chain OS=Homo sapiens GN=COL10A1 PE=1 SV=2	COAA1_HUMAN	uniprot-homo+sapiens_reverse.fas	66159.7	0.998	1	1	1	0.000799	0.0221
A3	308	Insulin-like growth factor II OS=Homo sapiens GN=IGF2 PE=1 SV=1	IGF2_HUMAN,sp|P01344-2|IGF2_HUMAN,sp|P01344-3|IGF2_HUMAN	uniprot-homo+sapiens_reverse.fas	20140.8	0.817	0	0	0	0	0
A3	308	Clusterin OS=Homo sapiens GN=CLU PE=1 SV=1	sp|P10909-2|CLUS_HUMAN,sp|P10909-3|CLUS_HUMAN,sp|P10909-4|CLUS_HUMAN,sp|P10909-5|CLUS_HUMAN,sp|P10909|CLUS_HUMAN	uniprot-organism%3A9606+keyword%3A1185.fasta	52495	0.888	0	0	0	0	0
A3	308	Plasma protease C1 inhibitor OS=Homo sapiens GN=SERPING1 PE=1 SV=1	H9KV48_HUMAN	uniprot-homo+sapiens_reverse.fas	50990.6	1	3	3	12	0.00959	0.0454
A3	309	Alpha-1-antitrypsin OS=Homo sapiens GN=SERPINA1 PE=1 SV=3	sp|P01009|A1AT_HUMAN	uniprot-organism%3A9606+keyword%3A1185.fasta	46737.9	1	4	5	10	0.00512	0.0981
A3	309	Collagen alpha-3(IX) chain OS=Homo sapiens GN=COL9A3 PE=1 SV=2	CO9A3_HUMAN	uniprot-homo+sapiens_reverse.fas	63617.3	0.99	1	1	1	0.000512	0.0307
A3	309	Fibrinogen alpha chain OS=Homo sapiens GN=FGA PE=1 SV=2	sp|P02671|FIBA_HUMAN	uniprot-organism%3A9606+keyword%3A1185.fasta	94973.4	1	2	2	5	0.00256	0.0208
A3	309	Insulin-like growth factor II OS=Homo sapiens GN=IGF2 PE=1 SV=1	IGF2_HUMAN,sp|P01344-2|IGF2_HUMAN,sp|P01344-3|IGF2_HUMAN	uniprot-homo+sapiens_reverse.fas	20140.8	0.4	0	0	0	0	0
A3	309	Collagen alpha-1(XVII) chain OS=Homo sapiens GN=COL17A1 PE=1 SV=3	sp|Q9UMD9|COHA1_HUMAN	uniprot-organism%3A9606+keyword%3A1185.fasta	150422	0.997	1	1	1	0.000512	0.01
A3	309	Uromodulin OS=Homo sapiens GN=UMOD PE=1 SV=1	sp|P07911|UROM_HUMAN	uniprot-organism%3A9606+keyword%3A1185.fasta	69759.5	1	10	13	40	0.0205	0.0281
A3	309	Collagen alpha-2(V) chain OS=Homo sapiens GN=COL5A2 PE=1 SV=3	CO5A2_HUMAN	uniprot-homo+sapiens_reverse.fas	144910	0.991	1	1	3	0.00153	0.0113
A3	309	Collagen alpha-1(XVIII) chain (Fragment) OS=Homo sapiens GN=COL18A1 PE=1 SV=1	H7C457_HUMAN	uniprot-homo+sapiens_reverse.fas	31027.8	0.943	1	1	1	0.000512	0.0571
A3	309	Collagen alpha-1(VI) chain OS=Homo sapiens GN=COL6A1 PE=1 SV=3	CO6A1_HUMAN	uniprot-homo+sapiens_reverse.fas	108531	0.603	0	0	0	0	0
A3	309	Isoform 2 of Collagen alpha-1(IX) chain OS=Homo sapiens GN=COL9A1	sp|P20849-2|CO9A1_HUMAN	uniprot-organism%3A9606+keyword%3A1185.fasta	64373.2	0.994	1	1	1	0.000512	0.0236
A3	309	Collagen alpha-1(XVIII) chain OS=Homo sapiens GN=COL18A1 PE=1 SV=5	sp|P39060|COIA1_HUMAN	uniprot-organism%3A9606+keyword%3A1185.fasta	178188	0.85	0	0	0	0	0
A3	309	Collagen alpha-6(IV) chain OS=Homo sapiens GN=COL4A6 PE=2 SV=3	sp|Q14031-2|CO4A6_HUMAN,sp|Q14031|CO4A6_HUMAN	uniprot-organism%3A9606+keyword%3A1185.fasta	163812	0.994	1	1	1	0.000512	0.00769
A3	309	Collagen alpha-1(I) chain OS=Homo sapiens GN=COL1A1 PE=1 SV=5	CO1A1_HUMAN	uniprot-homo+sapiens_reverse.fas	138941	1	32	48	112	0.0573	0.204
A3	309	Nidogen-1 OS=Homo sapiens GN=NID1 PE=1 SV=3	sp|P14543|NID1_HUMAN	uniprot-organism%3A9606+keyword%3A1185.fasta	136376	0.994	1	1	3	0.00153	0.0289
A3	309	Collagen alpha-1(VII) chain OS=Homo sapiens GN=COL7A1 PE=1 SV=2	sp|Q02388|CO7A1_HUMAN	uniprot-organism%3A9606+keyword%3A1185.fasta	295218	0.946	1	1	2	0.00102	0.00611
A3	309	Keratin, type II cytoskeletal 1 OS=Homo sapiens GN=KRT1 PE=1 SV=6	K2C1_HUMAN	uniprot-homo+sapiens_reverse.fas	66040.3	0.958	1	1	1	0.000512	0.0264
A3	309	Collagen alpha-5(IV) chain OS=Homo sapiens GN=COL4A5 PE=1 SV=2	sp|P29400|CO4A5_HUMAN	uniprot-organism%3A9606+keyword%3A1185.fasta	161049	1	2	3	7	0.00358	0.0184
A3	309	Desmocollin-2 OS=Homo sapiens GN=DSC2 PE=1 SV=1	sp|Q02487-2|DSC2_HUMAN,sp|Q02487|DSC2_HUMAN	uniprot-organism%3A9606+keyword%3A1185.fasta	99962.6	1	2	2	3	0.00153	0.0388
A3	309	Beta-1,3-N-acetylglucosaminyltransferase lunatic fringe OS=Homo sapiens GN=LFNG PE=1 SV=2	LFNG_HUMAN,sp|Q8NES3-3|LFNG_HUMAN	uniprot-homo+sapiens_reverse.fas	41774.2	0.994	1	1	2	0.00102	0.029
A3	309	Vasorin OS=Homo sapiens GN=VASN PE=1 SV=1	VASN_HUMAN	uniprot-homo+sapiens_reverse.fas	71714.1	0.96	1	1	3	0.00153	0.0267
A3	309	ProSAAS OS=Homo sapiens GN=PCSK1N PE=1 SV=1	PCSK1_HUMAN	uniprot-homo+sapiens_reverse.fas	27373.2	0.994	1	1	2	0.00102	0.0654
A3	309	Collagen alpha-1(XVI) chain OS=Homo sapiens GN=COL16A1 PE=1 SV=2	sp|Q07092|COGA1_HUMAN	uniprot-organism%3A9606+keyword%3A1185.fasta	157752	0.967	1	1	1	0.000512	0.0137
A3	309	Collagen alpha-4(IV) chain OS=Homo sapiens GN=COL4A4 PE=1 SV=3	CO4A4_HUMAN	uniprot-homo+sapiens_reverse.fas	164040	0.986	1	1	1	0.000512	0.00888
A3	309	Vesicular integral-membrane protein VIP36 OS=Homo sapiens GN=LMAN2 PE=1 SV=1	D6RBV2_HUMAN,LMAN2_HUMAN	uniprot-homo+sapiens_reverse.fas	40229.5	1	5	6	11	0.00563	0.163
A3	309	Apolipoprotein A-IV OS=Homo sapiens GN=APOA4 PE=1 SV=3	APOA4_HUMAN	uniprot-homo+sapiens_reverse.fas	45399.4	0.998	1	1	3	0.00153	0.0758
A3	309	Collagen alpha-1(VIII) chain OS=Homo sapiens GN=COL8A1 PE=1 SV=2	CO8A1_HUMAN	uniprot-homo+sapiens_reverse.fas	73366.6	0.97	1	1	1	0.000512	0.0228
A3	309	Collagen alpha-3(IV) chain OS=Homo sapiens GN=COL4A3 PE=1 SV=3	sp|Q01955|CO4A3_HUMAN	uniprot-organism%3A9606+keyword%3A1185.fasta	161817	0.639	0	0	0	0	0
A3	309	Collagen alpha-1(IV) chain OS=Homo sapiens GN=COL4A1 PE=1 SV=3	sp|P02462|CO4A1_HUMAN	uniprot-organism%3A9606+keyword%3A1185.fasta	160618	0.977	0	0	0	0	0
A3	309	Collagen alpha-1(V) chain OS=Homo sapiens GN=COL5A1 PE=1 SV=3	CO5A1_HUMAN	uniprot-homo+sapiens_reverse.fas	183563	1	1	1	1	0.000512	0.00925
A3	309	Collagen alpha-2(XI) chain OS=Homo sapiens GN=COL11A2 PE=1 SV=5	sp|P13942|COBA2_HUMAN	uniprot-organism%3A9606+keyword%3A1185.fasta	171790	0.976	1	1	1	0.000512	0.00979
A3	309	Collagen alpha-2(I) chain OS=Homo sapiens GN=COL1A2 PE=1 SV=7	CO1A2_HUMAN	uniprot-homo+sapiens_reverse.fas	129315	1	13	13	28	0.0143	0.0717
A3	309	Fibrinogen beta chain OS=Homo sapiens GN=FGB PE=1 SV=2	FIBB_HUMAN	uniprot-homo+sapiens_reverse.fas	55928.6	1	3	3	6	0.00307	0.0448
A3	309	Leucine-rich alpha-2-glycoprotein OS=Homo sapiens GN=LRG1 PE=1 SV=2	A2GL_HUMAN	uniprot-homo+sapiens_reverse.fas	38179.7	0.999	1	1	6	0.00307	0.0692
A3	309	Collagen alpha-1(III) chain OS=Homo sapiens GN=COL3A1 PE=1 SV=4	sp|P02461|CO3A1_HUMAN	uniprot-organism%3A9606+keyword%3A1185.fasta	138565	1	14	19	52	0.0266	0.158
A3	309	Complement C4-A OS=Homo sapiens GN=C4A PE=1 SV=2	sp|P0C0L4|CO4A_HUMAN	uniprot-organism%3A9606+keyword%3A1185.fasta	192787	0.994	1	1	2	0.00102	0.0103
A3	309	Insulin OS=Homo sapiens GN=INS PE=1 SV=1	INS_HUMAN	uniprot-homo+sapiens_reverse.fas	11981.1	1	2	3	11	0.00563	0.282
A3	309	Collagen alpha-1(X) chain OS=Homo sapiens GN=COL10A1 PE=1 SV=2	COAA1_HUMAN	uniprot-homo+sapiens_reverse.fas	66159.7	0.999	1	1	2	0.00102	0.0221
A3	309	Keratin, type II cytoskeletal 4 OS=Homo sapiens GN=KRT4 PE=1 SV=4	K2C4_HUMAN,tr|F5H8K9|F5H8K9_HUMAN	uniprot-homo+sapiens_reverse.fas	57286.1	0.984	1	1	1	0.000512	0.0243
A3	309	Transthyretin OS=Homo sapiens GN=TTR PE=1 SV=1	TTHY_HUMAN	uniprot-homo+sapiens_reverse.fas	15886.9	1	2	2	4	0.00205	0.129
A3	309	Clusterin OS=Homo sapiens GN=CLU PE=1 SV=1	sp|P10909-2|CLUS_HUMAN,sp|P10909-3|CLUS_HUMAN,sp|P10909-4|CLUS_HUMAN,sp|P10909-5|CLUS_HUMAN,sp|P10909|CLUS_HUMAN	uniprot-organism%3A9606+keyword%3A1185.fasta	52495	0.999	1	1	2	0.00102	0.0423
A3	309	Plasma protease C1 inhibitor OS=Homo sapiens GN=SERPING1 PE=1 SV=1	H9KV48_HUMAN	uniprot-homo+sapiens_reverse.fas	50990.6	0.994	1	1	4	0.00205	0.0454
A3	309	Vitronectin OS=Homo sapiens GN=VTN PE=1 SV=1	VTNC_HUMAN	uniprot-homo+sapiens_reverse.fas	54306.1	0.988	1	1	1	0.000512	0.0523
A3	309	Isoform 2 of Optic atrophy 3 protein OS=Homo sapiens GN=OPA3	sp|Q9H6K4-2|OPA3_HUMAN	uniprot-organism%3A9606+keyword%3A1185.fasta	20255.4	0.883	0	0	0	0	0
A3	309	Alpha-1-antitrypsin OS=Homo sapiens GN=SERPINA1 PE=1 SV=3	sp|P01009|A1AT_HUMAN	uniprot-organism%3A9606+keyword%3A1185.fasta	46737.9	1	5	6	12	0.00605	0.141
A3	309	Collagen alpha-3(IX) chain OS=Homo sapiens GN=COL9A3 PE=1 SV=2	CO9A3_HUMAN	uniprot-homo+sapiens_reverse.fas	63617.3	1	2	2	3	0.00151	0.057
A3	309	Membrane-associated progesterone receptor component 1 OS=Homo sapiens GN=PGRMC1 PE=1 SV=3	PGRC1_HUMAN	uniprot-homo+sapiens_reverse.fas	21672.2	0.994	1	1	2	0.00101	0.0769
A3	309	Fibrinogen alpha chain OS=Homo sapiens GN=FGA PE=1 SV=2	sp|P02671|FIBA_HUMAN	uniprot-organism%3A9606+keyword%3A1185.fasta	94973.4	1	2	2	5	0.00252	0.0208
A3	309	Insulin-like growth factor II OS=Homo sapiens GN=IGF2 PE=1 SV=1	IGF2_HUMAN,sp|P01344-2|IGF2_HUMAN,sp|P01344-3|IGF2_HUMAN	uniprot-homo+sapiens_reverse.fas	20140.8	0.978	1	1	1	0.000504	0.0722
A3	309	Collagen alpha-1(III) chain OS=Homo sapiens GN=COL3A1 PE=1 SV=4	sp|P02461|CO3A1_HUMAN	uniprot-organism%3A9606+keyword%3A1185.fasta	138565	1	17	22	54	0.0272	0.187
A3	309	Collagen alpha-1(XVII) chain OS=Homo sapiens GN=COL17A1 PE=1 SV=3	sp|Q9UMD9|COHA1_HUMAN	uniprot-organism%3A9606+keyword%3A1185.fasta	150422	0.994	1	1	1	0.000504	0.01
A3	309	Uromodulin OS=Homo sapiens GN=UMOD PE=1 SV=1	sp|P07911|UROM_HUMAN	uniprot-organism%3A9606+keyword%3A1185.fasta	69759.5	1	11	14	36	0.0181	0.0297
A3	309	Collagen alpha-2(V) chain OS=Homo sapiens GN=COL5A2 PE=1 SV=3	CO5A2_HUMAN	uniprot-homo+sapiens_reverse.fas	144910	0.999	1	1	3	0.00151	0.0113
A3	309	Collagen alpha-1(XVIII) chain (Fragment) OS=Homo sapiens GN=COL18A1 PE=1 SV=1	H7C457_HUMAN	uniprot-homo+sapiens_reverse.fas	31027.8	0.846	0	0	0	0	0
A3	309	Isoform 2 of Collagen alpha-1(IX) chain OS=Homo sapiens GN=COL9A1	sp|P20849-2|CO9A1_HUMAN	uniprot-organism%3A9606+keyword%3A1185.fasta	64373.2	0.994	1	1	1	0.000504	0.0236
A3	309	Collagen alpha-1(XVIII) chain OS=Homo sapiens GN=COL18A1 PE=1 SV=5	sp|P39060|COIA1_HUMAN	uniprot-organism%3A9606+keyword%3A1185.fasta	178188	0.945	0	0	0	0	0
A3	309	Collagen alpha-6(IV) chain OS=Homo sapiens GN=COL4A6 PE=2 SV=3	sp|Q14031-2|CO4A6_HUMAN,sp|Q14031|CO4A6_HUMAN	uniprot-organism%3A9606+keyword%3A1185.fasta	163812	1	1	1	2	0.00101	0.00769
A3	309	Collagen alpha-1(I) chain OS=Homo sapiens GN=COL1A1 PE=1 SV=5	CO1A1_HUMAN	uniprot-homo+sapiens_reverse.fas	138941	1	34	49	118	0.0594	0.238
A3	309	Nidogen-1 OS=Homo sapiens GN=NID1 PE=1 SV=3	sp|P14543|NID1_HUMAN	uniprot-organism%3A9606+keyword%3A1185.fasta	136376	0.994	1	1	3	0.00151	0.0289
A3	309	Keratin, type II cytoskeletal 1 OS=Homo sapiens GN=KRT1 PE=1 SV=6	K2C1_HUMAN	uniprot-homo+sapiens_reverse.fas	66040.3	0.997	1	1	1	0.000504	0.0264
A3	309	Collagen alpha-5(IV) chain OS=Homo sapiens GN=COL4A5 PE=1 SV=2	sp|P29400|CO4A5_HUMAN	uniprot-organism%3A9606+keyword%3A1185.fasta	161049	1	3	3	4	0.00202	0.0279
A3	309	Desmocollin-2 OS=Homo sapiens GN=DSC2 PE=1 SV=1	sp|Q02487-2|DSC2_HUMAN,sp|Q02487|DSC2_HUMAN	uniprot-organism%3A9606+keyword%3A1185.fasta	99962.6	1	2	2	2	0.00101	0.0388
A3	309	Beta-1,3-N-acetylglucosaminyltransferase lunatic fringe OS=Homo sapiens GN=LFNG PE=1 SV=2	LFNG_HUMAN,sp|Q8NES3-3|LFNG_HUMAN	uniprot-homo+sapiens_reverse.fas	41774.2	0.994	1	1	1	0.000504	0.029
A3	309	Vasorin OS=Homo sapiens GN=VASN PE=1 SV=1	VASN_HUMAN	uniprot-homo+sapiens_reverse.fas	71714.1	0.994	1	1	1	0.000504	0.0267
A3	309	ProSAAS OS=Homo sapiens GN=PCSK1N PE=1 SV=1	PCSK1_HUMAN	uniprot-homo+sapiens_reverse.fas	27373.2	0.994	1	1	3	0.00151	0.0654
A3	309	Collagen alpha-4(IV) chain OS=Homo sapiens GN=COL4A4 PE=1 SV=3	CO4A4_HUMAN	uniprot-homo+sapiens_reverse.fas	164040	0.933	0	0	0	0	0
A3	309	Vesicular integral-membrane protein VIP36 OS=Homo sapiens GN=LMAN2 PE=1 SV=1	D6RBV2_HUMAN,LMAN2_HUMAN	uniprot-homo+sapiens_reverse.fas	40229.5	1	4	5	14	0.00705	0.163
A3	309	Apolipoprotein A-IV OS=Homo sapiens GN=APOA4 PE=1 SV=3	APOA4_HUMAN	uniprot-homo+sapiens_reverse.fas	45399.4	0.994	1	1	4	0.00202	0.0758
A3	309	Transthyretin OS=Homo sapiens GN=TTR PE=1 SV=1	TTHY_HUMAN	uniprot-homo+sapiens_reverse.fas	15886.9	1	2	2	5	0.00252	0.129
A3	309	Collagen alpha-1(VIII) chain OS=Homo sapiens GN=COL8A1 PE=1 SV=2	CO8A1_HUMAN	uniprot-homo+sapiens_reverse.fas	73366.6	0.983	1	1	1	0.000504	0.0228
A3	309	SH3-containing GRB2-like protein 3-interacting protein 1 OS=Homo sapiens GN=SGIP1 PE=1 SV=2	sp|Q9BQI5-2|SGIP1_HUMAN,sp|Q9BQI5|SGIP1_HUMAN	uniprot-organism%3A9606+keyword%3A1185.fasta	89110.9	0.913	1	1	1	0.000504	0.0217
A3	309	Collagen alpha-3(IV) chain OS=Homo sapiens GN=COL4A3 PE=1 SV=3	sp|Q01955|CO4A3_HUMAN	uniprot-organism%3A9606+keyword%3A1185.fasta	161817	0.713	0	0	0	0	0
A3	309	Glyceraldehyde-3-phosphate dehydrogenase OS=Homo sapiens GN=GAPDH PE=1 SV=3	G3P_HUMAN	uniprot-homo+sapiens_reverse.fas	36053.4	0.469	0	0	0	0	0
A3	309	Collagen alpha-1(V) chain OS=Homo sapiens GN=COL5A1 PE=1 SV=3	CO5A1_HUMAN	uniprot-homo+sapiens_reverse.fas	183563	1	1	1	2	0.00101	0.00925
A3	309	Collagen alpha-2(XI) chain OS=Homo sapiens GN=COL11A2 PE=1 SV=5	sp|P13942|COBA2_HUMAN	uniprot-organism%3A9606+keyword%3A1185.fasta	171790	0.994	1	1	1	0.000504	0.00979
A3	309	Collagen alpha-2(I) chain OS=Homo sapiens GN=COL1A2 PE=1 SV=7	CO1A2_HUMAN	uniprot-homo+sapiens_reverse.fas	129315	1	10	11	25	0.0126	0.0564
A3	309	Fibrinogen beta chain OS=Homo sapiens GN=FGB PE=1 SV=2	FIBB_HUMAN	uniprot-homo+sapiens_reverse.fas	55928.6	0.994	1	1	3	0.00151	0.0367
A3	309	Leucine-rich alpha-2-glycoprotein OS=Homo sapiens GN=LRG1 PE=1 SV=2	A2GL_HUMAN	uniprot-homo+sapiens_reverse.fas	38179.7	0.994	1	1	5	0.00252	0.0692
A3	309	Complement C4-A OS=Homo sapiens GN=C4A PE=1 SV=2	sp|P0C0L4|CO4A_HUMAN	uniprot-organism%3A9606+keyword%3A1185.fasta	192787	0.994	1	1	1	0.000504	0.0103
A3	309	Insulin OS=Homo sapiens GN=INS PE=1 SV=1	INS_HUMAN	uniprot-homo+sapiens_reverse.fas	11981.1	1	3	4	15	0.00756	0.282
A3	309	Collagen alpha-1(X) chain OS=Homo sapiens GN=COL10A1 PE=1 SV=2	COAA1_HUMAN	uniprot-homo+sapiens_reverse.fas	66159.7	0.999	1	1	2	0.00101	0.0221
A3	309	Collagen alpha-1(XI) chain OS=Homo sapiens GN=COL11A1 PE=1 SV=4	sp|P12107|COBA1_HUMAN	uniprot-organism%3A9606+keyword%3A1185.fasta	181066	0.946	0	0	0	0	0
A3	309	Clusterin OS=Homo sapiens GN=CLU PE=1 SV=1	sp|P10909-2|CLUS_HUMAN,sp|P10909-3|CLUS_HUMAN,sp|P10909-4|CLUS_HUMAN,sp|P10909-5|CLUS_HUMAN,sp|P10909|CLUS_HUMAN	uniprot-organism%3A9606+keyword%3A1185.fasta	52495	0.999	1	1	3	0.00151	0.0312
A3	309	Plasma protease C1 inhibitor OS=Homo sapiens GN=SERPING1 PE=1 SV=1	H9KV48_HUMAN	uniprot-homo+sapiens_reverse.fas	50990.6	1	2	2	4	0.00202	0.0475
A3	309	Vitronectin OS=Homo sapiens GN=VTN PE=1 SV=1	VTNC_HUMAN	uniprot-homo+sapiens_reverse.fas	54306.1	0.994	1	1	2	0.00101	0.0523
A3	309	Isoform 2 of Optic atrophy 3 protein OS=Homo sapiens GN=OPA3	sp|Q9H6K4-2|OPA3_HUMAN	uniprot-organism%3A9606+keyword%3A1185.fasta	20255.4	0.992	1	1	2	0.00101	0.106
A3	501	Alpha-1-antitrypsin OS=Homo sapiens GN=SERPINA1 PE=1 SV=3	sp|P01009|A1AT_HUMAN	uniprot-organism%3A9606+keyword%3A1185.fasta	46737.9	1	8	8	18	0.00972	0.127
A3	501	Monocyte differentiation antigen CD14 OS=Homo sapiens GN=CD14 PE=1 SV=2	CD14_HUMAN,D6RFL4_HUMAN	uniprot-homo+sapiens_reverse.fas	40076.6	0.998	1	2	4	0.00216	0.0373
A3	501	Uncharacterized protein OS=Homo sapiens PE=1 SV=1	B4E1Z4_HUMAN,E7ETN3_HUMAN	uniprot-homo+sapiens_reverse.fas	140944	0.993	1	1	1	0.00054	0.0182
A3	501	Serpin B3 OS=Homo sapiens GN=SERPINB3 PE=1 SV=2	SPB3_HUMAN,SPB4_HUMAN	uniprot-homo+sapiens_reverse.fas	44565.9	1	2	2	4	0.00216	0.0846
A3	501	Collagen alpha-3(IX) chain OS=Homo sapiens GN=COL9A3 PE=1 SV=2	CO9A3_HUMAN	uniprot-homo+sapiens_reverse.fas	63617.3	0.999	1	1	1	0.00054	0.0132
A3	501	Clusterin OS=Homo sapiens GN=CLU PE=1 SV=1	sp|P10909-2|CLUS_HUMAN,sp|P10909-3|CLUS_HUMAN,sp|P10909-4|CLUS_HUMAN,sp|P10909-5|CLUS_HUMAN,sp|P10909|CLUS_HUMAN	uniprot-organism%3A9606+keyword%3A1185.fasta	52495	1	3	3	6	0.00324	0.0445
A3	501	Fibrinogen alpha chain OS=Homo sapiens GN=FGA PE=1 SV=2	sp|P02671|FIBA_HUMAN	uniprot-organism%3A9606+keyword%3A1185.fasta	94973.4	1	7	9	35	0.0189	0.0208
A3	501	Polymeric immunoglobulin receptor OS=Homo sapiens GN=PIGR PE=1 SV=4	PIGR_HUMAN	uniprot-homo+sapiens_reverse.fas	83283.4	0.989	1	1	1	0.00054	0.0183
A3	501	Collagen alpha-1(II) chain OS=Homo sapiens GN=COL2A1 PE=1 SV=3	sp|P02458|CO2A1_HUMAN	uniprot-organism%3A9606+keyword%3A1185.fasta	141786	1	1	1	1	0.00054	0.00605
A3	501	Insulin-like growth factor II OS=Homo sapiens GN=IGF2 PE=1 SV=1	IGF2_HUMAN,sp|P01344-2|IGF2_HUMAN,sp|P01344-3|IGF2_HUMAN	uniprot-homo+sapiens_reverse.fas	20140.8	0.468	0	0	0	0	0
A3	501	Collagen alpha-1(XVII) chain OS=Homo sapiens GN=COL17A1 PE=1 SV=3	sp|Q9UMD9|COHA1_HUMAN	uniprot-organism%3A9606+keyword%3A1185.fasta	150422	0.993	1	1	1	0.00054	0.00601
A3	501	Uromodulin OS=Homo sapiens GN=UMOD PE=1 SV=1	sp|P07911|UROM_HUMAN	uniprot-organism%3A9606+keyword%3A1185.fasta	69759.5	1	4	5	9	0.00486	0.0281
A3	501	Collagen alpha-2(V) chain OS=Homo sapiens GN=COL5A2 PE=1 SV=3	CO5A2_HUMAN	uniprot-homo+sapiens_reverse.fas	144910	1	1	1	1	0.00054	0.012
A3	501	Collagen alpha-1(XIX) chain OS=Homo sapiens GN=COL19A1 PE=1 SV=3	COJA1_HUMAN	uniprot-homo+sapiens_reverse.fas	115224	0.993	1	1	1	0.00054	0.00788
A3	501	Collagen alpha-1(VI) chain OS=Homo sapiens GN=COL6A1 PE=1 SV=3	CO6A1_HUMAN	uniprot-homo+sapiens_reverse.fas	108531	0.849	0	0	0	0	0
A3	501	Isoform 2 of Collagen alpha-1(IX) chain OS=Homo sapiens GN=COL9A1	sp|P20849-2|CO9A1_HUMAN	uniprot-organism%3A9606+keyword%3A1185.fasta	64373.2	1	1	1	1	0.00054	0.0133
A3	501	Collagen alpha-1(XVIII) chain OS=Homo sapiens GN=COL18A1 PE=1 SV=5	sp|P39060|COIA1_HUMAN	uniprot-organism%3A9606+keyword%3A1185.fasta	178188	0.999	1	1	1	0.00054	0.00513
A3	501	Collagen alpha-6(IV) chain OS=Homo sapiens GN=COL4A6 PE=2 SV=3	sp|Q14031-2|CO4A6_HUMAN,sp|Q14031|CO4A6_HUMAN	uniprot-organism%3A9606+keyword%3A1185.fasta	163812	0.993	1	1	1	0.00054	0.00532
A3	501	Collagen alpha-1(I) chain OS=Homo sapiens GN=COL1A1 PE=1 SV=5	CO1A1_HUMAN	uniprot-homo+sapiens_reverse.fas	138941	1	36	49	140	0.0756	0.187
A3	501	Collagen alpha-2(I) chain OS=Homo sapiens GN=COL1A2 PE=1 SV=7	CO1A2_HUMAN	uniprot-homo+sapiens_reverse.fas	129315	1	6	6	15	0.0081	0.0461
A3	501	Collagen alpha-5(IV) chain OS=Homo sapiens GN=COL4A5 PE=1 SV=2	sp|P29400|CO4A5_HUMAN	uniprot-organism%3A9606+keyword%3A1185.fasta	161049	1	2	2	5	0.0027	0.0154
A3	501	Desmocollin-2 OS=Homo sapiens GN=DSC2 PE=1 SV=1	sp|Q02487-2|DSC2_HUMAN,sp|Q02487|DSC2_HUMAN	uniprot-organism%3A9606+keyword%3A1185.fasta	99962.6	1	1	1	3	0.00162	0.02
A3	501	Beta-1,3-N-acetylglucosaminyltransferase lunatic fringe OS=Homo sapiens GN=LFNG PE=1 SV=2	LFNG_HUMAN,sp|Q8NES3-3|LFNG_HUMAN	uniprot-homo+sapiens_reverse.fas	41774.2	1	2	2	4	0.00216	0.0317
A3	501	Prostatic acid phosphatase (Fragment) OS=Homo sapiens GN=ACPP PE=1 SV=1	E9PFE6_HUMAN,PPAP_HUMAN,sp|P15309-2|PPAP_HUMAN	uniprot-homo+sapiens_reverse.fas	44567.8	1	1	1	3	0.00162	0.103
A3	501	Vasorin OS=Homo sapiens GN=VASN PE=1 SV=1	VASN_HUMAN	uniprot-homo+sapiens_reverse.fas	71714.1	0.986	1	1	2	0.00108	0.0253
A3	501	Cadherin-1 OS=Homo sapiens GN=CDH1 PE=1 SV=3	CADH1_HUMAN	uniprot-homo+sapiens_reverse.fas	97457.6	1	3	3	5	0.0027	0.0408
A3	501	ProSAAS OS=Homo sapiens GN=PCSK1N PE=1 SV=1	PCSK1_HUMAN	uniprot-homo+sapiens_reverse.fas	27373.2	1	2	2	10	0.0054	0.0692
A3	501	Vitamin D-binding protein OS=Homo sapiens GN=GC PE=1 SV=1	VTDB_HUMAN,sp|P02774-3|VTDB_HUMAN	uniprot-homo+sapiens_reverse.fas	52964.6	0.397	0	0	0	0	0
A3	501	ITIH4 protein OS=Homo sapiens GN=ITIH4 PE=1 SV=1	B7ZKJ8_HUMAN,ITIH4_HUMAN	uniprot-homo+sapiens_reverse.fas	103358	0.993	1	1	3	0.00162	0.0225
A3	501	Collagen alpha-1(XVI) chain OS=Homo sapiens GN=COL16A1 PE=1 SV=2	sp|Q07092|COGA1_HUMAN	uniprot-organism%3A9606+keyword%3A1185.fasta	157752	0.922	1	1	1	0.00054	0.0287
A3	501	Collagen alpha-4(IV) chain OS=Homo sapiens GN=COL4A4 PE=1 SV=3	CO4A4_HUMAN	uniprot-homo+sapiens_reverse.fas	164040	1	1	1	1	0.00054	0.00533
A3	501	Cleavage and polyadenylation specificity factor subunit 6 OS=Homo sapiens GN=CPSF6 PE=1 SV=2	sp|Q16630-2|CPSF6_HUMAN,sp|Q16630|CPSF6_HUMAN	uniprot-organism%3A9606+keyword%3A1185.fasta	59211	1	2	2	2	0.00108	0.0272
A3	501	Vesicular integral-membrane protein VIP36 OS=Homo sapiens GN=LMAN2 PE=1 SV=1	D6RBV2_HUMAN,LMAN2_HUMAN	uniprot-homo+sapiens_reverse.fas	40229.5	1	11	11	23	0.0124	0.16
A3	501	Apolipoprotein A-IV OS=Homo sapiens GN=APOA4 PE=1 SV=3	APOA4_HUMAN	uniprot-homo+sapiens_reverse.fas	45399.4	0.999	2	2	2	0.00108	0.0758
A3	501	Collagen alpha-1(VIII) chain OS=Homo sapiens GN=COL8A1 PE=1 SV=2	CO8A1_HUMAN	uniprot-homo+sapiens_reverse.fas	73366.6	1	1	1	1	0.00054	0.0121
A3	501	SH3-containing GRB2-like protein 3-interacting protein 1 OS=Homo sapiens GN=SGIP1 PE=1 SV=2	sp|Q9BQI5-2|SGIP1_HUMAN,sp|Q9BQI5|SGIP1_HUMAN	uniprot-organism%3A9606+keyword%3A1185.fasta	89110.9	1	2	2	2	0.00108	0.0326
A3	501	Collagen alpha-3(IV) chain OS=Homo sapiens GN=COL4A3 PE=1 SV=3	sp|Q01955|CO4A3_HUMAN	uniprot-organism%3A9606+keyword%3A1185.fasta	161817	1	1	1	1	0.00054	0.00539
A3	501	Serum albumin OS=Homo sapiens GN=ALB PE=1 SV=2	sp|P02768|ALBU_HUMAN	uniprot-organism%3A9606+keyword%3A1185.fasta	69366.9	0.692	0	0	0	0	0
A3	501	Glyceraldehyde-3-phosphate dehydrogenase OS=Homo sapiens GN=GAPDH PE=1 SV=3	G3P_HUMAN	uniprot-homo+sapiens_reverse.fas	36053.4	1	3	3	6	0.00324	0.0985
A3	501	Collagen alpha-1(IV) chain OS=Homo sapiens GN=COL4A1 PE=1 SV=3	sp|P02462|CO4A1_HUMAN	uniprot-organism%3A9606+keyword%3A1185.fasta	160618	0.993	1	1	1	0.00054	0.00539
A3	501	Collagen alpha-1(V) chain OS=Homo sapiens GN=COL5A1 PE=1 SV=3	CO5A1_HUMAN	uniprot-homo+sapiens_reverse.fas	183563	1	1	1	1	0.00054	0.00979
A3	501	Collagen alpha-2(XI) chain OS=Homo sapiens GN=COL11A2 PE=1 SV=5	sp|P13942|COBA2_HUMAN	uniprot-organism%3A9606+keyword%3A1185.fasta	171790	0.815	0	0	0	0	0
A3	501	14 kDa phosphohistidine phosphatase OS=Homo sapiens GN=PHPT1 PE=1 SV=1	PHP14_HUMAN,sp|Q9NRX4-2|PHP14_HUMAN	uniprot-homo+sapiens_reverse.fas	13832.6	0.986	0	0	0	0	0
A3	501	Fibrinogen beta chain OS=Homo sapiens GN=FGB PE=1 SV=2	FIBB_HUMAN	uniprot-homo+sapiens_reverse.fas	55928.6	0.993	1	1	3	0.00162	0.0367
A3	501	Collagen alpha-1(XVIII) chain (Fragment) OS=Homo sapiens GN=COL18A1 PE=1 SV=1	H7C457_HUMAN	uniprot-homo+sapiens_reverse.fas	31027.8	1	2	2	2	0.00108	0.0571
A3	501	Leucine-rich alpha-2-glycoprotein OS=Homo sapiens GN=LRG1 PE=1 SV=2	A2GL_HUMAN	uniprot-homo+sapiens_reverse.fas	38179.7	1	4	5	18	0.00972	0.0692
A3	501	Collagen alpha-1(III) chain OS=Homo sapiens GN=COL3A1 PE=1 SV=4	sp|P02461|CO3A1_HUMAN	uniprot-organism%3A9606+keyword%3A1185.fasta	138565	1	14	17	43	0.0232	0.149
A3	501	Complement C4-A OS=Homo sapiens GN=C4A PE=1 SV=2	sp|P0C0L4|CO4A_HUMAN	uniprot-organism%3A9606+keyword%3A1185.fasta	192787	1	3	3	8	0.00432	0.0241
A3	501	Collagen alpha-1(XV) chain OS=Homo sapiens GN=COL15A1 PE=1 SV=2	COFA1_HUMAN	uniprot-homo+sapiens_reverse.fas	141722	0.999	1	1	1	0.00054	0.00648
A3	501	Insulin OS=Homo sapiens GN=INS PE=1 SV=1	INS_HUMAN	uniprot-homo+sapiens_reverse.fas	11981.1	1	7	9	26	0.014	0.282
A3	501	Hemoglobin subunit alpha OS=Homo sapiens GN=HBA1 PE=1 SV=2	HBA_HUMAN	uniprot-homo+sapiens_reverse.fas	15257.6	0.895	1	1	1	0.00054	0.12
A3	501	N(G),N(G)-dimethylarginine dimethylaminohydrolase 2 (Fragment) OS=Homo sapiens GN=DDAH2 PE=1 SV=1	Q5SSV3_HUMAN	uniprot-homo+sapiens_reverse.fas	23569.3	1	2	3	3	0.00162	0.119
A3	501	Corticosteroid-binding globulin OS=Homo sapiens GN=SERPINA6 PE=1 SV=1	CBG_HUMAN	uniprot-homo+sapiens_reverse.fas	45142.1	0.993	1	1	1	0.00054	0.0444
A3	501	Collagen alpha-1(X) chain OS=Homo sapiens GN=COL10A1 PE=1 SV=2	COAA1_HUMAN	uniprot-homo+sapiens_reverse.fas	66159.7	1	2	2	4	0.00216	0.0353
A3	501	Alpha-1-acid glycoprotein 1 OS=Homo sapiens GN=ORM1 PE=1 SV=1	A1AG1_HUMAN	uniprot-homo+sapiens_reverse.fas	23512.1	0.414	0	0	0	0	0
A3	501	Collagen alpha-1(XI) chain OS=Homo sapiens GN=COL11A1 PE=1 SV=4	sp|P12107|COBA1_HUMAN	uniprot-organism%3A9606+keyword%3A1185.fasta	181066	0.865	0	0	0	0	0.00498
A3	501	Plasma protease C1 inhibitor OS=Homo sapiens GN=SERPING1 PE=1 SV=1	H9KV48_HUMAN	uniprot-homo+sapiens_reverse.fas	50990.6	1	2	2	9	0.00486	0.0454
A3	501	Vitronectin OS=Homo sapiens GN=VTN PE=1 SV=1	VTNC_HUMAN	uniprot-homo+sapiens_reverse.fas	54306.1	0.85	0	0	0	0	0
A3	501	Alpha-1-antitrypsin OS=Homo sapiens GN=SERPINA1 PE=1 SV=3	sp|P01009|A1AT_HUMAN	uniprot-organism%3A9606+keyword%3A1185.fasta	46737.9	1	8	8	16	0.00918	0.16
A3	501	Monocyte differentiation antigen CD14 OS=Homo sapiens GN=CD14 PE=1 SV=2	CD14_HUMAN,D6RFL4_HUMAN	uniprot-homo+sapiens_reverse.fas	40076.6	0.993	1	2	2	0.00115	0.0373
A3	501	Uncharacterized protein OS=Homo sapiens PE=1 SV=1	B4E1Z4_HUMAN,E7ETN3_HUMAN	uniprot-homo+sapiens_reverse.fas	140944	0.993	1	1	2	0.00115	0.0182
A3	501	Serpin B3 OS=Homo sapiens GN=SERPINB3 PE=1 SV=2	SPB3_HUMAN,SPB4_HUMAN	uniprot-homo+sapiens_reverse.fas	44565.9	0.993	1	1	1	0.000574	0.0359
A3	501	Clusterin OS=Homo sapiens GN=CLU PE=1 SV=1	sp|P10909-2|CLUS_HUMAN,sp|P10909-3|CLUS_HUMAN,sp|P10909-4|CLUS_HUMAN,sp|P10909-5|CLUS_HUMAN,sp|P10909|CLUS_HUMAN	uniprot-organism%3A9606+keyword%3A1185.fasta	52495	1	2	2	3	0.00172	0.0423
A3	501	Fibrinogen alpha chain OS=Homo sapiens GN=FGA PE=1 SV=2	sp|P02671|FIBA_HUMAN	uniprot-organism%3A9606+keyword%3A1185.fasta	94973.4	1	7	8	25	0.0143	0.0208
A3	501	Collagen alpha-1(II) chain OS=Homo sapiens GN=COL2A1 PE=1 SV=3	sp|P02458|CO2A1_HUMAN	uniprot-organism%3A9606+keyword%3A1185.fasta	141786	0.859	0	0	0	0	0
A3	501	Uromodulin OS=Homo sapiens GN=UMOD PE=1 SV=1	sp|P07911|UROM_HUMAN	uniprot-organism%3A9606+keyword%3A1185.fasta	69759.5	1	4	4	4	0.00229	0.0281
A3	501	Collagen alpha-1(XVIII) chain (Fragment) OS=Homo sapiens GN=COL18A1 PE=1 SV=1	H7C457_HUMAN	uniprot-homo+sapiens_reverse.fas	31027.8	0.84	0	0	0	0	0
A3	501	Collagen alpha-1(XIX) chain OS=Homo sapiens GN=COL19A1 PE=1 SV=3	COJA1_HUMAN	uniprot-homo+sapiens_reverse.fas	115224	0.764	0	0	0	0	0
A3	501	Collagen alpha-1(VI) chain OS=Homo sapiens GN=COL6A1 PE=1 SV=3	CO6A1_HUMAN	uniprot-homo+sapiens_reverse.fas	108531	0.056	0	0	0	0	0
A3	501	Isoform 2 of Collagen alpha-1(IX) chain OS=Homo sapiens GN=COL9A1	sp|P20849-2|CO9A1_HUMAN	uniprot-organism%3A9606+keyword%3A1185.fasta	64373.2	0.755	0	0	0	0	0
A3	501	Collagen alpha-1(XVIII) chain OS=Homo sapiens GN=COL18A1 PE=1 SV=5	sp|P39060|COIA1_HUMAN	uniprot-organism%3A9606+keyword%3A1185.fasta	178188	0.326	0	0	0	0	0
A3	501	Collagen alpha-6(IV) chain OS=Homo sapiens GN=COL4A6 PE=2 SV=3	sp|Q14031-2|CO4A6_HUMAN,sp|Q14031|CO4A6_HUMAN	uniprot-organism%3A9606+keyword%3A1185.fasta	163812	0.465	0	0	0	0	0
A3	501	Collagen alpha-1(I) chain OS=Homo sapiens GN=COL1A1 PE=1 SV=5	CO1A1_HUMAN	uniprot-homo+sapiens_reverse.fas	138941	1	26	35	100	0.0574	0.169
A3	501	Collagen alpha-5(IV) chain OS=Homo sapiens GN=COL4A5 PE=1 SV=2	sp|P29400|CO4A5_HUMAN	uniprot-organism%3A9606+keyword%3A1185.fasta	161049	0.993	1	1	2	0.00115	0.0101
A3	501	Desmocollin-2 OS=Homo sapiens GN=DSC2 PE=1 SV=1	sp|Q02487-2|DSC2_HUMAN,sp|Q02487|DSC2_HUMAN	uniprot-organism%3A9606+keyword%3A1185.fasta	99962.6	1	1	1	3	0.00172	0.02
A3	501	Beta-1,3-N-acetylglucosaminyltransferase lunatic fringe OS=Homo sapiens GN=LFNG PE=1 SV=2	LFNG_HUMAN,sp|Q8NES3-3|LFNG_HUMAN	uniprot-homo+sapiens_reverse.fas	41774.2	0.98	1	1	1	0.000574	0.029
A3	501	Prostatic acid phosphatase (Fragment) OS=Homo sapiens GN=ACPP PE=1 SV=1	E9PFE6_HUMAN,PPAP_HUMAN,sp|P15309-2|PPAP_HUMAN	uniprot-homo+sapiens_reverse.fas	44567.8	1	2	2	4	0.00229	0.103
A3	501	Vasorin OS=Homo sapiens GN=VASN PE=1 SV=1	VASN_HUMAN	uniprot-homo+sapiens_reverse.fas	71714.1	0.999	1	1	1	0.000574	0.0253
A3	501	Cadherin-1 OS=Homo sapiens GN=CDH1 PE=1 SV=3	CADH1_HUMAN	uniprot-homo+sapiens_reverse.fas	97457.6	1	3	3	7	0.00402	0.0408
A3	501	ProSAAS OS=Homo sapiens GN=PCSK1N PE=1 SV=1	PCSK1_HUMAN	uniprot-homo+sapiens_reverse.fas	27373.2	1	2	2	8	0.00459	0.0692
A3	501	ITIH4 protein OS=Homo sapiens GN=ITIH4 PE=1 SV=1	B7ZKJ8_HUMAN,ITIH4_HUMAN	uniprot-homo+sapiens_reverse.fas	103358	0.999	1	1	2	0.00115	0.0225
A3	501	Collagen alpha-4(IV) chain OS=Homo sapiens GN=COL4A4 PE=1 SV=3	CO4A4_HUMAN	uniprot-homo+sapiens_reverse.fas	164040	0.68	0	0	0	0	0
A3	501	Vesicular integral-membrane protein VIP36 OS=Homo sapiens GN=LMAN2 PE=1 SV=1	D6RBV2_HUMAN,LMAN2_HUMAN	uniprot-homo+sapiens_reverse.fas	40229.5	1	10	10	23	0.0132	0.171
A3	501	Apolipoprotein A-IV OS=Homo sapiens GN=APOA4 PE=1 SV=3	APOA4_HUMAN	uniprot-homo+sapiens_reverse.fas	45399.4	0.996	1	1	3	0.00172	0.0707
A3	501	Collagen alpha-3(IV) chain OS=Homo sapiens GN=COL4A3 PE=1 SV=3	sp|Q01955|CO4A3_HUMAN	uniprot-organism%3A9606+keyword%3A1185.fasta	161817	0.897	0	0	0	0	0
A3	501	Collagen alpha-2(V) chain OS=Homo sapiens GN=COL5A2 PE=1 SV=3	CO5A2_HUMAN	uniprot-homo+sapiens_reverse.fas	144910	0.998	1	1	1	0.000574	0.0113
A3	501	Glyceraldehyde-3-phosphate dehydrogenase OS=Homo sapiens GN=GAPDH PE=1 SV=3	G3P_HUMAN	uniprot-homo+sapiens_reverse.fas	36053.4	1	2	2	2	0.00115	0.0925
A3	501	Collagen alpha-1(IV) chain OS=Homo sapiens GN=COL4A1 PE=1 SV=3	sp|P02462|CO4A1_HUMAN	uniprot-organism%3A9606+keyword%3A1185.fasta	160618	0.829	0	0	0	0	0
A3	501	Collagen alpha-1(V) chain OS=Homo sapiens GN=COL5A1 PE=1 SV=3	CO5A1_HUMAN	uniprot-homo+sapiens_reverse.fas	183563	0.574	0	0	0	0	0
A3	501	Collagen alpha-2(XI) chain OS=Homo sapiens GN=COL11A2 PE=1 SV=5	sp|P13942|COBA2_HUMAN	uniprot-organism%3A9606+keyword%3A1185.fasta	171790	0.894	1	1	2	0.00115	0.00979
A3	501	Collagen alpha-2(I) chain OS=Homo sapiens GN=COL1A2 PE=1 SV=7	CO1A2_HUMAN	uniprot-homo+sapiens_reverse.fas	129315	1	4	4	11	0.00631	0.0264
A3	501	Fibrinogen beta chain OS=Homo sapiens GN=FGB PE=1 SV=2	FIBB_HUMAN	uniprot-homo+sapiens_reverse.fas	55928.6	1	1	1	3	0.00172	0.0367
A3	501	Leucine-rich alpha-2-glycoprotein OS=Homo sapiens GN=LRG1 PE=1 SV=2	A2GL_HUMAN	uniprot-homo+sapiens_reverse.fas	38179.7	1	3	4	11	0.00631	0.0605
A3	501	Collagen alpha-1(III) chain OS=Homo sapiens GN=COL3A1 PE=1 SV=4	sp|P02461|CO3A1_HUMAN	uniprot-organism%3A9606+keyword%3A1185.fasta	138565	1	10	14	35	0.0201	0.15
A3	501	Complement C4-A OS=Homo sapiens GN=C4A PE=1 SV=2	sp|P0C0L4|CO4A_HUMAN	uniprot-organism%3A9606+keyword%3A1185.fasta	192787	1	3	3	5	0.00287	0.0241
A3	501	Insulin OS=Homo sapiens GN=INS PE=1 SV=1	INS_HUMAN	uniprot-homo+sapiens_reverse.fas	11981.1	1	6	7	17	0.00975	0.282
A3	501	Actin, cytoplasmic 2 OS=Homo sapiens GN=ACTG1 PE=1 SV=1	ACTG_HUMAN,I3L4N8_HUMAN	uniprot-homo+sapiens_reverse.fas	41793.9	0.838	0	0	0	0	0
A3	501	N(G),N(G)-dimethylarginine dimethylaminohydrolase 2 (Fragment) OS=Homo sapiens GN=DDAH2 PE=1 SV=1	Q5SSV3_HUMAN	uniprot-homo+sapiens_reverse.fas	23569.3	0.993	1	2	2	0.00115	0.119
A3	501	Collagen alpha-1(X) chain OS=Homo sapiens GN=COL10A1 PE=1 SV=2	COAA1_HUMAN	uniprot-homo+sapiens_reverse.fas	66159.7	0.991	1	1	4	0.00229	0.0221
A3	501	Collagen alpha-1(XI) chain OS=Homo sapiens GN=COL11A1 PE=1 SV=4	sp|P12107|COBA1_HUMAN	uniprot-organism%3A9606+keyword%3A1185.fasta	181066	0.772	0	0	0	0	0
A3	501	Plasma protease C1 inhibitor OS=Homo sapiens GN=SERPING1 PE=1 SV=1	H9KV48_HUMAN	uniprot-homo+sapiens_reverse.fas	50990.6	1	2	3	9	0.00516	0.0454
A3	501	Isoform 2 of Optic atrophy 3 protein OS=Homo sapiens GN=OPA3	sp|Q9H6K4-2|OPA3_HUMAN	uniprot-organism%3A9606+keyword%3A1185.fasta	20255.4	0.964	1	1	1	0.000574	0.106
A3	502	Fibrinogen alpha chain OS=Homo sapiens GN=FGA PE=1 SV=2	sp|P02671|FIBA_HUMAN	uniprot-organism%3A9606+keyword%3A1185.fasta	94973.4	1	2	2	11	0.00752	0.0208
A3	502	Collagen alpha-4(IV) chain OS=Homo sapiens GN=COL4A4 PE=1 SV=3	CO4A4_HUMAN	uniprot-homo+sapiens_reverse.fas	164040	0.814	0	0	0	0	0
A3	502	Complement C4-A OS=Homo sapiens GN=C4A PE=1 SV=2	sp|P0C0L4|CO4A_HUMAN	uniprot-organism%3A9606+keyword%3A1185.fasta	192787	0.978	1	1	1	0.000684	0.0103
A3	502	Collagen alpha-1(II) chain OS=Homo sapiens GN=COL2A1 PE=1 SV=3	sp|P02458|CO2A1_HUMAN	uniprot-organism%3A9606+keyword%3A1185.fasta	141786	0.394	0	0	0	0	0
A3	502	Fibrinogen beta chain OS=Homo sapiens GN=FGB PE=1 SV=2	FIBB_HUMAN	uniprot-homo+sapiens_reverse.fas	55928.6	1	2	2	3	0.00205	0.0367
A3	502	Clusterin OS=Homo sapiens GN=CLU PE=1 SV=1	sp|P10909-2|CLUS_HUMAN,sp|P10909-3|CLUS_HUMAN,sp|P10909-4|CLUS_HUMAN,sp|P10909-5|CLUS_HUMAN,sp|P10909|CLUS_HUMAN	uniprot-organism%3A9606+keyword%3A1185.fasta	52495	0.996	1	1	1	0.000684	0.0423
A3	502	Collagen alpha-3(IX) chain OS=Homo sapiens GN=COL9A3 PE=1 SV=2	CO9A3_HUMAN	uniprot-homo+sapiens_reverse.fas	63617.3	0.951	0	0	0	0	0
A3	502	Collagen alpha-1(XVI) chain OS=Homo sapiens GN=COL16A1 PE=1 SV=2	sp|Q07092|COGA1_HUMAN	uniprot-organism%3A9606+keyword%3A1185.fasta	157752	0.988	1	1	2	0.00137	0.0081
A3	502	Collagen alpha-1(XIX) chain OS=Homo sapiens GN=COL19A1 PE=1 SV=3	COJA1_HUMAN	uniprot-homo+sapiens_reverse.fas	115224	0.611	0	0	0	0	0
A3	502	Vesicular integral-membrane protein VIP36 OS=Homo sapiens GN=LMAN2 PE=1 SV=1	D6RBV2_HUMAN,LMAN2_HUMAN	uniprot-homo+sapiens_reverse.fas	40229.5	1	1	1	2	0.00137	0.059
A3	502	Collagen alpha-1(VII) chain OS=Homo sapiens GN=COL7A1 PE=1 SV=2	sp|Q02388|CO7A1_HUMAN	uniprot-organism%3A9606+keyword%3A1185.fasta	295218	1	1	1	1	0.000684	0.00442
A3	502	Collagen alpha-1(V) chain OS=Homo sapiens GN=COL5A1 PE=1 SV=3	CO5A1_HUMAN	uniprot-homo+sapiens_reverse.fas	183563	1	2	2	2	0.00137	0.0185
A3	502	Uromodulin OS=Homo sapiens GN=UMOD PE=1 SV=1	sp|P07911|UROM_HUMAN	uniprot-organism%3A9606+keyword%3A1185.fasta	69759.5	1	2	2	5	0.00342	0.025
A3	502	Collagen alpha-1(XVII) chain OS=Homo sapiens GN=COL17A1 PE=1 SV=3	sp|Q9UMD9|COHA1_HUMAN	uniprot-organism%3A9606+keyword%3A1185.fasta	150422	0.981	1	1	1	0.000684	0.0114
A3	502	Isoform 2 of Optic atrophy 3 protein OS=Homo sapiens GN=OPA3	sp|Q9H6K4-2|OPA3_HUMAN	uniprot-organism%3A9606+keyword%3A1185.fasta	20255.4	0.762	0	0	0	0	0
A3	502	SH3-containing GRB2-like protein 3-interacting protein 1 OS=Homo sapiens GN=SGIP1 PE=1 SV=2	sp|Q9BQI5-2|SGIP1_HUMAN,sp|Q9BQI5|SGIP1_HUMAN	uniprot-organism%3A9606+keyword%3A1185.fasta	89110.9	0.933	1	1	1	0.000684	0.0217
A3	502	ProSAAS OS=Homo sapiens GN=PCSK1N PE=1 SV=1	PCSK1_HUMAN	uniprot-homo+sapiens_reverse.fas	27373.2	0.971	1	1	3	0.00205	0.0654
A3	502	Collagen alpha-1(IV) chain OS=Homo sapiens GN=COL4A1 PE=1 SV=3	sp|P02462|CO4A1_HUMAN	uniprot-organism%3A9606+keyword%3A1185.fasta	160618	0.913	0	0	0	0	0
A3	502	Collagen alpha-2(XI) chain OS=Homo sapiens GN=COL11A2 PE=1 SV=5	sp|P13942|COBA2_HUMAN	uniprot-organism%3A9606+keyword%3A1185.fasta	171790	1	1	1	1	0.000684	0.00979
A3	502	Insulin OS=Homo sapiens GN=INS PE=1 SV=1	INS_HUMAN	uniprot-homo+sapiens_reverse.fas	11981.1	1	9	12	32	0.0219	0.282
A3	502	Collagen alpha-1(I) chain OS=Homo sapiens GN=COL1A1 PE=1 SV=5	CO1A1_HUMAN	uniprot-homo+sapiens_reverse.fas	138941	1	34	43	106	0.0725	0.185
A3	502	Collagen alpha-2(I) chain OS=Homo sapiens GN=COL1A2 PE=1 SV=7	CO1A2_HUMAN	uniprot-homo+sapiens_reverse.fas	129315	1	6	6	13	0.00889	0.0395
A3	502	Collagen alpha-1(XI) chain OS=Homo sapiens GN=COL11A1 PE=1 SV=4	sp|P12107|COBA1_HUMAN	uniprot-organism%3A9606+keyword%3A1185.fasta	181066	0.638	0	0	0	0	0
A3	502	Collagen alpha-5(IV) chain OS=Homo sapiens GN=COL4A5 PE=1 SV=2	sp|P29400|CO4A5_HUMAN	uniprot-organism%3A9606+keyword%3A1185.fasta	161049	1	3	3	5	0.00342	0.0273
A3	502	Collagen alpha-1(XVIII) chain (Fragment) OS=Homo sapiens GN=COL18A1 PE=1 SV=1	H7C457_HUMAN	uniprot-homo+sapiens_reverse.fas	31027.8	0.858	0	0	0	0	0
A3	502	Collagen alpha-1(III) chain OS=Homo sapiens GN=COL3A1 PE=1 SV=4	sp|P02461|CO3A1_HUMAN	uniprot-organism%3A9606+keyword%3A1185.fasta	138565	1	16	23	50	0.0342	0.233
A3	502	Membrane-associated progesterone receptor component 1 OS=Homo sapiens GN=PGRMC1 PE=1 SV=3	PGRC1_HUMAN	uniprot-homo+sapiens_reverse.fas	21672.2	0.994	1	1	2	0.00137	0.0718
A3	502	Collagen alpha-2(V) chain OS=Homo sapiens GN=COL5A2 PE=1 SV=3	CO5A2_HUMAN	uniprot-homo+sapiens_reverse.fas	144910	0.999	1	1	4	0.00274	0.0113
A3	502	Plasma protease C1 inhibitor OS=Homo sapiens GN=SERPING1 PE=1 SV=1	H9KV48_HUMAN	uniprot-homo+sapiens_reverse.fas	50990.6	1	1	1	2	0.00137	0.0454
A3	502	Collagen alpha-1(VI) chain OS=Homo sapiens GN=COL6A1 PE=1 SV=3	CO6A1_HUMAN	uniprot-homo+sapiens_reverse.fas	108531	0.782	0	0	0	0	0
A3	502	Fibrinogen alpha chain OS=Homo sapiens GN=FGA PE=1 SV=2	sp|P02671|FIBA_HUMAN	uniprot-organism%3A9606+keyword%3A1185.fasta	94973.4	1	2	2	11	0.00752	0.0208
A3	502	Collagen alpha-1(XV) chain OS=Homo sapiens GN=COL15A1 PE=1 SV=2	COFA1_HUMAN	uniprot-homo+sapiens_reverse.fas	141722	0.99	1	2	3	0.00205	0.0122
A3	502	Collagen alpha-4(IV) chain OS=Homo sapiens GN=COL4A4 PE=1 SV=3	CO4A4_HUMAN	uniprot-homo+sapiens_reverse.fas	164040	0.998	1	1	1	0.000684	0.00947
A3	502	Complement C4-A OS=Homo sapiens GN=C4A PE=1 SV=2	sp|P0C0L4|CO4A_HUMAN	uniprot-organism%3A9606+keyword%3A1185.fasta	192787	0.973	1	1	2	0.00137	0.0103
A3	502	Collagen alpha-1(XVIII) chain (Fragment) OS=Homo sapiens GN=COL18A1 PE=1 SV=1	H7C457_HUMAN	uniprot-homo+sapiens_reverse.fas	31027.8	0.842	0	0	0	0	0
A3	502	Fibrinogen beta chain OS=Homo sapiens GN=FGB PE=1 SV=2	FIBB_HUMAN	uniprot-homo+sapiens_reverse.fas	55928.6	1	2	2	4	0.00273	0.0367
A3	502	Clusterin OS=Homo sapiens GN=CLU PE=1 SV=1	sp|P10909-2|CLUS_HUMAN,sp|P10909-3|CLUS_HUMAN,sp|P10909-4|CLUS_HUMAN,sp|P10909-5|CLUS_HUMAN,sp|P10909|CLUS_HUMAN	uniprot-organism%3A9606+keyword%3A1185.fasta	52495	0.989	0	0	0	0	0
A3	502	Collagen alpha-3(IX) chain OS=Homo sapiens GN=COL9A3 PE=1 SV=2	CO9A3_HUMAN	uniprot-homo+sapiens_reverse.fas	63617.3	0.209	0	0	0	0	0
A3	502	Collagen alpha-1(XVI) chain OS=Homo sapiens GN=COL16A1 PE=1 SV=2	sp|Q07092|COGA1_HUMAN	uniprot-organism%3A9606+keyword%3A1185.fasta	157752	0.277	0	0	0	0	0
A3	502	Vitronectin OS=Homo sapiens GN=VTN PE=1 SV=1	VTNC_HUMAN	uniprot-homo+sapiens_reverse.fas	54306.1	0.367	0	0	0	0	0
A3	502	Vesicular integral-membrane protein VIP36 OS=Homo sapiens GN=LMAN2 PE=1 SV=1	D6RBV2_HUMAN,LMAN2_HUMAN	uniprot-homo+sapiens_reverse.fas	40229.5	1	2	2	3	0.00205	0.0618
A3	502	Uromodulin OS=Homo sapiens GN=UMOD PE=1 SV=1	sp|P07911|UROM_HUMAN	uniprot-organism%3A9606+keyword%3A1185.fasta	69759.5	1	3	3	4	0.00273	0.0281
A3	502	Isoform 2 of Optic atrophy 3 protein OS=Homo sapiens GN=OPA3	sp|Q9H6K4-2|OPA3_HUMAN	uniprot-organism%3A9606+keyword%3A1185.fasta	20255.4	0.947	1	1	3	0.00205	0.106
A3	502	SH3-containing GRB2-like protein 3-interacting protein 1 OS=Homo sapiens GN=SGIP1 PE=1 SV=2	sp|Q9BQI5-2|SGIP1_HUMAN,sp|Q9BQI5|SGIP1_HUMAN	uniprot-organism%3A9606+keyword%3A1185.fasta	89110.9	0.756	0	0	0	0	0
A3	502	ProSAAS OS=Homo sapiens GN=PCSK1N PE=1 SV=1	PCSK1_HUMAN	uniprot-homo+sapiens_reverse.fas	27373.2	0.985	1	1	3	0.00205	0.0654
A3	502	Collagen alpha-1(IV) chain OS=Homo sapiens GN=COL4A1 PE=1 SV=3	sp|P02462|CO4A1_HUMAN	uniprot-organism%3A9606+keyword%3A1185.fasta	160618	0.515	0	0	0	0	0
A3	502	Collagen alpha-2(XI) chain OS=Homo sapiens GN=COL11A2 PE=1 SV=5	sp|P13942|COBA2_HUMAN	uniprot-organism%3A9606+keyword%3A1185.fasta	171790	0.948	1	1	2	0.00137	0.00979
A3	502	Insulin OS=Homo sapiens GN=INS PE=1 SV=1	INS_HUMAN	uniprot-homo+sapiens_reverse.fas	11981.1	1	10	12	34	0.0232	0.282
A3	502	Collagen alpha-1(I) chain OS=Homo sapiens GN=COL1A1 PE=1 SV=5	CO1A1_HUMAN	uniprot-homo+sapiens_reverse.fas	138941	1	37	48	111	0.0759	0.213
A3	502	Collagen alpha-2(I) chain OS=Homo sapiens GN=COL1A2 PE=1 SV=7	CO1A2_HUMAN	uniprot-homo+sapiens_reverse.fas	129315	1	5	5	14	0.00957	0.0395
A3	502	Collagen alpha-1(V) chain OS=Homo sapiens GN=COL5A1 PE=1 SV=3	CO5A1_HUMAN	uniprot-homo+sapiens_reverse.fas	183563	1	1	1	1	0.000684	0.00925
A3	502	Collagen alpha-1(X) chain OS=Homo sapiens GN=COL10A1 PE=1 SV=2	COAA1_HUMAN	uniprot-homo+sapiens_reverse.fas	66159.7	0.982	1	1	3	0.00205	0.0221
A3	502	Collagen alpha-5(IV) chain OS=Homo sapiens GN=COL4A5 PE=1 SV=2	sp|P29400|CO4A5_HUMAN	uniprot-organism%3A9606+keyword%3A1185.fasta	161049	1	2	2	4	0.00273	0.0208
A3	502	Collagen alpha-1(III) chain OS=Homo sapiens GN=COL3A1 PE=1 SV=4	sp|P02461|CO3A1_HUMAN	uniprot-organism%3A9606+keyword%3A1185.fasta	138565	1	16	20	45	0.0308	0.198
A3	502	Membrane-associated progesterone receptor component 1 OS=Homo sapiens GN=PGRMC1 PE=1 SV=3	PGRC1_HUMAN	uniprot-homo+sapiens_reverse.fas	21672.2	0.989	0	0	0	0	0
A3	502	Collagen alpha-2(V) chain OS=Homo sapiens GN=COL5A2 PE=1 SV=3	CO5A2_HUMAN	uniprot-homo+sapiens_reverse.fas	144910	0.992	1	1	2	0.00137	0.0113
A3	502	Plasma protease C1 inhibitor OS=Homo sapiens GN=SERPING1 PE=1 SV=1	H9KV48_HUMAN	uniprot-homo+sapiens_reverse.fas	50990.6	0.917	1	1	3	0.00205	0.0454
A3	18	Fibrinogen alpha chain OS=Homo sapiens GN=FGA PE=1 SV=2	sp|P02671|FIBA_HUMAN	uniprot-organism%3A9606+keyword%3A1185.fasta	94973.4	1	4	5	40	0.0248	0.0208
A3	18	Polymeric immunoglobulin receptor OS=Homo sapiens GN=PIGR PE=1 SV=4	PIGR_HUMAN	uniprot-homo+sapiens_reverse.fas	83283.4	0.269	0	0	0	0	0
A3	18	Collagen alpha-4(IV) chain OS=Homo sapiens GN=COL4A4 PE=1 SV=3	CO4A4_HUMAN	uniprot-homo+sapiens_reverse.fas	164040	0.998	1	1	1	0.00062	0.013
A3	18	Collagen alpha-1(VII) chain OS=Homo sapiens GN=COL7A1 PE=1 SV=2	sp|Q02388|CO7A1_HUMAN	uniprot-organism%3A9606+keyword%3A1185.fasta	295218	0.421	0	0	0	0	0
A3	18	Collagen alpha-1(XVIII) chain (Fragment) OS=Homo sapiens GN=COL18A1 PE=1 SV=1	H7C457_HUMAN	uniprot-homo+sapiens_reverse.fas	31027.8	0.965	1	1	2	0.00124	0.136
A3	18	Collagen alpha-1(II) chain OS=Homo sapiens GN=COL2A1 PE=1 SV=3	sp|P02458|CO2A1_HUMAN	uniprot-organism%3A9606+keyword%3A1185.fasta	141786	1	1	2	2	0.00124	0.00874
A3	18	Alpha-1-antitrypsin OS=Homo sapiens GN=SERPINA1 PE=1 SV=3	sp|P01009|A1AT_HUMAN	uniprot-organism%3A9606+keyword%3A1185.fasta	46737.9	1	10	13	37	0.023	0.234
A3	18	Clusterin OS=Homo sapiens GN=CLU PE=1 SV=1	sp|P10909-2|CLUS_HUMAN,sp|P10909-3|CLUS_HUMAN,sp|P10909-4|CLUS_HUMAN,sp|P10909-5|CLUS_HUMAN,sp|P10909|CLUS_HUMAN	uniprot-organism%3A9606+keyword%3A1185.fasta	52495	0.963	1	1	1	0.00062	0.0401
A3	18	Collagen alpha-3(IX) chain OS=Homo sapiens GN=COL9A3 PE=1 SV=2	CO9A3_HUMAN	uniprot-homo+sapiens_reverse.fas	63617.3	0.98	0	0	0	0	0
A3	18	Collagen alpha-1(XVI) chain OS=Homo sapiens GN=COL16A1 PE=1 SV=2	sp|Q07092|COGA1_HUMAN	uniprot-organism%3A9606+keyword%3A1185.fasta	157752	0.911	0	0	0	0	0
A3	18	Collagen alpha-3(IV) chain OS=Homo sapiens GN=COL4A3 PE=1 SV=3	sp|Q01955|CO4A3_HUMAN	uniprot-organism%3A9606+keyword%3A1185.fasta	161817	0.415	0	0	0	0	0
A3	18	Collagen alpha-1(XIX) chain OS=Homo sapiens GN=COL19A1 PE=1 SV=3	COJA1_HUMAN	uniprot-homo+sapiens_reverse.fas	115224	0.435	0	0	0	0	0
A3	18	Alpha-2-HS-glycoprotein OS=Homo sapiens GN=AHSG PE=1 SV=1	C9JV77_HUMAN,FETUA_HUMAN	uniprot-homo+sapiens_reverse.fas	39323.4	0.435	0	0	0	0	0
A3	18	Vesicular integral-membrane protein VIP36 OS=Homo sapiens GN=LMAN2 PE=1 SV=1	D6RBV2_HUMAN,LMAN2_HUMAN	uniprot-homo+sapiens_reverse.fas	40229.5	1	1	1	2	0.00124	0.0449
A3	18	Uromodulin OS=Homo sapiens GN=UMOD PE=1 SV=1	sp|P07911|UROM_HUMAN	uniprot-organism%3A9606+keyword%3A1185.fasta	69759.5	1	2	2	3	0.00186	0.0219
A3	18	Collagen alpha-1(XVIII) chain OS=Homo sapiens GN=COL18A1 PE=1 SV=5	sp|P39060|COIA1_HUMAN	uniprot-organism%3A9606+keyword%3A1185.fasta	178188	0.979	1	1	1	0.00062	0.0188
A3	18	Apolipoprotein A-I OS=Homo sapiens GN=APOA1 PE=1 SV=1	APOA1_HUMAN	uniprot-homo+sapiens_reverse.fas	30778.5	1	4	4	7	0.00434	0.105
A3	18	Collagen alpha-1(XVII) chain OS=Homo sapiens GN=COL17A1 PE=1 SV=3	sp|Q9UMD9|COHA1_HUMAN	uniprot-organism%3A9606+keyword%3A1185.fasta	150422	0.988	0	0	0	0	0
A3	18	ProSAAS OS=Homo sapiens GN=PCSK1N PE=1 SV=1	PCSK1_HUMAN	uniprot-homo+sapiens_reverse.fas	27373.2	0.984	1	1	2	0.00124	0.0577
A3	18	Collagen alpha-1(IV) chain OS=Homo sapiens GN=COL4A1 PE=1 SV=3	sp|P02462|CO4A1_HUMAN	uniprot-organism%3A9606+keyword%3A1185.fasta	160618	0.999	1	1	1	0.00062	0.0132
A3	18	Collagen alpha-2(XI) chain OS=Homo sapiens GN=COL11A2 PE=1 SV=5	sp|P13942|COBA2_HUMAN	uniprot-organism%3A9606+keyword%3A1185.fasta	171790	1	1	1	1	0.00062	0.00979
A3	18	Isoform 2 of Collagen alpha-1(IX) chain OS=Homo sapiens GN=COL9A1	sp|P20849-2|CO9A1_HUMAN	uniprot-organism%3A9606+keyword%3A1185.fasta	64373.2	0.862	0	0	0	0	0
A3	18	Collagen alpha-1(I) chain OS=Homo sapiens GN=COL1A1 PE=1 SV=5	CO1A1_HUMAN	uniprot-homo+sapiens_reverse.fas	138941	1	21	34	100	0.062	0.163
A3	18	Collagen alpha-2(I) chain OS=Homo sapiens GN=COL1A2 PE=1 SV=7	CO1A2_HUMAN	uniprot-homo+sapiens_reverse.fas	129315	1	3	3	6	0.00372	0.0264
A3	18	Collagen alpha-1(V) chain OS=Homo sapiens GN=COL5A1 PE=1 SV=3	CO5A1_HUMAN	uniprot-homo+sapiens_reverse.fas	183563	1	1	1	1	0.00062	0.00925
A3	18	Uncharacterized protein OS=Homo sapiens PE=1 SV=1	B4E1Z4_HUMAN,E7ETN3_HUMAN	uniprot-homo+sapiens_reverse.fas	140944	0.998	1	1	2	0.00124	0.0158
A3	18	Collagen alpha-1(XI) chain OS=Homo sapiens GN=COL11A1 PE=1 SV=4	sp|P12107|COBA1_HUMAN	uniprot-organism%3A9606+keyword%3A1185.fasta	181066	0.546	0	0	0	0	0
A3	18	Collagen alpha-1(X) chain OS=Homo sapiens GN=COL10A1 PE=1 SV=2	COAA1_HUMAN	uniprot-homo+sapiens_reverse.fas	66159.7	0.695	0	0	0	0	0
A3	18	Hemoglobin subunit beta OS=Homo sapiens GN=HBB PE=1 SV=2	HBB_HUMAN	uniprot-homo+sapiens_reverse.fas	15998	1	2	2	3	0.00186	0.102
A3	18	Collagen alpha-5(IV) chain OS=Homo sapiens GN=COL4A5 PE=1 SV=2	sp|P29400|CO4A5_HUMAN	uniprot-organism%3A9606+keyword%3A1185.fasta	161049	1	2	3	4	0.00248	0.0196
A3	18	Collagen alpha-1(III) chain OS=Homo sapiens GN=COL3A1 PE=1 SV=4	sp|P02461|CO3A1_HUMAN	uniprot-organism%3A9606+keyword%3A1185.fasta	138565	1	8	10	36	0.0223	0.115
A3	18	Collagen alpha-2(V) chain OS=Homo sapiens GN=COL5A2 PE=1 SV=3	CO5A2_HUMAN	uniprot-homo+sapiens_reverse.fas	144910	0.176	0	0	0	0	0
A3	18	Plasma protease C1 inhibitor OS=Homo sapiens GN=SERPING1 PE=1 SV=1	H9KV48_HUMAN	uniprot-homo+sapiens_reverse.fas	50990.6	1	1	1	2	0.00124	0.041
A3	18	Transthyretin OS=Homo sapiens GN=TTR PE=1 SV=1	TTHY_HUMAN	uniprot-homo+sapiens_reverse.fas	15886.9	1	2	2	7	0.00434	0.122
A3	18	Fibrinogen alpha chain OS=Homo sapiens GN=FGA PE=1 SV=2	sp|P02671|FIBA_HUMAN	uniprot-organism%3A9606+keyword%3A1185.fasta	94973.4	1	4	6	35	0.0221	0.0208
A3	18	Collagen alpha-4(IV) chain OS=Homo sapiens GN=COL4A4 PE=1 SV=3	CO4A4_HUMAN	uniprot-homo+sapiens_reverse.fas	164040	0.999	0	0	0	0	0
A3	18	Collagen alpha-1(XVIII) chain (Fragment) OS=Homo sapiens GN=COL18A1 PE=1 SV=1	H7C457_HUMAN	uniprot-homo+sapiens_reverse.fas	31027.8	0.881	1	1	1	0.000631	0.0571
A3	18	Collagen alpha-1(II) chain OS=Homo sapiens GN=COL2A1 PE=1 SV=3	sp|P02458|CO2A1_HUMAN	uniprot-organism%3A9606+keyword%3A1185.fasta	141786	0.999	1	2	3	0.00189	0.00874
A3	18	Alpha-1-antitrypsin OS=Homo sapiens GN=SERPINA1 PE=1 SV=3	sp|P01009|A1AT_HUMAN	uniprot-organism%3A9606+keyword%3A1185.fasta	46737.9	1	12	16	49	0.0309	0.294
A3	18	Clusterin OS=Homo sapiens GN=CLU PE=1 SV=1	sp|P10909-2|CLUS_HUMAN,sp|P10909-3|CLUS_HUMAN,sp|P10909-4|CLUS_HUMAN,sp|P10909-5|CLUS_HUMAN,sp|P10909|CLUS_HUMAN	uniprot-organism%3A9606+keyword%3A1185.fasta	52495	0.992	1	1	1	0.000631	0.0401
A3	18	Collagen alpha-3(IX) chain OS=Homo sapiens GN=COL9A3 PE=1 SV=2	CO9A3_HUMAN	uniprot-homo+sapiens_reverse.fas	63617.3	0.471	0	0	0	0	0
A3	18	Collagen alpha-1(XVI) chain OS=Homo sapiens GN=COL16A1 PE=1 SV=2	sp|Q07092|COGA1_HUMAN	uniprot-organism%3A9606+keyword%3A1185.fasta	157752	0.878	1	1	1	0.000631	0.00998
A3	18	Collagen alpha-3(IV) chain OS=Homo sapiens GN=COL4A3 PE=1 SV=3	sp|Q01955|CO4A3_HUMAN	uniprot-organism%3A9606+keyword%3A1185.fasta	161817	0.623	0	0	0	0	0
A3	18	Vesicular integral-membrane protein VIP36 OS=Homo sapiens GN=LMAN2 PE=1 SV=1	D6RBV2_HUMAN,LMAN2_HUMAN	uniprot-homo+sapiens_reverse.fas	40229.5	1	2	2	5	0.00315	0.101
A3	18	Collagen alpha-1(V) chain OS=Homo sapiens GN=COL5A1 PE=1 SV=3	CO5A1_HUMAN	uniprot-homo+sapiens_reverse.fas	183563	1	1	1	1	0.000631	0.00925
A3	18	Uromodulin OS=Homo sapiens GN=UMOD PE=1 SV=1	sp|P07911|UROM_HUMAN	uniprot-organism%3A9606+keyword%3A1185.fasta	69759.5	1	2	2	3	0.00189	0.0219
A3	18	Collagen alpha-1(XVII) chain OS=Homo sapiens GN=COL17A1 PE=1 SV=3	sp|Q9UMD9|COHA1_HUMAN	uniprot-organism%3A9606+keyword%3A1185.fasta	150422	0.93	1	1	1	0.000631	0.01
A3	18	Collagen alpha-1(XVIII) chain OS=Homo sapiens GN=COL18A1 PE=1 SV=5	sp|P39060|COIA1_HUMAN	uniprot-organism%3A9606+keyword%3A1185.fasta	178188	0.549	0	0	0	0	0
A3	18	Apolipoprotein A-I OS=Homo sapiens GN=APOA1 PE=1 SV=1	APOA1_HUMAN	uniprot-homo+sapiens_reverse.fas	30778.5	1	5	5	9	0.00567	0.105
A3	18	Collagen alpha-1(VIII) chain OS=Homo sapiens GN=COL8A1 PE=1 SV=2	CO8A1_HUMAN	uniprot-homo+sapiens_reverse.fas	73366.6	0.328	0	0	0	0	0
A3	18	ProSAAS OS=Homo sapiens GN=PCSK1N PE=1 SV=1	PCSK1_HUMAN	uniprot-homo+sapiens_reverse.fas	27373.2	0.992	1	1	3	0.00189	0.0577
A3	18	Collagen alpha-1(IV) chain OS=Homo sapiens GN=COL4A1 PE=1 SV=3	sp|P02462|CO4A1_HUMAN	uniprot-organism%3A9606+keyword%3A1185.fasta	160618	0.893	0	0	0	0	0
A3	18	Collagen alpha-2(XI) chain OS=Homo sapiens GN=COL11A2 PE=1 SV=5	sp|P13942|COBA2_HUMAN	uniprot-organism%3A9606+keyword%3A1185.fasta	171790	0.956	0	0	0	0	0
A3	18	Isoform 2 of Collagen alpha-1(IX) chain OS=Homo sapiens GN=COL9A1	sp|P20849-2|CO9A1_HUMAN	uniprot-organism%3A9606+keyword%3A1185.fasta	64373.2	0.974	1	1	2	0.00126	0.0236
A3	18	Collagen alpha-1(I) chain OS=Homo sapiens GN=COL1A1 PE=1 SV=5	CO1A1_HUMAN	uniprot-homo+sapiens_reverse.fas	138941	1	21	35	94	0.0593	0.141
A3	18	Collagen alpha-2(I) chain OS=Homo sapiens GN=COL1A2 PE=1 SV=7	CO1A2_HUMAN	uniprot-homo+sapiens_reverse.fas	129315	0.992	1	1	1	0.000631	0.0249
A3	18	Uncharacterized protein OS=Homo sapiens PE=1 SV=1	B4E1Z4_HUMAN,E7ETN3_HUMAN	uniprot-homo+sapiens_reverse.fas	140944	1	2	2	4	0.00252	0.0158
A3	18	Collagen alpha-1(XI) chain OS=Homo sapiens GN=COL11A1 PE=1 SV=4	sp|P12107|COBA1_HUMAN	uniprot-organism%3A9606+keyword%3A1185.fasta	181066	0.988	0	0	0	0	0
A3	18	Collagen alpha-1(X) chain OS=Homo sapiens GN=COL10A1 PE=1 SV=2	COAA1_HUMAN	uniprot-homo+sapiens_reverse.fas	66159.7	0.582	0	0	0	0	0
A3	18	Hemoglobin subunit beta OS=Homo sapiens GN=HBB PE=1 SV=2	HBB_HUMAN	uniprot-homo+sapiens_reverse.fas	15998	1	3	3	5	0.00315	0.102
A3	18	Collagen alpha-5(IV) chain OS=Homo sapiens GN=COL4A5 PE=1 SV=2	sp|P29400|CO4A5_HUMAN	uniprot-organism%3A9606+keyword%3A1185.fasta	161049	0.998	1	1	1	0.000631	0.0101
A3	18	Collagen alpha-1(III) chain OS=Homo sapiens GN=COL3A1 PE=1 SV=4	sp|P02461|CO3A1_HUMAN	uniprot-organism%3A9606+keyword%3A1185.fasta	138565	1	10	13	34	0.0214	0.117
A3	18	Collagen alpha-1(VI) chain OS=Homo sapiens GN=COL6A1 PE=1 SV=3	CO6A1_HUMAN	uniprot-homo+sapiens_reverse.fas	108531	0.161	0	0	0	0	0
A3	18	Collagen alpha-2(V) chain OS=Homo sapiens GN=COL5A2 PE=1 SV=3	CO5A2_HUMAN	uniprot-homo+sapiens_reverse.fas	144910	0.982	1	1	1	0.000631	0.0113
A3	18	Plasma protease C1 inhibitor OS=Homo sapiens GN=SERPING1 PE=1 SV=1	H9KV48_HUMAN	uniprot-homo+sapiens_reverse.fas	50990.6	0.999	1	1	3	0.00189	0.041
A3	18	Transthyretin OS=Homo sapiens GN=TTR PE=1 SV=1	TTHY_HUMAN	uniprot-homo+sapiens_reverse.fas	15886.9	1	2	2	8	0.00504	0.122
A3	19	Collagen alpha-1(VIII) chain OS=Homo sapiens GN=COL8A1 PE=1 SV=2	CO8A1_HUMAN	uniprot-homo+sapiens_reverse.fas	73366.6	0.927	0	0	0	0	0
A3	19	Collagen alpha-3(IX) chain OS=Homo sapiens GN=COL9A3 PE=1 SV=2	CO9A3_HUMAN	uniprot-homo+sapiens_reverse.fas	63617.3	0.977	0	0	0	0	0
A3	19	Fibrinogen alpha chain OS=Homo sapiens GN=FGA PE=1 SV=2	sp|P02671|FIBA_HUMAN	uniprot-organism%3A9606+keyword%3A1185.fasta	94973.4	1	4	5	22	0.0161	0.0208
A3	19	Polymeric immunoglobulin receptor OS=Homo sapiens GN=PIGR PE=1 SV=4	PIGR_HUMAN	uniprot-homo+sapiens_reverse.fas	83283.4	0.565	0	0	0	0	0
A3	19	Collagen alpha-1(II) chain OS=Homo sapiens GN=COL2A1 PE=1 SV=3	sp|P02458|CO2A1_HUMAN	uniprot-organism%3A9606+keyword%3A1185.fasta	141786	1	2	2	7	0.00511	0.00874
A3	19	Collagen alpha-1(III) chain OS=Homo sapiens GN=COL3A1 PE=1 SV=4	sp|P02461|CO3A1_HUMAN	uniprot-organism%3A9606+keyword%3A1185.fasta	138565	1	9	11	20	0.0146	0.138
A3	19	Collagen alpha-1(XVII) chain OS=Homo sapiens GN=COL17A1 PE=1 SV=3	sp|Q9UMD9|COHA1_HUMAN	uniprot-organism%3A9606+keyword%3A1185.fasta	150422	0.999	1	1	2	0.00146	0.01
A3	19	Collagen alpha-2(V) chain OS=Homo sapiens GN=COL5A2 PE=1 SV=3	CO5A2_HUMAN	uniprot-homo+sapiens_reverse.fas	144910	0.999	1	1	3	0.00219	0.016
A3	19	Isoform 2 of Collagen alpha-1(IX) chain OS=Homo sapiens GN=COL9A1	sp|P20849-2|CO9A1_HUMAN	uniprot-organism%3A9606+keyword%3A1185.fasta	64373.2	0.981	1	1	2	0.00146	0.0236
A3	19	Collagen alpha-1(XVIII) chain OS=Homo sapiens GN=COL18A1 PE=1 SV=5	sp|P39060|COIA1_HUMAN	uniprot-organism%3A9606+keyword%3A1185.fasta	178188	1	1	1	1	0.00073	0.00912
A3	19	Collagen alpha-1(I) chain OS=Homo sapiens GN=COL1A1 PE=1 SV=5	CO1A1_HUMAN	uniprot-homo+sapiens_reverse.fas	138941	1	23	39	104	0.076	0.143
A3	19	Hemoglobin subunit beta OS=Homo sapiens GN=HBB PE=1 SV=2	HBB_HUMAN	uniprot-homo+sapiens_reverse.fas	15998	0.979	1	1	1	0.00073	0.0952
A3	19	Collagen alpha-2(I) chain OS=Homo sapiens GN=COL1A2 PE=1 SV=7	CO1A2_HUMAN	uniprot-homo+sapiens_reverse.fas	129315	0.981	0	0	0	0	0
A3	19	Collagen alpha-5(IV) chain OS=Homo sapiens GN=COL4A5 PE=1 SV=2	sp|P29400|CO4A5_HUMAN	uniprot-organism%3A9606+keyword%3A1185.fasta	161049	1	3	3	5	0.00365	0.0309
A3	19	Collagen alpha-1(XVI) chain OS=Homo sapiens GN=COL16A1 PE=1 SV=2	sp|Q07092|COGA1_HUMAN	uniprot-organism%3A9606+keyword%3A1185.fasta	157752	0.817	0	0	0	0	0
A3	19	Collagen alpha-1(VI) chain OS=Homo sapiens GN=COL6A1 PE=1 SV=3	CO6A1_HUMAN	uniprot-homo+sapiens_reverse.fas	108531	0.565	0	0	0	0	0
A3	19	Collagen alpha-4(IV) chain OS=Homo sapiens GN=COL4A4 PE=1 SV=3	CO4A4_HUMAN	uniprot-homo+sapiens_reverse.fas	164040	0.914	1	1	2	0.00146	0.00947
A3	19	Vesicular integral-membrane protein VIP36 OS=Homo sapiens GN=LMAN2 PE=1 SV=1	D6RBV2_HUMAN,LMAN2_HUMAN	uniprot-homo+sapiens_reverse.fas	40229.5	0.997	1	1	1	0.00073	0.0449
A3	19	SH3-containing GRB2-like protein 3-interacting protein 1 OS=Homo sapiens GN=SGIP1 PE=1 SV=2	sp|Q9BQI5-2|SGIP1_HUMAN,sp|Q9BQI5|SGIP1_HUMAN	uniprot-organism%3A9606+keyword%3A1185.fasta	89110.9	0.518	0	0	0	0	0
A3	19	Collagen alpha-3(IV) chain OS=Homo sapiens GN=COL4A3 PE=1 SV=3	sp|Q01955|CO4A3_HUMAN	uniprot-organism%3A9606+keyword%3A1185.fasta	161817	0.934	0	0	0	0	0
A3	19	Collagen alpha-1(IV) chain OS=Homo sapiens GN=COL4A1 PE=1 SV=3	sp|P02462|CO4A1_HUMAN	uniprot-organism%3A9606+keyword%3A1185.fasta	160618	0.999	1	1	3	0.00219	0.0132
A3	19	Collagen alpha-1(V) chain OS=Homo sapiens GN=COL5A1 PE=1 SV=3	CO5A1_HUMAN	uniprot-homo+sapiens_reverse.fas	183563	0.999	1	1	1	0.00073	0.00925
A3	19	Collagen alpha-2(XI) chain OS=Homo sapiens GN=COL11A2 PE=1 SV=5	sp|P13942|COBA2_HUMAN	uniprot-organism%3A9606+keyword%3A1185.fasta	171790	0.773	0	0	0	0	0
A3	19	Fibrinogen beta chain OS=Homo sapiens GN=FGB PE=1 SV=2	FIBB_HUMAN	uniprot-homo+sapiens_reverse.fas	55928.6	0.978	1	1	2	0.00146	0.0367
A3	19	Insulin OS=Homo sapiens GN=INS PE=1 SV=1	INS_HUMAN	uniprot-homo+sapiens_reverse.fas	11981.1	0.995	1	1	1	0.00073	0.282
A3	19	Hemoglobin subunit alpha OS=Homo sapiens GN=HBA1 PE=1 SV=2	HBA_HUMAN	uniprot-homo+sapiens_reverse.fas	15257.6	0.995	1	1	4	0.00292	0.12
A3	19	Collagen alpha-1(X) chain OS=Homo sapiens GN=COL10A1 PE=1 SV=2	COAA1_HUMAN	uniprot-homo+sapiens_reverse.fas	66159.7	0.212	0	0	0	0	0
A3	19	Clusterin OS=Homo sapiens GN=CLU PE=1 SV=1	sp|P10909-2|CLUS_HUMAN,sp|P10909-3|CLUS_HUMAN,sp|P10909-4|CLUS_HUMAN,sp|P10909-5|CLUS_HUMAN,sp|P10909|CLUS_HUMAN	uniprot-organism%3A9606+keyword%3A1185.fasta	52495	0.808	0	0	0	0	0
A3	19	Plasma protease C1 inhibitor OS=Homo sapiens GN=SERPING1 PE=1 SV=1	H9KV48_HUMAN	uniprot-homo+sapiens_reverse.fas	50990.6	0.995	1	1	1	0.00073	0.0454
A3	19	Complement C4-A OS=Homo sapiens GN=C4A PE=1 SV=2	sp|P0C0L4|CO4A_HUMAN	uniprot-organism%3A9606+keyword%3A1185.fasta	192787	0.897	0	0	0	0	0
A3	19	Fibrinogen alpha chain OS=Homo sapiens GN=FGA PE=1 SV=2	sp|P02671|FIBA_HUMAN	uniprot-organism%3A9606+keyword%3A1185.fasta	94973.4	1	2	3	17	0.0125	0.0208
A3	19	Collagen alpha-1(XV) chain OS=Homo sapiens GN=COL15A1 PE=1 SV=2	COFA1_HUMAN	uniprot-homo+sapiens_reverse.fas	141722	0.206	0	0	0	0	0
A3	19	Collagen alpha-4(IV) chain OS=Homo sapiens GN=COL4A4 PE=1 SV=3	CO4A4_HUMAN	uniprot-homo+sapiens_reverse.fas	164040	0.996	0	0	0	0	0
A3	19	Collagen alpha-1(II) chain OS=Homo sapiens GN=COL2A1 PE=1 SV=3	sp|P02458|CO2A1_HUMAN	uniprot-organism%3A9606+keyword%3A1185.fasta	141786	1	1	1	2	0.00147	0.00874
A3	19	Alpha-1-antitrypsin OS=Homo sapiens GN=SERPINA1 PE=1 SV=3	sp|P01009|A1AT_HUMAN	uniprot-organism%3A9606+keyword%3A1185.fasta	46737.9	0.57	0	0	0	0	0
A3	19	Collagen alpha-1(VII) chain OS=Homo sapiens GN=COL7A1 PE=1 SV=2	sp|Q02388|CO7A1_HUMAN	uniprot-organism%3A9606+keyword%3A1185.fasta	295218	0.896	1	1	1	0.000735	0.00747
A3	19	Plasma protease C1 inhibitor OS=Homo sapiens GN=SERPING1 PE=1 SV=1	H9KV48_HUMAN	uniprot-homo+sapiens_reverse.fas	50990.6	0.881	1	1	1	0.000735	0.0454
A3	19	Fibrinogen beta chain OS=Homo sapiens GN=FGB PE=1 SV=2	FIBB_HUMAN	uniprot-homo+sapiens_reverse.fas	55928.6	0.945	1	1	1	0.000735	0.0367
A3	19	Clusterin OS=Homo sapiens GN=CLU PE=1 SV=1	sp|P10909-2|CLUS_HUMAN,sp|P10909-3|CLUS_HUMAN,sp|P10909-4|CLUS_HUMAN,sp|P10909-5|CLUS_HUMAN,sp|P10909|CLUS_HUMAN	uniprot-organism%3A9606+keyword%3A1185.fasta	52495	0.726	0	0	0	0	0
A3	19	Collagen alpha-3(IX) chain OS=Homo sapiens GN=COL9A3 PE=1 SV=2	CO9A3_HUMAN	uniprot-homo+sapiens_reverse.fas	63617.3	0.98	0	0	0	0	0
A3	19	Collagen alpha-1(XVI) chain OS=Homo sapiens GN=COL16A1 PE=1 SV=2	sp|Q07092|COGA1_HUMAN	uniprot-organism%3A9606+keyword%3A1185.fasta	157752	0.414	0	0	0	0	0
A3	19	Collagen alpha-3(IV) chain OS=Homo sapiens GN=COL4A3 PE=1 SV=3	sp|Q01955|CO4A3_HUMAN	uniprot-organism%3A9606+keyword%3A1185.fasta	161817	0.999	0	0	0	0	0
A3	19	Collagen alpha-1(XIX) chain OS=Homo sapiens GN=COL19A1 PE=1 SV=3	COJA1_HUMAN	uniprot-homo+sapiens_reverse.fas	115224	0.517	0	0	0	0	0
A3	19	Vesicular integral-membrane protein VIP36 OS=Homo sapiens GN=LMAN2 PE=1 SV=1	D6RBV2_HUMAN,LMAN2_HUMAN	uniprot-homo+sapiens_reverse.fas	40229.5	0.997	1	1	1	0.000735	0.0449
A3	19	Collagen alpha-1(V) chain OS=Homo sapiens GN=COL5A1 PE=1 SV=3	CO5A1_HUMAN	uniprot-homo+sapiens_reverse.fas	183563	1	1	1	2	0.00147	0.00925
A3	19	Collagen alpha-1(XVII) chain OS=Homo sapiens GN=COL17A1 PE=1 SV=3	sp|Q9UMD9|COHA1_HUMAN	uniprot-organism%3A9606+keyword%3A1185.fasta	150422	0.998	1	1	2	0.00147	0.01
A3	19	Collagen alpha-1(XVIII) chain OS=Homo sapiens GN=COL18A1 PE=1 SV=5	sp|P39060|COIA1_HUMAN	uniprot-organism%3A9606+keyword%3A1185.fasta	178188	0.726	0	0	0	0	0
A3	19	Hemoglobin subunit alpha OS=Homo sapiens GN=HBA1 PE=1 SV=2	HBA_HUMAN	uniprot-homo+sapiens_reverse.fas	15257.6	0.941	1	1	1	0.000735	0.12
A3	19	Isoform 2 of Optic atrophy 3 protein OS=Homo sapiens GN=OPA3	sp|Q9H6K4-2|OPA3_HUMAN	uniprot-organism%3A9606+keyword%3A1185.fasta	20255.4	0.344	0	0	0	0	0
A3	19	ProSAAS OS=Homo sapiens GN=PCSK1N PE=1 SV=1	PCSK1_HUMAN	uniprot-homo+sapiens_reverse.fas	27373.2	0.313	0	0	0	0	0
A3	19	Collagen alpha-1(IV) chain OS=Homo sapiens GN=COL4A1 PE=1 SV=3	sp|P02462|CO4A1_HUMAN	uniprot-organism%3A9606+keyword%3A1185.fasta	160618	0.987	1	1	1	0.000735	0.0132
A3	19	Collagen alpha-2(XI) chain OS=Homo sapiens GN=COL11A2 PE=1 SV=5	sp|P13942|COBA2_HUMAN	uniprot-organism%3A9606+keyword%3A1185.fasta	171790	0.106	0	0	0	0	0
A3	19	Isoform 2 of Collagen alpha-1(IX) chain OS=Homo sapiens GN=COL9A1	sp|P20849-2|CO9A1_HUMAN	uniprot-organism%3A9606+keyword%3A1185.fasta	64373.2	0.977	1	1	1	0.000735	0.0236
A3	19	Insulin OS=Homo sapiens GN=INS PE=1 SV=1	INS_HUMAN	uniprot-homo+sapiens_reverse.fas	11981.1	0.511	0	0	0	0	0
A3	19	Collagen alpha-1(I) chain OS=Homo sapiens GN=COL1A1 PE=1 SV=5	CO1A1_HUMAN	uniprot-homo+sapiens_reverse.fas	138941	1	18	35	96	0.0706	0.13
A3	19	Collagen alpha-2(I) chain OS=Homo sapiens GN=COL1A2 PE=1 SV=7	CO1A2_HUMAN	uniprot-homo+sapiens_reverse.fas	129315	0.8	0	0	0	0	0
A3	19	Collagen alpha-1(X) chain OS=Homo sapiens GN=COL10A1 PE=1 SV=2	COAA1_HUMAN	uniprot-homo+sapiens_reverse.fas	66159.7	0.858	0	0	0	0	0
A3	19	Hemoglobin subunit beta OS=Homo sapiens GN=HBB PE=1 SV=2	HBB_HUMAN	uniprot-homo+sapiens_reverse.fas	15998	0.856	0	0	0	0	0
A3	19	Collagen alpha-5(IV) chain OS=Homo sapiens GN=COL4A5 PE=1 SV=2	sp|P29400|CO4A5_HUMAN	uniprot-organism%3A9606+keyword%3A1185.fasta	161049	0.985	1	1	2	0.00147	0.0101
A3	19	Collagen alpha-1(XVIII) chain (Fragment) OS=Homo sapiens GN=COL18A1 PE=1 SV=1	H7C457_HUMAN	uniprot-homo+sapiens_reverse.fas	31027.8	0.98	1	1	1	0.000735	0.0571
A3	19	Collagen alpha-1(III) chain OS=Homo sapiens GN=COL3A1 PE=1 SV=4	sp|P02461|CO3A1_HUMAN	uniprot-organism%3A9606+keyword%3A1185.fasta	138565	1	7	8	17	0.0125	0.0832
A3	19	Collagen alpha-1(VI) chain OS=Homo sapiens GN=COL6A1 PE=1 SV=3	CO6A1_HUMAN	uniprot-homo+sapiens_reverse.fas	108531	0.06	0	0	0	0	0
A3	19	Collagen alpha-2(V) chain OS=Homo sapiens GN=COL5A2 PE=1 SV=3	CO5A2_HUMAN	uniprot-homo+sapiens_reverse.fas	144910	0.997	1	1	3	0.00221	0.00867
A2	7	Fibrinogen alpha chain OS=Homo sapiens GN=FGA PE=1 SV=2	sp|P02671|FIBA_HUMAN	uniprot-organism%3A9606+keyword%3A1185.fasta	94973.4	1	7	9	29	0.0191	0.0208
A2	7	Polymeric immunoglobulin receptor OS=Homo sapiens GN=PIGR PE=1 SV=4	PIGR_HUMAN	uniprot-homo+sapiens_reverse.fas	83283.4	0.995	1	1	1	0.000658	0.0183
A2	7	Collagen alpha-4(IV) chain OS=Homo sapiens GN=COL4A4 PE=1 SV=3	CO4A4_HUMAN	uniprot-homo+sapiens_reverse.fas	164040	0.699	0	0	0	0	0
A2	7	Complement C4-A OS=Homo sapiens GN=C4A PE=1 SV=2	sp|P0C0L4|CO4A_HUMAN	uniprot-organism%3A9606+keyword%3A1185.fasta	192787	0.992	1	1	3	0.00197	0.0103
A2	7	Dipeptidyl peptidase 1 OS=Homo sapiens GN=CTSC PE=1 SV=2	CATC_HUMAN	uniprot-homo+sapiens_reverse.fas	51854.4	0.713	0	0	0	0	0
A2	7	Meprin A subunit alpha OS=Homo sapiens GN=MEP1A PE=1 SV=2	MEP1A_HUMAN	uniprot-homo+sapiens_reverse.fas	84420.6	0.98	1	1	1	0.000658	0.0201
A2	7	Desmocollin-2 OS=Homo sapiens GN=DSC2 PE=1 SV=1	sp|Q02487-2|DSC2_HUMAN,sp|Q02487|DSC2_HUMAN	uniprot-organism%3A9606+keyword%3A1185.fasta	99962.6	0.384	0	0	0	0	0
A2	7	Alpha-1-antitrypsin OS=Homo sapiens GN=SERPINA1 PE=1 SV=3	sp|P01009|A1AT_HUMAN	uniprot-organism%3A9606+keyword%3A1185.fasta	46737.9	0.992	1	1	2	0.00132	0.0407
A2	7	Collagen alpha-6(IV) chain OS=Homo sapiens GN=COL4A6 PE=2 SV=3	sp|Q14031-2|CO4A6_HUMAN,sp|Q14031|CO4A6_HUMAN	uniprot-organism%3A9606+keyword%3A1185.fasta	163812	0.261	0	0	0	0	0
A2	7	Collagen alpha-1(II) chain OS=Homo sapiens GN=COL2A1 PE=1 SV=3	sp|P02458|CO2A1_HUMAN	uniprot-organism%3A9606+keyword%3A1185.fasta	141786	1	1	1	2	0.00132	0.00941
A2	7	Fibrinogen beta chain OS=Homo sapiens GN=FGB PE=1 SV=2	FIBB_HUMAN	uniprot-homo+sapiens_reverse.fas	55928.6	1	2	2	4	0.00263	0.0367
A2	7	Collagen alpha-5(IV) chain OS=Homo sapiens GN=COL4A5 PE=1 SV=2	sp|P29400|CO4A5_HUMAN	uniprot-organism%3A9606+keyword%3A1185.fasta	161049	0.992	1	1	3	0.00197	0.0101
A2	7	Collagen alpha-1(XVI) chain OS=Homo sapiens GN=COL16A1 PE=1 SV=2	sp|Q07092|COGA1_HUMAN	uniprot-organism%3A9606+keyword%3A1185.fasta	157752	0.821	0	0	0	0	0
A2	7	Vitronectin OS=Homo sapiens GN=VTN PE=1 SV=1	VTNC_HUMAN	uniprot-homo+sapiens_reverse.fas	54306.1	0.999	2	2	2	0.00132	0.0523
A2	7	Vesicular integral-membrane protein VIP36 OS=Homo sapiens GN=LMAN2 PE=1 SV=1	D6RBV2_HUMAN,LMAN2_HUMAN	uniprot-homo+sapiens_reverse.fas	40229.5	1	8	9	26	0.0171	0.154
A2	7	Collagen alpha-1(VII) chain OS=Homo sapiens GN=COL7A1 PE=1 SV=2	sp|Q02388|CO7A1_HUMAN	uniprot-organism%3A9606+keyword%3A1185.fasta	295218	0.989	0	0	0	0	0
A2	7	Apolipoprotein A-IV OS=Homo sapiens GN=APOA4 PE=1 SV=3	APOA4_HUMAN	uniprot-homo+sapiens_reverse.fas	45399.4	0.992	1	1	3	0.00197	0.0707
A2	7	Uromodulin OS=Homo sapiens GN=UMOD PE=1 SV=1	sp|P07911|UROM_HUMAN	uniprot-organism%3A9606+keyword%3A1185.fasta	69759.5	1	1	1	1	0.000658	0.0219
A2	7	Hemoglobin subunit alpha OS=Homo sapiens GN=HBA1 PE=1 SV=2	HBA_HUMAN	uniprot-homo+sapiens_reverse.fas	15257.6	1	2	3	10	0.00658	0.12
A2	7	Ig kappa chain C region OS=Homo sapiens GN=IGKC PE=1 SV=1	IGKC_HUMAN	uniprot-homo+sapiens_reverse.fas	11608.6	1	2	2	2	0.00132	0.17
A2	7	Collagen alpha-1(VIII) chain OS=Homo sapiens GN=COL8A1 PE=1 SV=2	CO8A1_HUMAN	uniprot-homo+sapiens_reverse.fas	73366.6	0.827	0	0	0	0	0
A2	7	SH3-containing GRB2-like protein 3-interacting protein 1 OS=Homo sapiens GN=SGIP1 PE=1 SV=2	sp|Q9BQI5-2|SGIP1_HUMAN,sp|Q9BQI5|SGIP1_HUMAN	uniprot-organism%3A9606+keyword%3A1185.fasta	89110.9	0.899	1	1	1	0.000658	0.0217
A2	7	Collagen alpha-3(IX) chain OS=Homo sapiens GN=COL9A3 PE=1 SV=2	CO9A3_HUMAN	uniprot-homo+sapiens_reverse.fas	63617.3	0.999	0	0	0	0	0
A2	7	ProSAAS OS=Homo sapiens GN=PCSK1N PE=1 SV=1	PCSK1_HUMAN	uniprot-homo+sapiens_reverse.fas	27373.2	1	2	2	4	0.00263	0.0692
A2	7	Collagen alpha-1(V) chain OS=Homo sapiens GN=COL5A1 PE=1 SV=3	CO5A1_HUMAN	uniprot-homo+sapiens_reverse.fas	183563	1	1	1	1	0.000658	0.00925
A2	7	Collagen alpha-2(XI) chain OS=Homo sapiens GN=COL11A2 PE=1 SV=5	sp|P13942|COBA2_HUMAN	uniprot-organism%3A9606+keyword%3A1185.fasta	171790	0.914	1	1	2	0.00132	0.00979
A2	7	Isoform 2 of Collagen alpha-1(IX) chain OS=Homo sapiens GN=COL9A1	sp|P20849-2|CO9A1_HUMAN	uniprot-organism%3A9606+keyword%3A1185.fasta	64373.2	0.887	1	1	1	0.000658	0.0236
A2	7	Insulin OS=Homo sapiens GN=INS PE=1 SV=1	INS_HUMAN	uniprot-homo+sapiens_reverse.fas	11981.1	0.987	1	1	1	0.000658	0.173
A2	7	Collagen alpha-1(I) chain OS=Homo sapiens GN=COL1A1 PE=1 SV=5	CO1A1_HUMAN	uniprot-homo+sapiens_reverse.fas	138941	1	36	47	114	0.075	0.235
A2	7	14 kDa phosphohistidine phosphatase OS=Homo sapiens GN=PHPT1 PE=1 SV=1	PHP14_HUMAN,sp|Q9NRX4-2|PHP14_HUMAN	uniprot-homo+sapiens_reverse.fas	13832.6	0.992	1	1	3	0.00197	0.12
A2	7	Collagen alpha-2(I) chain OS=Homo sapiens GN=COL1A2 PE=1 SV=7	CO1A2_HUMAN	uniprot-homo+sapiens_reverse.fas	129315	1	3	3	4	0.00263	0.0395
A2	7	Clusterin OS=Homo sapiens GN=CLU PE=1 SV=1	sp|P10909-2|CLUS_HUMAN,sp|P10909-3|CLUS_HUMAN,sp|P10909-4|CLUS_HUMAN,sp|P10909-5|CLUS_HUMAN,sp|P10909|CLUS_HUMAN	uniprot-organism%3A9606+keyword%3A1185.fasta	52495	1	6	6	11	0.00724	0.0735
A2	7	Collagen alpha-1(XI) chain OS=Homo sapiens GN=COL11A1 PE=1 SV=4	sp|P12107|COBA1_HUMAN	uniprot-organism%3A9606+keyword%3A1185.fasta	181066	0.758	0	0	0	0	0
A2	7	Collagen alpha-1(X) chain OS=Homo sapiens GN=COL10A1 PE=1 SV=2	COAA1_HUMAN	uniprot-homo+sapiens_reverse.fas	66159.7	0.987	1	1	1	0.000658	0.0221
A2	7	Hemoglobin subunit beta OS=Homo sapiens GN=HBB PE=1 SV=2	HBB_HUMAN	uniprot-homo+sapiens_reverse.fas	15998	1	4	4	11	0.00724	0.116
A2	7	Collagen alpha-3(IV) chain OS=Homo sapiens GN=COL4A3 PE=1 SV=3	sp|Q01955|CO4A3_HUMAN	uniprot-organism%3A9606+keyword%3A1185.fasta	161817	0.987	1	1	1	0.000658	0.0216
A2	7	Collagen alpha-1(XVIII) chain (Fragment) OS=Homo sapiens GN=COL18A1 PE=1 SV=1	H7C457_HUMAN	uniprot-homo+sapiens_reverse.fas	31027.8	0.972	1	1	2	0.00132	0.0571
A2	7	Collagen alpha-1(III) chain OS=Homo sapiens GN=COL3A1 PE=1 SV=4	sp|P02461|CO3A1_HUMAN	uniprot-organism%3A9606+keyword%3A1185.fasta	138565	1	17	22	52	0.0342	0.207
A2	7	Membrane-associated progesterone receptor component 1 OS=Homo sapiens GN=PGRMC1 PE=1 SV=3	PGRC1_HUMAN	uniprot-homo+sapiens_reverse.fas	21672.2	1	2	2	2	0.00132	0.0769
A2	7	Collagen alpha-2(V) chain OS=Homo sapiens GN=COL5A2 PE=1 SV=3	CO5A2_HUMAN	uniprot-homo+sapiens_reverse.fas	144910	0.892	1	1	1	0.000658	0.0113
A2	7	Fibrinogen alpha chain OS=Homo sapiens GN=FGA PE=1 SV=2	sp|P02671|FIBA_HUMAN	uniprot-organism%3A9606+keyword%3A1185.fasta	94973.4	1	5	7	30	0.0191	0.0208
A2	7	Collagen alpha-4(IV) chain OS=Homo sapiens GN=COL4A4 PE=1 SV=3	CO4A4_HUMAN	uniprot-homo+sapiens_reverse.fas	164040	0.659	0	0	0	0	0
A2	7	Complement C4-A OS=Homo sapiens GN=C4A PE=1 SV=2	sp|P0C0L4|CO4A_HUMAN	uniprot-organism%3A9606+keyword%3A1185.fasta	192787	0.999	1	1	2	0.00128	0.0103
A2	7	Meprin A subunit alpha OS=Homo sapiens GN=MEP1A PE=1 SV=2	MEP1A_HUMAN	uniprot-homo+sapiens_reverse.fas	84420.6	0.842	0	0	0	0	0
A2	7	Clusterin OS=Homo sapiens GN=CLU PE=1 SV=1	sp|P10909-2|CLUS_HUMAN,sp|P10909-3|CLUS_HUMAN,sp|P10909-4|CLUS_HUMAN,sp|P10909-5|CLUS_HUMAN,sp|P10909|CLUS_HUMAN	uniprot-organism%3A9606+keyword%3A1185.fasta	52495	1	3	3	5	0.00319	0.0423
A2	7	Collagen alpha-1(II) chain OS=Homo sapiens GN=COL2A1 PE=1 SV=3	sp|P02458|CO2A1_HUMAN	uniprot-organism%3A9606+keyword%3A1185.fasta	141786	0.998	1	1	2	0.00128	0.00941
A2	7	Alpha-1-antitrypsin OS=Homo sapiens GN=SERPINA1 PE=1 SV=3	sp|P01009|A1AT_HUMAN	uniprot-organism%3A9606+keyword%3A1185.fasta	46737.9	0.992	1	1	1	0.000638	0.0407
A2	7	Collagen alpha-3(IX) chain OS=Homo sapiens GN=COL9A3 PE=1 SV=2	CO9A3_HUMAN	uniprot-homo+sapiens_reverse.fas	63617.3	0.421	0	0	0	0	0
A2	7	Collagen alpha-1(XVI) chain OS=Homo sapiens GN=COL16A1 PE=1 SV=2	sp|Q07092|COGA1_HUMAN	uniprot-organism%3A9606+keyword%3A1185.fasta	157752	0.983	1	1	3	0.00191	0.00998
A2	7	Collagen alpha-3(IV) chain OS=Homo sapiens GN=COL4A3 PE=1 SV=3	sp|Q01955|CO4A3_HUMAN	uniprot-organism%3A9606+keyword%3A1185.fasta	161817	0.22	0	0	0	0	0
A2	7	Vitronectin OS=Homo sapiens GN=VTN PE=1 SV=1	VTNC_HUMAN	uniprot-homo+sapiens_reverse.fas	54306.1	1	1	1	1	0.000638	0.0523
A2	7	Vesicular integral-membrane protein VIP36 OS=Homo sapiens GN=LMAN2 PE=1 SV=1	D6RBV2_HUMAN,LMAN2_HUMAN	uniprot-homo+sapiens_reverse.fas	40229.5	1	11	12	27	0.0172	0.154
A2	7	Apolipoprotein A-IV OS=Homo sapiens GN=APOA4 PE=1 SV=3	APOA4_HUMAN	uniprot-homo+sapiens_reverse.fas	45399.4	0.998	1	1	3	0.00191	0.0707
A2	7	N(G),N(G)-dimethylarginine dimethylaminohydrolase 2 (Fragment) OS=Homo sapiens GN=DDAH2 PE=1 SV=1	Q5SSV3_HUMAN	uniprot-homo+sapiens_reverse.fas	23569.3	0.845	0	0	0	0	0
A2	7	Uromodulin OS=Homo sapiens GN=UMOD PE=1 SV=1	sp|P07911|UROM_HUMAN	uniprot-organism%3A9606+keyword%3A1185.fasta	69759.5	1	2	2	2	0.00128	0.0234
A2	7	Collagen alpha-1(XVII) chain OS=Homo sapiens GN=COL17A1 PE=1 SV=3	sp|Q9UMD9|COHA1_HUMAN	uniprot-organism%3A9606+keyword%3A1185.fasta	150422	0.982	1	1	1	0.000638	0.01
A2	7	Collagen alpha-1(XVIII) chain OS=Homo sapiens GN=COL18A1 PE=1 SV=5	sp|P39060|COIA1_HUMAN	uniprot-organism%3A9606+keyword%3A1185.fasta	178188	0.999	1	1	1	0.000638	0.00912
A2	7	Fibrinogen beta chain OS=Homo sapiens GN=FGB PE=1 SV=2	FIBB_HUMAN	uniprot-homo+sapiens_reverse.fas	55928.6	1	2	2	7	0.00447	0.0367
A2	7	Hemoglobin subunit alpha OS=Homo sapiens GN=HBA1 PE=1 SV=2	HBA_HUMAN	uniprot-homo+sapiens_reverse.fas	15257.6	1	2	3	13	0.0083	0.12
A2	7	Ig kappa chain C region OS=Homo sapiens GN=IGKC PE=1 SV=1	IGKC_HUMAN	uniprot-homo+sapiens_reverse.fas	11608.6	1	2	2	3	0.00191	0.17
A2	7	Collagen alpha-2(I) chain OS=Homo sapiens GN=COL1A2 PE=1 SV=7	CO1A2_HUMAN	uniprot-homo+sapiens_reverse.fas	129315	1	4	4	6	0.00383	0.0395
A2	7	ProSAAS OS=Homo sapiens GN=PCSK1N PE=1 SV=1	PCSK1_HUMAN	uniprot-homo+sapiens_reverse.fas	27373.2	1	2	2	4	0.00255	0.0654
A2	7	Collagen alpha-1(V) chain OS=Homo sapiens GN=COL5A1 PE=1 SV=3	CO5A1_HUMAN	uniprot-homo+sapiens_reverse.fas	183563	1	2	2	2	0.00128	0.0158
A2	7	Insulin OS=Homo sapiens GN=INS PE=1 SV=1	INS_HUMAN	uniprot-homo+sapiens_reverse.fas	11981.1	0.991	1	1	1	0.000638	0.173
A2	7	Collagen alpha-1(I) chain OS=Homo sapiens GN=COL1A1 PE=1 SV=5	CO1A1_HUMAN	uniprot-homo+sapiens_reverse.fas	138941	1	36	48	106	0.0676	0.213
A2	7	14 kDa phosphohistidine phosphatase OS=Homo sapiens GN=PHPT1 PE=1 SV=1	PHP14_HUMAN,sp|Q9NRX4-2|PHP14_HUMAN	uniprot-homo+sapiens_reverse.fas	13832.6	0.992	1	1	1	0.000638	0.12
A2	7	Collagen alpha-2(XI) chain OS=Homo sapiens GN=COL11A2 PE=1 SV=5	sp|P13942|COBA2_HUMAN	uniprot-organism%3A9606+keyword%3A1185.fasta	171790	1	2	2	5	0.00319	0.0276
A2	7	Hemoglobin subunit beta OS=Homo sapiens GN=HBB PE=1 SV=2	HBB_HUMAN	uniprot-homo+sapiens_reverse.fas	15998	1	4	4	9	0.00574	0.116
A2	7	Collagen alpha-5(IV) chain OS=Homo sapiens GN=COL4A5 PE=1 SV=2	sp|P29400|CO4A5_HUMAN	uniprot-organism%3A9606+keyword%3A1185.fasta	161049	1	2	3	5	0.00319	0.0196
A2	7	Collagen alpha-1(XVIII) chain (Fragment) OS=Homo sapiens GN=COL18A1 PE=1 SV=1	H7C457_HUMAN	uniprot-homo+sapiens_reverse.fas	31027.8	0.26	0	0	0	0	0
A2	7	Collagen alpha-1(III) chain OS=Homo sapiens GN=COL3A1 PE=1 SV=4	sp|P02461|CO3A1_HUMAN	uniprot-organism%3A9606+keyword%3A1185.fasta	138565	1	20	30	68	0.0434	0.216
A2	7	Membrane-associated progesterone receptor component 1 OS=Homo sapiens GN=PGRMC1 PE=1 SV=3	PGRC1_HUMAN	uniprot-homo+sapiens_reverse.fas	21672.2	0.986	1	1	1	0.000638	0.0769
A2	7	Collagen alpha-2(V) chain OS=Homo sapiens GN=COL5A2 PE=1 SV=3	CO5A2_HUMAN	uniprot-homo+sapiens_reverse.fas	144910	0.998	0	0	0	0	0
A2	9	Apolipoprotein A-I OS=Homo sapiens GN=APOA1 PE=1 SV=1	APOA1_HUMAN	uniprot-homo+sapiens_reverse.fas	30778.5	1	2	2	2	0.00121	0.105
A2	9	Alpha-1-antitrypsin OS=Homo sapiens GN=SERPINA1 PE=1 SV=3	sp|P01009|A1AT_HUMAN	uniprot-organism%3A9606+keyword%3A1185.fasta	46737.9	1	2	2	2	0.00121	0.0813
A2	9	Isoform 2 of Optic atrophy 3 protein OS=Homo sapiens GN=OPA3	sp|Q9H6K4-2|OPA3_HUMAN	uniprot-organism%3A9606+keyword%3A1185.fasta	20255.4	0.831	0	0	0	0	0
A2	9	Uncharacterized protein OS=Homo sapiens PE=1 SV=1	B4E1Z4_HUMAN,E7ETN3_HUMAN	uniprot-homo+sapiens_reverse.fas	140944	0.926	1	1	1	0.000603	0.0174
A2	9	Collagen alpha-3(IX) chain OS=Homo sapiens GN=COL9A3 PE=1 SV=2	CO9A3_HUMAN	uniprot-homo+sapiens_reverse.fas	63617.3	0.838	0	0	0	0	0
A2	9	Fibrinogen alpha chain OS=Homo sapiens GN=FGA PE=1 SV=2	sp|P02671|FIBA_HUMAN	uniprot-organism%3A9606+keyword%3A1185.fasta	94973.4	1	4	5	25	0.0151	0.0208
A2	9	Antithrombin-III OS=Homo sapiens GN=SERPINC1 PE=1 SV=1	ANT3_HUMAN	uniprot-homo+sapiens_reverse.fas	52604.1	0.782	0	0	0	0	0
A2	9	Collagen alpha-1(XVII) chain OS=Homo sapiens GN=COL17A1 PE=1 SV=3	sp|Q9UMD9|COHA1_HUMAN	uniprot-organism%3A9606+keyword%3A1185.fasta	150422	0.973	1	1	2	0.00121	0.01
A2	9	Uromodulin OS=Homo sapiens GN=UMOD PE=1 SV=1	sp|P07911|UROM_HUMAN	uniprot-organism%3A9606+keyword%3A1185.fasta	69759.5	1	5	5	12	0.00724	0.0281
A2	9	Collagen alpha-1(XVIII) chain (Fragment) OS=Homo sapiens GN=COL18A1 PE=1 SV=1	H7C457_HUMAN	uniprot-homo+sapiens_reverse.fas	31027.8	0.913	1	1	1	0.000603	0.0571
A2	9	Collagen alpha-1(XIX) chain OS=Homo sapiens GN=COL19A1 PE=1 SV=3	COJA1_HUMAN	uniprot-homo+sapiens_reverse.fas	115224	0.995	0	0	0	0	0
A2	9	Isoform 2 of Collagen alpha-1(IX) chain OS=Homo sapiens GN=COL9A1	sp|P20849-2|CO9A1_HUMAN	uniprot-organism%3A9606+keyword%3A1185.fasta	64373.2	0.983	1	1	1	0.000603	0.0236
A2	9	Collagen alpha-6(IV) chain OS=Homo sapiens GN=COL4A6 PE=2 SV=3	sp|Q14031-2|CO4A6_HUMAN,sp|Q14031|CO4A6_HUMAN	uniprot-organism%3A9606+keyword%3A1185.fasta	163812	0.555	0	0	0	0	0
A2	9	Collagen alpha-1(I) chain OS=Homo sapiens GN=COL1A1 PE=1 SV=5	CO1A1_HUMAN	uniprot-homo+sapiens_reverse.fas	138941	1	35	44	106	0.0639	0.194
A2	9	Hemoglobin subunit beta OS=Homo sapiens GN=HBB PE=1 SV=2	HBB_HUMAN	uniprot-homo+sapiens_reverse.fas	15998	0.995	1	1	3	0.00181	0.0952
A2	9	Collagen alpha-1(VII) chain OS=Homo sapiens GN=COL7A1 PE=1 SV=2	sp|Q02388|CO7A1_HUMAN	uniprot-organism%3A9606+keyword%3A1185.fasta	295218	0.331	0	0	0	0	0
A2	9	Collagen alpha-5(IV) chain OS=Homo sapiens GN=COL4A5 PE=1 SV=2	sp|P29400|CO4A5_HUMAN	uniprot-organism%3A9606+keyword%3A1185.fasta	161049	1	1	2	2	0.00121	0.0101
A2	9	Desmocollin-2 OS=Homo sapiens GN=DSC2 PE=1 SV=1	sp|Q02487-2|DSC2_HUMAN,sp|Q02487|DSC2_HUMAN	uniprot-organism%3A9606+keyword%3A1185.fasta	99962.6	0.397	0	0	0	0	0
A2	9	ProSAAS OS=Homo sapiens GN=PCSK1N PE=1 SV=1	PCSK1_HUMAN	uniprot-homo+sapiens_reverse.fas	27373.2	0.995	1	1	5	0.00302	0.0654
A2	9	Collagen alpha-1(XVI) chain OS=Homo sapiens GN=COL16A1 PE=1 SV=2	sp|Q07092|COGA1_HUMAN	uniprot-organism%3A9606+keyword%3A1185.fasta	157752	0.96	0	0	0	0	0
A2	9	Collagen alpha-4(IV) chain OS=Homo sapiens GN=COL4A4 PE=1 SV=3	CO4A4_HUMAN	uniprot-homo+sapiens_reverse.fas	164040	0.875	0	0	0	0	0
A2	9	Ig kappa chain V-II region TEW OS=Homo sapiens PE=1 SV=1	sp|P01617|KV204_HUMAN,sp|P06309|KV205_HUMAN		0	0.945	1	1	1	0.000603	0
A2	9	Vesicular integral-membrane protein VIP36 OS=Homo sapiens GN=LMAN2 PE=1 SV=1	D6RBV2_HUMAN,LMAN2_HUMAN	uniprot-homo+sapiens_reverse.fas	40229.5	1	8	9	17	0.0103	0.16
A2	9	Apolipoprotein A-IV OS=Homo sapiens GN=APOA4 PE=1 SV=3	APOA4_HUMAN	uniprot-homo+sapiens_reverse.fas	45399.4	0.995	1	1	3	0.00181	0.0707
A2	9	Collagen alpha-2(V) chain OS=Homo sapiens GN=COL5A2 PE=1 SV=3	CO5A2_HUMAN	uniprot-homo+sapiens_reverse.fas	144910	0.951	1	1	4	0.00241	0.0113
A2	9	Collagen alpha-1(IV) chain OS=Homo sapiens GN=COL4A1 PE=1 SV=3	sp|P02462|CO4A1_HUMAN	uniprot-organism%3A9606+keyword%3A1185.fasta	160618	0.968	0	0	0	0	0
A2	9	Collagen alpha-1(V) chain OS=Homo sapiens GN=COL5A1 PE=1 SV=3	CO5A1_HUMAN	uniprot-homo+sapiens_reverse.fas	183563	1	2	2	2	0.00121	0.0174
A2	9	Collagen alpha-2(XI) chain OS=Homo sapiens GN=COL11A2 PE=1 SV=5	sp|P13942|COBA2_HUMAN	uniprot-organism%3A9606+keyword%3A1185.fasta	171790	0.999	1	1	1	0.000603	0.00979
A2	9	Collagen alpha-2(I) chain OS=Homo sapiens GN=COL1A2 PE=1 SV=7	CO1A2_HUMAN	uniprot-homo+sapiens_reverse.fas	129315	1	5	5	9	0.00543	0.0395
A2	9	Fibrinogen beta chain OS=Homo sapiens GN=FGB PE=1 SV=2	FIBB_HUMAN	uniprot-homo+sapiens_reverse.fas	55928.6	1	2	2	5	0.00302	0.0367
A2	9	Collagen alpha-1(III) chain OS=Homo sapiens GN=COL3A1 PE=1 SV=4	sp|P02461|CO3A1_HUMAN	uniprot-organism%3A9606+keyword%3A1185.fasta	138565	1	16	22	53	0.032	0.192
A2	9	Collagen alpha-1(X) chain OS=Homo sapiens GN=COL10A1 PE=1 SV=2	COAA1_HUMAN	uniprot-homo+sapiens_reverse.fas	66159.7	0.986	1	1	2	0.00121	0.0221
A2	9	Transthyretin OS=Homo sapiens GN=TTR PE=1 SV=1	TTHY_HUMAN	uniprot-homo+sapiens_reverse.fas	15886.9	0.995	1	1	3	0.00181	0.116
A2	9	Clusterin OS=Homo sapiens GN=CLU PE=1 SV=1	sp|P10909-2|CLUS_HUMAN,sp|P10909-3|CLUS_HUMAN,sp|P10909-4|CLUS_HUMAN,sp|P10909-5|CLUS_HUMAN,sp|P10909|CLUS_HUMAN	uniprot-organism%3A9606+keyword%3A1185.fasta	52495	1	2	2	5	0.00302	0.0445
A2	9	Insulin OS=Homo sapiens GN=INS PE=1 SV=1	INS_HUMAN	uniprot-homo+sapiens_reverse.fas	11981.1	1	4	6	15	0.00905	0.282
A2	9	Plasma protease C1 inhibitor OS=Homo sapiens GN=SERPING1 PE=1 SV=1	H9KV48_HUMAN	uniprot-homo+sapiens_reverse.fas	50990.6	0.995	1	2	8	0.00483	0.0454
A2	9	Apolipoprotein A-I OS=Homo sapiens GN=APOA1 PE=1 SV=1	APOA1_HUMAN	uniprot-homo+sapiens_reverse.fas	30778.5	0.994	1	1	1	0.000605	0.0524
A2	9	Alpha-1-antitrypsin OS=Homo sapiens GN=SERPINA1 PE=1 SV=3	sp|P01009|A1AT_HUMAN	uniprot-organism%3A9606+keyword%3A1185.fasta	46737.9	1	3	3	5	0.00302	0.122
A2	9	Uncharacterized protein OS=Homo sapiens PE=1 SV=1	B4E1Z4_HUMAN,E7ETN3_HUMAN	uniprot-homo+sapiens_reverse.fas	140944	0.994	1	1	2	0.00121	0.0174
A2	9	Collagen alpha-3(IX) chain OS=Homo sapiens GN=COL9A3 PE=1 SV=2	CO9A3_HUMAN	uniprot-homo+sapiens_reverse.fas	63617.3	0.896	1	1	2	0.00121	0.0307
A2	9	Fibrinogen alpha chain OS=Homo sapiens GN=FGA PE=1 SV=2	sp|P02671|FIBA_HUMAN	uniprot-organism%3A9606+keyword%3A1185.fasta	94973.4	1	4	5	25	0.0151	0.0208
A2	9	Collagen alpha-1(II) chain OS=Homo sapiens GN=COL2A1 PE=1 SV=3	sp|P02458|CO2A1_HUMAN	uniprot-organism%3A9606+keyword%3A1185.fasta	141786	0.225	0	0	0	0	0
A2	9	Antithrombin-III OS=Homo sapiens GN=SERPINC1 PE=1 SV=1	ANT3_HUMAN	uniprot-homo+sapiens_reverse.fas	52604.1	0.87	0	0	0	0	0
A2	9	Uromodulin OS=Homo sapiens GN=UMOD PE=1 SV=1	sp|P07911|UROM_HUMAN	uniprot-organism%3A9606+keyword%3A1185.fasta	69759.5	1	6	6	11	0.00665	0.0281
A2	9	Collagen alpha-1(XVIII) chain (Fragment) OS=Homo sapiens GN=COL18A1 PE=1 SV=1	H7C457_HUMAN	uniprot-homo+sapiens_reverse.fas	31027.8	0.634	0	0	0	0	0
A2	9	Collagen alpha-1(XIX) chain OS=Homo sapiens GN=COL19A1 PE=1 SV=3	COJA1_HUMAN	uniprot-homo+sapiens_reverse.fas	115224	0.805	0	0	0	0	0
A2	9	Isoform 2 of Collagen alpha-1(IX) chain OS=Homo sapiens GN=COL9A1	sp|P20849-2|CO9A1_HUMAN	uniprot-organism%3A9606+keyword%3A1185.fasta	64373.2	0.924	1	1	1	0.000605	0.0236
A2	9	Collagen alpha-6(IV) chain OS=Homo sapiens GN=COL4A6 PE=2 SV=3	sp|Q14031-2|CO4A6_HUMAN,sp|Q14031|CO4A6_HUMAN	uniprot-organism%3A9606+keyword%3A1185.fasta	163812	0.692	0	0	0	0	0
A2	9	Collagen alpha-1(I) chain OS=Homo sapiens GN=COL1A1 PE=1 SV=5	CO1A1_HUMAN	uniprot-homo+sapiens_reverse.fas	138941	1	29	40	105	0.0635	0.169
A2	9	Hemoglobin subunit beta OS=Homo sapiens GN=HBB PE=1 SV=2	HBB_HUMAN	uniprot-homo+sapiens_reverse.fas	15998	0.994	1	1	1	0.000605	0.0952
A2	9	ProSAAS OS=Homo sapiens GN=PCSK1N PE=1 SV=1	PCSK1_HUMAN	uniprot-homo+sapiens_reverse.fas	27373.2	0.994	1	1	4	0.00242	0.0654
A2	9	Collagen alpha-1(III) chain OS=Homo sapiens GN=COL3A1 PE=1 SV=4	sp|P02461|CO3A1_HUMAN	uniprot-organism%3A9606+keyword%3A1185.fasta	138565	1	18	22	65	0.0393	0.234
A2	9	Collagen alpha-4(IV) chain OS=Homo sapiens GN=COL4A4 PE=1 SV=3	CO4A4_HUMAN	uniprot-homo+sapiens_reverse.fas	164040	1	1	1	2	0.00121	0.00769
A2	9	Ig kappa chain V-II region TEW OS=Homo sapiens PE=1 SV=1	sp|P01617|KV204_HUMAN,sp|P06309|KV205_HUMAN		0	0.661	0	0	0	0	0
A2	9	Vesicular integral-membrane protein VIP36 OS=Homo sapiens GN=LMAN2 PE=1 SV=1	D6RBV2_HUMAN,LMAN2_HUMAN	uniprot-homo+sapiens_reverse.fas	40229.5	1	9	12	21	0.0127	0.163
A2	9	Apolipoprotein A-IV OS=Homo sapiens GN=APOA4 PE=1 SV=3	APOA4_HUMAN	uniprot-homo+sapiens_reverse.fas	45399.4	0.993	1	2	3	0.00181	0.0707
A2	9	Collagen alpha-1(VIII) chain OS=Homo sapiens GN=COL8A1 PE=1 SV=2	CO8A1_HUMAN	uniprot-homo+sapiens_reverse.fas	73366.6	0.082	0	0	0	0	0
A2	9	Collagen alpha-3(IV) chain OS=Homo sapiens GN=COL4A3 PE=1 SV=3	sp|Q01955|CO4A3_HUMAN	uniprot-organism%3A9606+keyword%3A1185.fasta	161817	0.412	0	0	0	0	0
A2	9	Collagen alpha-1(IV) chain OS=Homo sapiens GN=COL4A1 PE=1 SV=3	sp|P02462|CO4A1_HUMAN	uniprot-organism%3A9606+keyword%3A1185.fasta	160618	0.994	0	0	0	0	0
A2	9	Collagen alpha-5(IV) chain OS=Homo sapiens GN=COL4A5 PE=1 SV=2	sp|P29400|CO4A5_HUMAN	uniprot-organism%3A9606+keyword%3A1185.fasta	161049	0.999	1	1	3	0.00181	0.0101
A2	9	Collagen alpha-1(V) chain OS=Homo sapiens GN=COL5A1 PE=1 SV=3	CO5A1_HUMAN	uniprot-homo+sapiens_reverse.fas	183563	1	2	2	3	0.00181	0.0158
A2	9	Collagen alpha-2(XI) chain OS=Homo sapiens GN=COL11A2 PE=1 SV=5	sp|P13942|COBA2_HUMAN	uniprot-organism%3A9606+keyword%3A1185.fasta	171790	0.988	1	1	2	0.00121	0.00979
A2	9	Collagen alpha-2(I) chain OS=Homo sapiens GN=COL1A2 PE=1 SV=7	CO1A2_HUMAN	uniprot-homo+sapiens_reverse.fas	129315	1	4	4	8	0.00484	0.0264
A2	9	Fibrinogen beta chain OS=Homo sapiens GN=FGB PE=1 SV=2	FIBB_HUMAN	uniprot-homo+sapiens_reverse.fas	55928.6	1	2	2	6	0.00363	0.0367
A2	9	Collagen alpha-1(X) chain OS=Homo sapiens GN=COL10A1 PE=1 SV=2	COAA1_HUMAN	uniprot-homo+sapiens_reverse.fas	66159.7	0.994	1	1	2	0.00121	0.0221
A2	9	Insulin OS=Homo sapiens GN=INS PE=1 SV=1	INS_HUMAN	uniprot-homo+sapiens_reverse.fas	11981.1	1	3	4	8	0.00484	0.282
A2	9	N(G),N(G)-dimethylarginine dimethylaminohydrolase 2 (Fragment) OS=Homo sapiens GN=DDAH2 PE=1 SV=1	Q5SSV3_HUMAN	uniprot-homo+sapiens_reverse.fas	23569.3	0.486	0	0	0	0	0
A2	9	Transthyretin OS=Homo sapiens GN=TTR PE=1 SV=1	TTHY_HUMAN	uniprot-homo+sapiens_reverse.fas	15886.9	0.994	1	1	3	0.00181	0.116
A2	9	Collagen alpha-2(V) chain OS=Homo sapiens GN=COL5A2 PE=1 SV=3	CO5A2_HUMAN	uniprot-homo+sapiens_reverse.fas	144910	0.945	1	1	2	0.00121	0.0113
A2	9	Collagen alpha-1(XI) chain OS=Homo sapiens GN=COL11A1 PE=1 SV=4	sp|P12107|COBA1_HUMAN	uniprot-organism%3A9606+keyword%3A1185.fasta	181066	0.993	1	1	1	0.000605	0.0127
A2	9	Clusterin OS=Homo sapiens GN=CLU PE=1 SV=1	sp|P10909-2|CLUS_HUMAN,sp|P10909-3|CLUS_HUMAN,sp|P10909-4|CLUS_HUMAN,sp|P10909-5|CLUS_HUMAN,sp|P10909|CLUS_HUMAN	uniprot-organism%3A9606+keyword%3A1185.fasta	52495	1	5	5	6	0.00363	0.0757
A2	9	Plasma protease C1 inhibitor OS=Homo sapiens GN=SERPING1 PE=1 SV=1	H9KV48_HUMAN	uniprot-homo+sapiens_reverse.fas	50990.6	0.994	1	2	5	0.00302	0.0454
A2	9	Isoform 2 of Optic atrophy 3 protein OS=Homo sapiens GN=OPA3	sp|Q9H6K4-2|OPA3_HUMAN	uniprot-organism%3A9606+keyword%3A1185.fasta	20255.4	0.985	1	1	2	0.00121	0.106
A2	10	Collagen alpha-3(IX) chain OS=Homo sapiens GN=COL9A3 PE=1 SV=2	CO9A3_HUMAN	uniprot-homo+sapiens_reverse.fas	63617.3	0.998	1	1	2	0.00141	0.0307
A2	10	Membrane-associated progesterone receptor component 1 OS=Homo sapiens GN=PGRMC1 PE=1 SV=3	PGRC1_HUMAN	uniprot-homo+sapiens_reverse.fas	21672.2	0.999	1	1	2	0.00141	0.0769
A2	10	Fibrinogen alpha chain OS=Homo sapiens GN=FGA PE=1 SV=2	sp|P02671|FIBA_HUMAN	uniprot-organism%3A9606+keyword%3A1185.fasta	94973.4	1	4	4	9	0.00633	0.0208
A2	10	Collagen alpha-1(II) chain OS=Homo sapiens GN=COL2A1 PE=1 SV=3	sp|P02458|CO2A1_HUMAN	uniprot-organism%3A9606+keyword%3A1185.fasta	141786	0.387	0	0	0	0	0
A2	10	Collagen alpha-1(XVII) chain OS=Homo sapiens GN=COL17A1 PE=1 SV=3	sp|Q9UMD9|COHA1_HUMAN	uniprot-organism%3A9606+keyword%3A1185.fasta	150422	0.987	1	1	1	0.000704	0.01
A2	10	Uromodulin OS=Homo sapiens GN=UMOD PE=1 SV=1	sp|P07911|UROM_HUMAN	uniprot-organism%3A9606+keyword%3A1185.fasta	69759.5	1	3	3	6	0.00422	0.0281
A2	10	Collagen alpha-2(V) chain OS=Homo sapiens GN=COL5A2 PE=1 SV=3	CO5A2_HUMAN	uniprot-homo+sapiens_reverse.fas	144910	0.982	1	1	2	0.00141	0.0113
A2	10	Collagen alpha-1(XVIII) chain (Fragment) OS=Homo sapiens GN=COL18A1 PE=1 SV=1	H7C457_HUMAN	uniprot-homo+sapiens_reverse.fas	31027.8	0.914	1	1	2	0.00141	0.0571
A2	10	Collagen alpha-1(XIX) chain OS=Homo sapiens GN=COL19A1 PE=1 SV=3	COJA1_HUMAN	uniprot-homo+sapiens_reverse.fas	115224	0.852	0	0	0	0	0
A2	10	Isoform 2 of Collagen alpha-1(IX) chain OS=Homo sapiens GN=COL9A1	sp|P20849-2|CO9A1_HUMAN	uniprot-organism%3A9606+keyword%3A1185.fasta	64373.2	0.912	1	1	1	0.000704	0.0236
A2	10	Collagen alpha-6(IV) chain OS=Homo sapiens GN=COL4A6 PE=2 SV=3	sp|Q14031-2|CO4A6_HUMAN,sp|Q14031|CO4A6_HUMAN	uniprot-organism%3A9606+keyword%3A1185.fasta	163812	0.87	0	0	0	0	0
A2	10	Collagen alpha-1(I) chain OS=Homo sapiens GN=COL1A1 PE=1 SV=5	CO1A1_HUMAN	uniprot-homo+sapiens_reverse.fas	138941	1	20	27	69	0.0486	0.165
A2	10	Collagen alpha-5(IV) chain OS=Homo sapiens GN=COL4A5 PE=1 SV=2	sp|P29400|CO4A5_HUMAN	uniprot-organism%3A9606+keyword%3A1185.fasta	161049	1	1	1	3	0.00211	0.0101
A2	10	Protein AMBP OS=Homo sapiens GN=AMBP PE=1 SV=1	AMBP_HUMAN,S4R471_HUMAN	uniprot-homo+sapiens_reverse.fas	38999.6	1	3	3	7	0.00493	0.0426
A2	10	ProSAAS OS=Homo sapiens GN=PCSK1N PE=1 SV=1	PCSK1_HUMAN	uniprot-homo+sapiens_reverse.fas	27373.2	1	2	3	6	0.00422	0.0731
A2	10	ITIH4 protein OS=Homo sapiens GN=ITIH4 PE=1 SV=1	B7ZKJ8_HUMAN,ITIH4_HUMAN	uniprot-homo+sapiens_reverse.fas	103358	0.635	0	0	0	0	0
A2	10	Collagen alpha-1(XVI) chain OS=Homo sapiens GN=COL16A1 PE=1 SV=2	sp|Q07092|COGA1_HUMAN	uniprot-organism%3A9606+keyword%3A1185.fasta	157752	0.614	0	0	0	0	0
A2	10	Collagen alpha-4(IV) chain OS=Homo sapiens GN=COL4A4 PE=1 SV=3	CO4A4_HUMAN	uniprot-homo+sapiens_reverse.fas	164040	1	2	3	3	0.00211	0.0284
A2	10	Vesicular integral-membrane protein VIP36 OS=Homo sapiens GN=LMAN2 PE=1 SV=1	D6RBV2_HUMAN,LMAN2_HUMAN	uniprot-homo+sapiens_reverse.fas	40229.5	0.995	1	2	4	0.00281	0.0674
A2	10	Apolipoprotein A-IV OS=Homo sapiens GN=APOA4 PE=1 SV=3	APOA4_HUMAN	uniprot-homo+sapiens_reverse.fas	45399.4	0.77	0	0	0	0	0
A2	10	Collagen alpha-3(IV) chain OS=Homo sapiens GN=COL4A3 PE=1 SV=3	sp|Q01955|CO4A3_HUMAN	uniprot-organism%3A9606+keyword%3A1185.fasta	161817	0.669	0	0	0	0	0
A2	10	Prostaglandin-H2 D-isomerase (Fragment) OS=Homo sapiens GN=PTGDS PE=2 SV=1	Q5SQ11_HUMAN	uniprot-homo+sapiens_reverse.fas	21080.1	0.995	1	1	4	0.00281	0.0872
A2	10	Collagen alpha-1(V) chain OS=Homo sapiens GN=COL5A1 PE=1 SV=3	CO5A1_HUMAN	uniprot-homo+sapiens_reverse.fas	183563	1	2	2	2	0.00141	0.0169
A2	10	Collagen alpha-2(XI) chain OS=Homo sapiens GN=COL11A2 PE=1 SV=5	sp|P13942|COBA2_HUMAN	uniprot-organism%3A9606+keyword%3A1185.fasta	171790	0.999	1	1	2	0.00141	0.00979
A2	10	Collagen alpha-2(I) chain OS=Homo sapiens GN=COL1A2 PE=1 SV=7	CO1A2_HUMAN	uniprot-homo+sapiens_reverse.fas	129315	1	4	4	9	0.00633	0.0264
A2	10	Fibrinogen beta chain OS=Homo sapiens GN=FGB PE=1 SV=2	FIBB_HUMAN	uniprot-homo+sapiens_reverse.fas	55928.6	1	2	2	6	0.00422	0.0367
A2	10	Collagen alpha-1(III) chain OS=Homo sapiens GN=COL3A1 PE=1 SV=4	sp|P02461|CO3A1_HUMAN	uniprot-organism%3A9606+keyword%3A1185.fasta	138565	1	12	17	42	0.0296	0.182
A2	10	Complement C4-A OS=Homo sapiens GN=C4A PE=1 SV=2	sp|P0C0L4|CO4A_HUMAN	uniprot-organism%3A9606+keyword%3A1185.fasta	192787	0.995	1	1	3	0.00211	0.0103
A2	10	Collagen alpha-1(XV) chain OS=Homo sapiens GN=COL15A1 PE=1 SV=2	COFA1_HUMAN	uniprot-homo+sapiens_reverse.fas	141722	0.688	0	0	0	0	0
A2	10	Collagen alpha-1(X) chain OS=Homo sapiens GN=COL10A1 PE=1 SV=2	COAA1_HUMAN	uniprot-homo+sapiens_reverse.fas	66159.7	0.873	0	0	0	0	0
A2	10	Collagen alpha-1(XI) chain OS=Homo sapiens GN=COL11A1 PE=1 SV=4	sp|P12107|COBA1_HUMAN	uniprot-organism%3A9606+keyword%3A1185.fasta	181066	0.998	0	0	0	0	0
A2	10	Plasma protease C1 inhibitor OS=Homo sapiens GN=SERPING1 PE=1 SV=1	H9KV48_HUMAN	uniprot-homo+sapiens_reverse.fas	50990.6	0.995	1	1	2	0.00141	0.0454
A2	10	Isoform 2 of Optic atrophy 3 protein OS=Homo sapiens GN=OPA3	sp|Q9H6K4-2|OPA3_HUMAN	uniprot-organism%3A9606+keyword%3A1185.fasta	20255.4	0.54	0	0	0	0	0
A2	10	Collagen alpha-3(IX) chain OS=Homo sapiens GN=COL9A3 PE=1 SV=2	CO9A3_HUMAN	uniprot-homo+sapiens_reverse.fas	63617.3	0.871	0	0	0	0	0
A2	10	Membrane-associated progesterone receptor component 1 OS=Homo sapiens GN=PGRMC1 PE=1 SV=3	PGRC1_HUMAN	uniprot-homo+sapiens_reverse.fas	21672.2	1	1	1	2	0.00136	0.0769
A2	10	Fibrinogen alpha chain OS=Homo sapiens GN=FGA PE=1 SV=2	sp|P02671|FIBA_HUMAN	uniprot-organism%3A9606+keyword%3A1185.fasta	94973.4	1	2	2	6	0.00407	0.0208
A2	10	Collagen alpha-1(II) chain OS=Homo sapiens GN=COL2A1 PE=1 SV=3	sp|P02458|CO2A1_HUMAN	uniprot-organism%3A9606+keyword%3A1185.fasta	141786	0.953	0	0	0	0	0
A2	10	Uromodulin OS=Homo sapiens GN=UMOD PE=1 SV=1	sp|P07911|UROM_HUMAN	uniprot-organism%3A9606+keyword%3A1185.fasta	69759.5	1	3	3	5	0.00339	0.0281
A2	10	Collagen alpha-2(V) chain OS=Homo sapiens GN=COL5A2 PE=1 SV=3	CO5A2_HUMAN	uniprot-homo+sapiens_reverse.fas	144910	0.982	1	1	2	0.00136	0.0113
A2	10	Collagen alpha-1(XVIII) chain OS=Homo sapiens GN=COL18A1 PE=1 SV=5	sp|P39060|COIA1_HUMAN	uniprot-organism%3A9606+keyword%3A1185.fasta	178188	0.982	1	1	1	0.000678	0.0108
A2	10	Collagen alpha-1(VII) chain OS=Homo sapiens GN=COL7A1 PE=1 SV=2	sp|Q02388|CO7A1_HUMAN	uniprot-organism%3A9606+keyword%3A1185.fasta	295218	0.911	1	1	1	0.000678	0.00577
A2	10	Protein AMBP OS=Homo sapiens GN=AMBP PE=1 SV=1	AMBP_HUMAN,S4R471_HUMAN	uniprot-homo+sapiens_reverse.fas	38999.6	1	3	3	6	0.00407	0.0426
A2	10	ProSAAS OS=Homo sapiens GN=PCSK1N PE=1 SV=1	PCSK1_HUMAN	uniprot-homo+sapiens_reverse.fas	27373.2	1	2	3	9	0.0061	0.0731
A2	10	ITIH4 protein OS=Homo sapiens GN=ITIH4 PE=1 SV=1	B7ZKJ8_HUMAN,ITIH4_HUMAN	uniprot-homo+sapiens_reverse.fas	103358	0.957	0	0	0	0	0
A2	10	Collagen alpha-1(I) chain OS=Homo sapiens GN=COL1A1 PE=1 SV=5	CO1A1_HUMAN	uniprot-homo+sapiens_reverse.fas	138941	1	22	27	75	0.0508	0.175
A2	10	Collagen alpha-4(IV) chain OS=Homo sapiens GN=COL4A4 PE=1 SV=3	CO4A4_HUMAN	uniprot-homo+sapiens_reverse.fas	164040	0.999	1	1	1	0.000678	0.0207
A2	10	Vesicular integral-membrane protein VIP36 OS=Homo sapiens GN=LMAN2 PE=1 SV=1	D6RBV2_HUMAN,LMAN2_HUMAN	uniprot-homo+sapiens_reverse.fas	40229.5	0.995	1	2	4	0.00271	0.0674
A2	10	SH3-containing GRB2-like protein 3-interacting protein 1 OS=Homo sapiens GN=SGIP1 PE=1 SV=2	sp|Q9BQI5-2|SGIP1_HUMAN,sp|Q9BQI5|SGIP1_HUMAN	uniprot-organism%3A9606+keyword%3A1185.fasta	89110.9	0.894	0	0	0	0	0
A2	10	Collagen alpha-3(IV) chain OS=Homo sapiens GN=COL4A3 PE=1 SV=3	sp|Q01955|CO4A3_HUMAN	uniprot-organism%3A9606+keyword%3A1185.fasta	161817	0.747	0	0	0	0	0
A2	10	Collagen alpha-1(IV) chain OS=Homo sapiens GN=COL4A1 PE=1 SV=3	sp|P02462|CO4A1_HUMAN	uniprot-organism%3A9606+keyword%3A1185.fasta	160618	0.857	0	0	0	0	0
A2	10	Collagen alpha-5(IV) chain OS=Homo sapiens GN=COL4A5 PE=1 SV=2	sp|P29400|CO4A5_HUMAN	uniprot-organism%3A9606+keyword%3A1185.fasta	161049	1	2	2	2	0.00136	0.0196
A2	10	Prostaglandin-H2 D-isomerase (Fragment) OS=Homo sapiens GN=PTGDS PE=2 SV=1	Q5SQ11_HUMAN	uniprot-homo+sapiens_reverse.fas	21080.1	0.995	1	1	3	0.00203	0.0872
A2	10	Collagen alpha-1(V) chain OS=Homo sapiens GN=COL5A1 PE=1 SV=3	CO5A1_HUMAN	uniprot-homo+sapiens_reverse.fas	183563	0.471	0	0	0	0	0
A2	10	Collagen alpha-2(XI) chain OS=Homo sapiens GN=COL11A2 PE=1 SV=5	sp|P13942|COBA2_HUMAN	uniprot-organism%3A9606+keyword%3A1185.fasta	171790	0.978	1	1	1	0.000678	0.00979
A2	10	Collagen alpha-2(I) chain OS=Homo sapiens GN=COL1A2 PE=1 SV=7	CO1A2_HUMAN	uniprot-homo+sapiens_reverse.fas	129315	1	3	3	6	0.00407	0.0264
A2	10	Collagen alpha-1(XVIII) chain (Fragment) OS=Homo sapiens GN=COL18A1 PE=1 SV=1	H7C457_HUMAN	uniprot-homo+sapiens_reverse.fas	31027.8	0.931	1	1	1	0.000678	0.0571
A2	10	Collagen alpha-1(III) chain OS=Homo sapiens GN=COL3A1 PE=1 SV=4	sp|P02461|CO3A1_HUMAN	uniprot-organism%3A9606+keyword%3A1185.fasta	138565	1	14	21	42	0.0285	0.194
A2	10	Complement C4-A OS=Homo sapiens GN=C4A PE=1 SV=2	sp|P0C0L4|CO4A_HUMAN	uniprot-organism%3A9606+keyword%3A1185.fasta	192787	0.995	1	1	2	0.00136	0.0103
A2	10	Collagen alpha-1(XV) chain OS=Homo sapiens GN=COL15A1 PE=1 SV=2	COFA1_HUMAN	uniprot-homo+sapiens_reverse.fas	141722	0.981	1	1	1	0.000678	0.0122
A2	10	Collagen alpha-1(X) chain OS=Homo sapiens GN=COL10A1 PE=1 SV=2	COAA1_HUMAN	uniprot-homo+sapiens_reverse.fas	66159.7	0.977	1	1	1	0.000678	0.0221
A2	10	Fibrinogen beta chain OS=Homo sapiens GN=FGB PE=1 SV=2	FIBB_HUMAN	uniprot-homo+sapiens_reverse.fas	55928.6	1	3	3	7	0.00475	0.0367
A2	10	Collagen alpha-1(XI) chain OS=Homo sapiens GN=COL11A1 PE=1 SV=4	sp|P12107|COBA1_HUMAN	uniprot-organism%3A9606+keyword%3A1185.fasta	181066	1	2	2	2	0.00136	0.0238
A2	10	Dipeptidyl peptidase 1 OS=Homo sapiens GN=CTSC PE=1 SV=2	CATC_HUMAN	uniprot-homo+sapiens_reverse.fas	51854.4	0.419	0	0	0	0	0
A2	10	Plasma protease C1 inhibitor OS=Homo sapiens GN=SERPING1 PE=1 SV=1	H9KV48_HUMAN	uniprot-homo+sapiens_reverse.fas	50990.6	0.995	1	1	6	0.00407	0.0454
A2	10	Isoform 2 of Optic atrophy 3 protein OS=Homo sapiens GN=OPA3	sp|Q9H6K4-2|OPA3_HUMAN	uniprot-organism%3A9606+keyword%3A1185.fasta	20255.4	0.926	1	1	1	0.000678	0.106
A2	13	Fibrinogen alpha chain OS=Homo sapiens GN=FGA PE=1 SV=2	sp|P02671|FIBA_HUMAN	uniprot-organism%3A9606+keyword%3A1185.fasta	94973.4	1	6	7	31	0.0191	0.0208
A2	13	Collagen alpha-4(IV) chain OS=Homo sapiens GN=COL4A4 PE=1 SV=3	CO4A4_HUMAN	uniprot-homo+sapiens_reverse.fas	164040	0.627	0	0	0	0	0
A2	13	Complement C4-A OS=Homo sapiens GN=C4A PE=1 SV=2	sp|P0C0L4|CO4A_HUMAN	uniprot-organism%3A9606+keyword%3A1185.fasta	192787	0.999	1	1	5	0.00308	0.0103
A2	13	Collagen alpha-5(IV) chain OS=Homo sapiens GN=COL4A5 PE=1 SV=2	sp|P29400|CO4A5_HUMAN	uniprot-organism%3A9606+keyword%3A1185.fasta	161049	1	2	2	2	0.00123	0.0196
A2	13	Fibrinogen beta chain OS=Homo sapiens GN=FGB PE=1 SV=2	FIBB_HUMAN	uniprot-homo+sapiens_reverse.fas	55928.6	0.999	1	1	4	0.00246	0.0367
A2	13	Apolipoprotein A-IV OS=Homo sapiens GN=APOA4 PE=1 SV=3	APOA4_HUMAN	uniprot-homo+sapiens_reverse.fas	45399.4	0.857	0	0	0	0	0
A2	13	Clusterin OS=Homo sapiens GN=CLU PE=1 SV=1	sp|P10909-2|CLUS_HUMAN,sp|P10909-3|CLUS_HUMAN,sp|P10909-4|CLUS_HUMAN,sp|P10909-5|CLUS_HUMAN,sp|P10909|CLUS_HUMAN	uniprot-organism%3A9606+keyword%3A1185.fasta	52495	1	5	6	8	0.00492	0.0757
A2	13	Collagen alpha-3(IX) chain OS=Homo sapiens GN=COL9A3 PE=1 SV=2	CO9A3_HUMAN	uniprot-homo+sapiens_reverse.fas	63617.3	0.607	0	0	0	0	0
A2	13	Collagen alpha-3(IV) chain OS=Homo sapiens GN=COL4A3 PE=1 SV=3	sp|Q01955|CO4A3_HUMAN	uniprot-organism%3A9606+keyword%3A1185.fasta	161817	0.434	0	0	0	0	0
A2	13	Vesicular integral-membrane protein VIP36 OS=Homo sapiens GN=LMAN2 PE=1 SV=1	D6RBV2_HUMAN,LMAN2_HUMAN	uniprot-homo+sapiens_reverse.fas	40229.5	1	9	11	21	0.0129	0.163
A2	13	Collagen alpha-1(VII) chain OS=Homo sapiens GN=COL7A1 PE=1 SV=2	sp|Q02388|CO7A1_HUMAN	uniprot-organism%3A9606+keyword%3A1185.fasta	295218	0.993	1	1	1	0.000615	0.0051
A2	13	Collagen alpha-1(V) chain OS=Homo sapiens GN=COL5A1 PE=1 SV=3	CO5A1_HUMAN	uniprot-homo+sapiens_reverse.fas	183563	1	3	4	5	0.00308	0.0163
A2	13	Uromodulin OS=Homo sapiens GN=UMOD PE=1 SV=1	sp|P07911|UROM_HUMAN	uniprot-organism%3A9606+keyword%3A1185.fasta	69759.5	1	3	3	4	0.00246	0.0234
A2	13	Hemoglobin subunit alpha OS=Homo sapiens GN=HBA1 PE=1 SV=2	HBA_HUMAN	uniprot-homo+sapiens_reverse.fas	15257.6	0.834	0	0	0	0	0
A2	13	Collagen alpha-1(VIII) chain OS=Homo sapiens GN=COL8A1 PE=1 SV=2	CO8A1_HUMAN	uniprot-homo+sapiens_reverse.fas	73366.6	0.965	1	1	2	0.00123	0.0228
A2	13	ProSAAS OS=Homo sapiens GN=PCSK1N PE=1 SV=1	PCSK1_HUMAN	uniprot-homo+sapiens_reverse.fas	27373.2	1	3	3	11	0.00677	0.0692
A2	13	Collagen alpha-1(IV) chain OS=Homo sapiens GN=COL4A1 PE=1 SV=3	sp|P02462|CO4A1_HUMAN	uniprot-organism%3A9606+keyword%3A1185.fasta	160618	0.651	0	0	0	0	0
A2	13	Collagen alpha-2(XI) chain OS=Homo sapiens GN=COL11A2 PE=1 SV=5	sp|P13942|COBA2_HUMAN	uniprot-organism%3A9606+keyword%3A1185.fasta	171790	0.999	2	2	3	0.00185	0.0276
A2	13	Isoform 2 of Collagen alpha-1(IX) chain OS=Homo sapiens GN=COL9A1	sp|P20849-2|CO9A1_HUMAN	uniprot-organism%3A9606+keyword%3A1185.fasta	64373.2	0.997	1	1	1	0.000615	0.0236
A2	13	Insulin OS=Homo sapiens GN=INS PE=1 SV=1	INS_HUMAN	uniprot-homo+sapiens_reverse.fas	11981.1	1	2	3	6	0.00369	0.282
A2	13	Collagen alpha-1(I) chain OS=Homo sapiens GN=COL1A1 PE=1 SV=5	CO1A1_HUMAN	uniprot-homo+sapiens_reverse.fas	138941	1	31	42	121	0.0745	0.191
A2	13	14 kDa phosphohistidine phosphatase OS=Homo sapiens GN=PHPT1 PE=1 SV=1	PHP14_HUMAN,sp|Q9NRX4-2|PHP14_HUMAN	uniprot-homo+sapiens_reverse.fas	13832.6	0.376	0	0	0	0	0
A2	13	Collagen alpha-2(I) chain OS=Homo sapiens GN=COL1A2 PE=1 SV=7	CO1A2_HUMAN	uniprot-homo+sapiens_reverse.fas	129315	1	6	6	14	0.00862	0.0395
A2	13	Calsequestrin OS=Homo sapiens GN=CASQ1 PE=3 SV=1	C9JAC8_HUMAN,CASQ1_HUMAN	uniprot-homo+sapiens_reverse.fas	45161.4	0.993	1	1	2	0.00123	0.205
A2	13	Collagen alpha-1(XI) chain OS=Homo sapiens GN=COL11A1 PE=1 SV=4	sp|P12107|COBA1_HUMAN	uniprot-organism%3A9606+keyword%3A1185.fasta	181066	0.837	0	0	0	0	0
A2	13	Collagen alpha-1(X) chain OS=Homo sapiens GN=COL10A1 PE=1 SV=2	COAA1_HUMAN	uniprot-homo+sapiens_reverse.fas	66159.7	0.993	1	1	3	0.00185	0.0221
A2	13	Hemoglobin subunit beta OS=Homo sapiens GN=HBB PE=1 SV=2	HBB_HUMAN	uniprot-homo+sapiens_reverse.fas	15998	1	2	2	4	0.00246	0.102
A2	13	Collagen alpha-1(XVIII) chain (Fragment) OS=Homo sapiens GN=COL18A1 PE=1 SV=1	H7C457_HUMAN	uniprot-homo+sapiens_reverse.fas	31027.8	0.972	1	1	2	0.00123	0.0571
A2	13	Collagen alpha-1(III) chain OS=Homo sapiens GN=COL3A1 PE=1 SV=4	sp|P02461|CO3A1_HUMAN	uniprot-organism%3A9606+keyword%3A1185.fasta	138565	1	17	23	64	0.0394	0.203
A2	13	Membrane-associated progesterone receptor component 1 OS=Homo sapiens GN=PGRMC1 PE=1 SV=3	PGRC1_HUMAN	uniprot-homo+sapiens_reverse.fas	21672.2	0.64	0	0	0	0	0
A2	13	Collagen alpha-2(V) chain OS=Homo sapiens GN=COL5A2 PE=1 SV=3	CO5A2_HUMAN	uniprot-homo+sapiens_reverse.fas	144910	0.516	0	0	0	0	0
A2	13	Plasma protease C1 inhibitor OS=Homo sapiens GN=SERPING1 PE=1 SV=1	H9KV48_HUMAN	uniprot-homo+sapiens_reverse.fas	50990.6	0.993	1	1	6	0.00369	0.0454
A2	13	Fibrinogen alpha chain OS=Homo sapiens GN=FGA PE=1 SV=2	sp|P02671|FIBA_HUMAN	uniprot-organism%3A9606+keyword%3A1185.fasta	94973.4	1	5	5	30	0.0189	0.0208
A2	13	Collagen alpha-1(XV) chain OS=Homo sapiens GN=COL15A1 PE=1 SV=2	COFA1_HUMAN	uniprot-homo+sapiens_reverse.fas	141722	0.993	1	1	1	0.000631	0.0122
A2	13	Collagen alpha-4(IV) chain OS=Homo sapiens GN=COL4A4 PE=1 SV=3	CO4A4_HUMAN	uniprot-homo+sapiens_reverse.fas	164040	0.814	0	0	0	0	0
A2	13	Complement C4-A OS=Homo sapiens GN=C4A PE=1 SV=2	sp|P0C0L4|CO4A_HUMAN	uniprot-organism%3A9606+keyword%3A1185.fasta	192787	0.993	1	1	2	0.00126	0.0103
A2	13	Collagen alpha-1(II) chain OS=Homo sapiens GN=COL2A1 PE=1 SV=3	sp|P02458|CO2A1_HUMAN	uniprot-organism%3A9606+keyword%3A1185.fasta	141786	0.202	0	0	0	0	0
A2	13	Fibrinogen beta chain OS=Homo sapiens GN=FGB PE=1 SV=2	FIBB_HUMAN	uniprot-homo+sapiens_reverse.fas	55928.6	0.993	1	1	4	0.00252	0.0367
A2	13	Clusterin OS=Homo sapiens GN=CLU PE=1 SV=1	sp|P10909-2|CLUS_HUMAN,sp|P10909-3|CLUS_HUMAN,sp|P10909-4|CLUS_HUMAN,sp|P10909-5|CLUS_HUMAN,sp|P10909|CLUS_HUMAN	uniprot-organism%3A9606+keyword%3A1185.fasta	52495	1	5	5	6	0.00378	0.0757
A2	13	Collagen alpha-3(IX) chain OS=Homo sapiens GN=COL9A3 PE=1 SV=2	CO9A3_HUMAN	uniprot-homo+sapiens_reverse.fas	63617.3	0.914	1	1	1	0.000631	0.0307
A2	13	Collagen alpha-1(XIX) chain OS=Homo sapiens GN=COL19A1 PE=1 SV=3	COJA1_HUMAN	uniprot-homo+sapiens_reverse.fas	115224	0.934	1	1	1	0.000631	0.0123
A2	13	Vitronectin OS=Homo sapiens GN=VTN PE=1 SV=1	VTNC_HUMAN	uniprot-homo+sapiens_reverse.fas	54306.1	0.533	0	0	0	0	0
A2	13	Vesicular integral-membrane protein VIP36 OS=Homo sapiens GN=LMAN2 PE=1 SV=1	D6RBV2_HUMAN,LMAN2_HUMAN	uniprot-homo+sapiens_reverse.fas	40229.5	1	7	9	23	0.0145	0.157
A2	13	Collagen alpha-1(V) chain OS=Homo sapiens GN=COL5A1 PE=1 SV=3	CO5A1_HUMAN	uniprot-homo+sapiens_reverse.fas	183563	1	2	2	2	0.00126	0.00979
A2	13	Uromodulin OS=Homo sapiens GN=UMOD PE=1 SV=1	sp|P07911|UROM_HUMAN	uniprot-organism%3A9606+keyword%3A1185.fasta	69759.5	1	4	4	5	0.00315	0.025
A2	13	Collagen alpha-1(XVIII) chain OS=Homo sapiens GN=COL18A1 PE=1 SV=5	sp|P39060|COIA1_HUMAN	uniprot-organism%3A9606+keyword%3A1185.fasta	178188	0.597	0	0	0	0	0
A2	13	Hemoglobin subunit alpha OS=Homo sapiens GN=HBA1 PE=1 SV=2	HBA_HUMAN	uniprot-homo+sapiens_reverse.fas	15257.6	0.834	0	0	0	0	0
A2	13	Isoform 2 of Optic atrophy 3 protein OS=Homo sapiens GN=OPA3	sp|Q9H6K4-2|OPA3_HUMAN	uniprot-organism%3A9606+keyword%3A1185.fasta	20255.4	0.993	1	1	1	0.000631	0.106
A2	13	Collagen alpha-1(VIII) chain OS=Homo sapiens GN=COL8A1 PE=1 SV=2	CO8A1_HUMAN	uniprot-homo+sapiens_reverse.fas	73366.6	0.965	1	1	2	0.00126	0.0161
A2	13	ProSAAS OS=Homo sapiens GN=PCSK1N PE=1 SV=1	PCSK1_HUMAN	uniprot-homo+sapiens_reverse.fas	27373.2	1	3	3	10	0.00631	0.0692
A2	13	Collagen alpha-2(XI) chain OS=Homo sapiens GN=COL11A2 PE=1 SV=5	sp|P13942|COBA2_HUMAN	uniprot-organism%3A9606+keyword%3A1185.fasta	171790	0.99	1	1	2	0.00126	0.00979
A2	13	Isoform 2 of Collagen alpha-1(IX) chain OS=Homo sapiens GN=COL9A1	sp|P20849-2|CO9A1_HUMAN	uniprot-organism%3A9606+keyword%3A1185.fasta	64373.2	0.98	1	1	1	0.000631	0.0236
A2	13	Insulin OS=Homo sapiens GN=INS PE=1 SV=1	INS_HUMAN	uniprot-homo+sapiens_reverse.fas	11981.1	1	2	2	5	0.00315	0.282
A2	13	Collagen alpha-1(I) chain OS=Homo sapiens GN=COL1A1 PE=1 SV=5	CO1A1_HUMAN	uniprot-homo+sapiens_reverse.fas	138941	1	29	43	127	0.0801	0.191
A2	13	Calsequestrin OS=Homo sapiens GN=CASQ1 PE=3 SV=1	C9JAC8_HUMAN,CASQ1_HUMAN	uniprot-homo+sapiens_reverse.fas	45161.4	0.979	1	1	1	0.000631	0.205
A2	13	Collagen alpha-2(I) chain OS=Homo sapiens GN=COL1A2 PE=1 SV=7	CO1A2_HUMAN	uniprot-homo+sapiens_reverse.fas	129315	1	5	5	11	0.00694	0.0395
A2	13	Collagen alpha-1(X) chain OS=Homo sapiens GN=COL10A1 PE=1 SV=2	COAA1_HUMAN	uniprot-homo+sapiens_reverse.fas	66159.7	1	1	1	2	0.00126	0.0221
A2	13	Hemoglobin subunit beta OS=Homo sapiens GN=HBB PE=1 SV=2	HBB_HUMAN	uniprot-homo+sapiens_reverse.fas	15998	1	2	3	5	0.00315	0.102
A2	13	Collagen alpha-5(IV) chain OS=Homo sapiens GN=COL4A5 PE=1 SV=2	sp|P29400|CO4A5_HUMAN	uniprot-organism%3A9606+keyword%3A1185.fasta	161049	1	2	3	7	0.00441	0.0184
A2	13	Collagen alpha-1(XVIII) chain (Fragment) OS=Homo sapiens GN=COL18A1 PE=1 SV=1	H7C457_HUMAN	uniprot-homo+sapiens_reverse.fas	31027.8	0.88	1	1	1	0.000631	0.0571
A2	13	Collagen alpha-1(III) chain OS=Homo sapiens GN=COL3A1 PE=1 SV=4	sp|P02461|CO3A1_HUMAN	uniprot-organism%3A9606+keyword%3A1185.fasta	138565	1	14	19	45	0.0284	0.177
A2	13	Membrane-associated progesterone receptor component 1 OS=Homo sapiens GN=PGRMC1 PE=1 SV=3	PGRC1_HUMAN	uniprot-homo+sapiens_reverse.fas	21672.2	0.871	1	1	1	0.000631	0.0769
A2	13	Collagen alpha-2(V) chain OS=Homo sapiens GN=COL5A2 PE=1 SV=3	CO5A2_HUMAN	uniprot-homo+sapiens_reverse.fas	144910	0.948	1	1	4	0.00252	0.0113
A2	13	Plasma protease C1 inhibitor OS=Homo sapiens GN=SERPING1 PE=1 SV=1	H9KV48_HUMAN	uniprot-homo+sapiens_reverse.fas	50990.6	1	2	2	7	0.00441	0.0454
A2	24	Beta-1,3-N-acetylglucosaminyltransferase lunatic fringe OS=Homo sapiens GN=LFNG PE=1 SV=2	LFNG_HUMAN	uniprot-homo+sapiens_reverse.fas	41774.2	1	1	1	1	0.00058	0.0317
A2	24	Fibrinogen alpha chain OS=Homo sapiens GN=FGA PE=1 SV=2	sp|P02671|FIBA_HUMAN	uniprot-organism%3A9606+keyword%3A1185.fasta	94973.4	1	1	1	13	0.00754	0.0208
A2	24	Collagen alpha-1(XV) chain OS=Homo sapiens GN=COL15A1 PE=1 SV=2	COFA1_HUMAN	uniprot-homo+sapiens_reverse.fas	141722	0.975	1	1	1	0.00058	0.00648
A2	24	Collagen alpha-4(IV) chain OS=Homo sapiens GN=COL4A4 PE=1 SV=3	CO4A4_HUMAN	uniprot-homo+sapiens_reverse.fas	164040	0.975	1	1	1	0.00058	0.00533
A2	24	Collagen alpha-1(X) chain OS=Homo sapiens GN=COL10A1 PE=1 SV=2	COAA1_HUMAN	uniprot-homo+sapiens_reverse.fas	66159.7	1	2	2	2	0.00116	0.0353
A2	24	Complement C4-A OS=Homo sapiens GN=C4A PE=1 SV=2	sp|P0C0L4|CO4A_HUMAN	uniprot-organism%3A9606+keyword%3A1185.fasta	192787	0.975	1	1	2	0.00116	0.0103
A2	24	Collagen alpha-1(II) chain OS=Homo sapiens GN=COL2A1 PE=1 SV=3	sp|P02458|CO2A1_HUMAN	uniprot-organism%3A9606+keyword%3A1185.fasta	141786	1	1	1	1	0.00058	0.00605
A2	24	Fibrinogen beta chain OS=Homo sapiens GN=FGB PE=1 SV=2	FIBB_HUMAN	uniprot-homo+sapiens_reverse.fas	55928.6	1	3	3	8	0.00464	0.0367
A2	24	Apolipoprotein A-IV OS=Homo sapiens GN=APOA4 PE=1 SV=3	APOA4_HUMAN	uniprot-homo+sapiens_reverse.fas	45399.4	0.975	1	1	1	0.00058	0.0758
A2	24	Clusterin OS=Homo sapiens GN=CLU PE=1 SV=1	sp|P10909|CLUS_HUMAN	uniprot-organism%3A9606+keyword%3A1185.fasta	52495	0.974	1	1	1	0.00058	0.029
A2	24	Collagen alpha-3(IX) chain OS=Homo sapiens GN=COL9A3 PE=1 SV=2	CO9A3_HUMAN	uniprot-homo+sapiens_reverse.fas	63617.3	0.998	1	1	1	0.00058	0.0132
A2	24	Collagen alpha-6(IV) chain OS=Homo sapiens GN=COL4A6 PE=2 SV=3	sp|Q14031|CO4A6_HUMAN	uniprot-organism%3A9606+keyword%3A1185.fasta	163812	1	1	1	1	0.00058	0.00532
A2	24	Collagen alpha-3(IV) chain OS=Homo sapiens GN=COL4A3 PE=1 SV=3	sp|Q01955|CO4A3_HUMAN	uniprot-organism%3A9606+keyword%3A1185.fasta	161817	0.975	1	1	1	0.00058	0.00539
A2	24	Collagen alpha-1(XIX) chain OS=Homo sapiens GN=COL19A1 PE=1 SV=3	COJA1_HUMAN	uniprot-homo+sapiens_reverse.fas	115224	0.975	1	1	1	0.00058	0.00788
A2	24	Vesicular integral-membrane protein VIP36 OS=Homo sapiens GN=LMAN2 PE=1 SV=1	D6RBV2_HUMAN,LMAN2_HUMAN	uniprot-homo+sapiens_reverse.fas	40229.5	1	2	2	3	0.00174	0.0618
A2	24	Collagen alpha-1(V) chain OS=Homo sapiens GN=COL5A1 PE=1 SV=3	CO5A1_HUMAN	uniprot-homo+sapiens_reverse.fas	183563	1	2	2	3	0.00174	0.0141
A2	24	Uromodulin OS=Homo sapiens GN=UMOD PE=1 SV=1	sp|P07911|UROM_HUMAN	uniprot-organism%3A9606+keyword%3A1185.fasta	69759.5	1	3	3	5	0.0029	0.0266
A2	24	Collagen alpha-1(XVII) chain OS=Homo sapiens GN=COL17A1 PE=1 SV=3	sp|Q9UMD9|COHA1_HUMAN	uniprot-organism%3A9606+keyword%3A1185.fasta	150422	1	1	1	1	0.00058	0.00601
A2	24	Collagen alpha-1(XVIII) chain OS=Homo sapiens GN=COL18A1 PE=1 SV=5	sp|P39060|COIA1_HUMAN	uniprot-organism%3A9606+keyword%3A1185.fasta	178188	0.998	1	1	1	0.00058	0.00513
A2	24	Collagen alpha-1(VIII) chain OS=Homo sapiens GN=COL8A1 PE=1 SV=2	CO8A1_HUMAN	uniprot-homo+sapiens_reverse.fas	73366.6	0.975	1	1	1	0.00058	0.0121
A2	24	SH3-containing GRB2-like protein 3-interacting protein 1 OS=Homo sapiens GN=SGIP1 PE=1 SV=2	sp|Q9BQI5|SGIP1_HUMAN	uniprot-organism%3A9606+keyword%3A1185.fasta	89110.9	0.975	1	1	1	0.00058	0.0109
A2	24	ProSAAS OS=Homo sapiens GN=PCSK1N PE=1 SV=1	PCSK1_HUMAN	uniprot-homo+sapiens_reverse.fas	27373.2	0.548	0	0	0	0	0
A2	24	Collagen alpha-1(IV) chain OS=Homo sapiens GN=COL4A1 PE=1 SV=3	sp|P02462|CO4A1_HUMAN	uniprot-organism%3A9606+keyword%3A1185.fasta	160618	0.975	1	1	1	0.00058	0.00539
A2	24	Collagen alpha-2(XI) chain OS=Homo sapiens GN=COL11A2 PE=1 SV=5	sp|P13942|COBA2_HUMAN	uniprot-organism%3A9606+keyword%3A1185.fasta	171790	0.368	0	0	0	0	0
A2	24	Insulin OS=Homo sapiens GN=INS PE=1 SV=1	INS_HUMAN	uniprot-homo+sapiens_reverse.fas	11981.1	1	10	12	38	0.022	0.282
A2	24	Collagen alpha-1(I) chain OS=Homo sapiens GN=COL1A1 PE=1 SV=5	CO1A1_HUMAN	uniprot-homo+sapiens_reverse.fas	138941	1	31	38	94	0.0545	0.185
A2	24	Collagen alpha-2(I) chain OS=Homo sapiens GN=COL1A2 PE=1 SV=7	CO1A2_HUMAN	uniprot-homo+sapiens_reverse.fas	129315	1	6	6	10	0.0058	0.0461
A2	24	Calsequestrin OS=Homo sapiens GN=CASQ1 PE=3 SV=1	C9JAC8_HUMAN,CASQ1_HUMAN	uniprot-homo+sapiens_reverse.fas	45161.4	0.973	1	1	1	0.00058	0.205
A2	24	Collagen alpha-1(XI) chain OS=Homo sapiens GN=COL11A1 PE=1 SV=4	sp|P12107|COBA1_HUMAN	uniprot-organism%3A9606+keyword%3A1185.fasta	181066	0.833	1	1	1	0.00058	0.0105
A2	24	Collagen alpha-5(IV) chain OS=Homo sapiens GN=COL4A5 PE=1 SV=2	sp|P29400|CO4A5_HUMAN	uniprot-organism%3A9606+keyword%3A1185.fasta	161049	1	3	3	5	0.0029	0.0231
A2	24	Collagen alpha-1(XVIII) chain (Fragment) OS=Homo sapiens GN=COL18A1 PE=1 SV=1	H7C457_HUMAN	uniprot-homo+sapiens_reverse.fas	31027.8	0.975	1	1	1	0.00058	0.0321
A2	24	Collagen alpha-1(III) chain OS=Homo sapiens GN=COL3A1 PE=1 SV=4	sp|P02461|CO3A1_HUMAN	uniprot-organism%3A9606+keyword%3A1185.fasta	138565	1	7	9	23	0.0133	0.104
A2	24	Cleavage and polyadenylation specificity factor subunit 6 OS=Homo sapiens GN=CPSF6 PE=1 SV=2	sp|Q16630|CPSF6_HUMAN	uniprot-organism%3A9606+keyword%3A1185.fasta	59211	0.975	1	1	1	0.00058	0.0163
A2	24	Collagen alpha-1(VI) chain OS=Homo sapiens GN=COL6A1 PE=1 SV=3	CO6A1_HUMAN	uniprot-homo+sapiens_reverse.fas	108531	0.718	1	1	1	0.00058	0.0185
A2	24	Membrane-associated progesterone receptor component 1 OS=Homo sapiens GN=PGRMC1 PE=1 SV=3	PGRC1_HUMAN	uniprot-homo+sapiens_reverse.fas	21672.2	1	2	2	3	0.00174	0.0769
A2	24	Collagen alpha-2(V) chain OS=Homo sapiens GN=COL5A2 PE=1 SV=3	CO5A2_HUMAN	uniprot-homo+sapiens_reverse.fas	144910	0.999	1	1	1	0.00058	0.012
A2	24	Plasma protease C1 inhibitor OS=Homo sapiens GN=SERPING1 PE=1 SV=1	H9KV48_HUMAN	uniprot-homo+sapiens_reverse.fas	50990.6	0.959	1	1	1	0.00058	0.0454
A2	24	Beta-1,3-N-acetylglucosaminyltransferase lunatic fringe OS=Homo sapiens GN=LFNG PE=1 SV=2	LFNG_HUMAN	uniprot-homo+sapiens_reverse.fas	41774.2	1	1	1	1	0.000578	0.029
A2	24	Fibrinogen alpha chain OS=Homo sapiens GN=FGA PE=1 SV=2	sp|P02671|FIBA_HUMAN	uniprot-organism%3A9606+keyword%3A1185.fasta	94973.4	1	2	2	11	0.00636	0.0208
A2	24	Collagen alpha-1(XV) chain OS=Homo sapiens GN=COL15A1 PE=1 SV=2	COFA1_HUMAN	uniprot-homo+sapiens_reverse.fas	141722	0.664	1	1	2	0.00116	0.00648
A2	24	Collagen alpha-4(IV) chain OS=Homo sapiens GN=COL4A4 PE=1 SV=3	CO4A4_HUMAN	uniprot-homo+sapiens_reverse.fas	164040	0.664	1	1	2	0.00116	0.00533
A2	24	Complement C4-A OS=Homo sapiens GN=C4A PE=1 SV=2	sp|P0C0L4|CO4A_HUMAN	uniprot-organism%3A9606+keyword%3A1185.fasta	192787	0.974	1	1	3	0.00174	0.0103
A2	24	Collagen alpha-1(VII) chain OS=Homo sapiens GN=COL7A1 PE=1 SV=2	sp|Q02388|CO7A1_HUMAN	uniprot-organism%3A9606+keyword%3A1185.fasta	295218	0.134	0	0	0	0	0.00306
A2	24	Collagen alpha-6(IV) chain OS=Homo sapiens GN=COL4A6 PE=2 SV=3	sp|Q14031|CO4A6_HUMAN	uniprot-organism%3A9606+keyword%3A1185.fasta	163812	0.999	2	2	3	0.00174	0.00769
A2	24	Collagen alpha-1(II) chain OS=Homo sapiens GN=COL2A1 PE=1 SV=3	sp|P02458|CO2A1_HUMAN	uniprot-organism%3A9606+keyword%3A1185.fasta	141786	1	2	2	4	0.00231	0.0155
A2	24	Fibrinogen beta chain OS=Homo sapiens GN=FGB PE=1 SV=2	FIBB_HUMAN	uniprot-homo+sapiens_reverse.fas	55928.6	1	3	3	7	0.00405	0.0367
A2	24	Apolipoprotein A-IV OS=Homo sapiens GN=APOA4 PE=1 SV=3	APOA4_HUMAN	uniprot-homo+sapiens_reverse.fas	45399.4	0.086	0	0	0	0	0
A2	24	Collagen alpha-3(IX) chain OS=Homo sapiens GN=COL9A3 PE=1 SV=2	CO9A3_HUMAN	uniprot-homo+sapiens_reverse.fas	63617.3	0.865	1	1	2	0.00116	0.0132
A2	24	Collagen alpha-3(IV) chain OS=Homo sapiens GN=COL4A3 PE=1 SV=3	sp|Q01955|CO4A3_HUMAN	uniprot-organism%3A9606+keyword%3A1185.fasta	161817	0.664	1	1	2	0.00116	0.00539
A2	24	Collagen alpha-1(XIX) chain OS=Homo sapiens GN=COL19A1 PE=1 SV=3	COJA1_HUMAN	uniprot-homo+sapiens_reverse.fas	115224	0.664	1	1	2	0.00116	0.00788
A2	24	Vesicular integral-membrane protein VIP36 OS=Homo sapiens GN=LMAN2 PE=1 SV=1	D6RBV2_HUMAN,LMAN2_HUMAN	uniprot-homo+sapiens_reverse.fas	40229.5	0.999	1	1	2	0.00116	0.0618
A2	24	Uromodulin OS=Homo sapiens GN=UMOD PE=1 SV=1	sp|P07911|UROM_HUMAN	uniprot-organism%3A9606+keyword%3A1185.fasta	69759.5	1	4	4	5	0.00289	0.0281
A2	24	Collagen alpha-1(XVII) chain OS=Homo sapiens GN=COL17A1 PE=1 SV=3	sp|Q9UMD9|COHA1_HUMAN	uniprot-organism%3A9606+keyword%3A1185.fasta	150422	0.999	2	2	3	0.00174	0.016
A2	24	Collagen alpha-1(XVIII) chain OS=Homo sapiens GN=COL18A1 PE=1 SV=5	sp|P39060|COIA1_HUMAN	uniprot-organism%3A9606+keyword%3A1185.fasta	178188	0.983	1	1	2	0.00116	0.00513
A2	24	Collagen alpha-1(VIII) chain OS=Homo sapiens GN=COL8A1 PE=1 SV=2	CO8A1_HUMAN	uniprot-homo+sapiens_reverse.fas	73366.6	0.664	1	1	2	0.00116	0.0121
A2	24	SH3-containing GRB2-like protein 3-interacting protein 1 OS=Homo sapiens GN=SGIP1 PE=1 SV=2	sp|Q9BQI5|SGIP1_HUMAN	uniprot-organism%3A9606+keyword%3A1185.fasta	89110.9	0.664	1	1	2	0.00116	0.0109
A2	24	ProSAAS OS=Homo sapiens GN=PCSK1N PE=1 SV=1	PCSK1_HUMAN	uniprot-homo+sapiens_reverse.fas	27373.2	0.962	1	1	1	0.000578	0.0654
A2	24	Collagen alpha-1(IV) chain OS=Homo sapiens GN=COL4A1 PE=1 SV=3	sp|P02462|CO4A1_HUMAN	uniprot-organism%3A9606+keyword%3A1185.fasta	160618	0.664	1	1	2	0.00116	0.00539
A2	24	Collagen alpha-2(XI) chain OS=Homo sapiens GN=COL11A2 PE=1 SV=5	sp|P13942|COBA2_HUMAN	uniprot-organism%3A9606+keyword%3A1185.fasta	171790	0.2	0	0	0	0	0
A2	24	Insulin OS=Homo sapiens GN=INS PE=1 SV=1	INS_HUMAN	uniprot-homo+sapiens_reverse.fas	11981.1	1	12	14	40	0.0231	0.282
A2	24	Collagen alpha-1(I) chain OS=Homo sapiens GN=COL1A1 PE=1 SV=5	CO1A1_HUMAN	uniprot-homo+sapiens_reverse.fas	138941	1	26	32	82	0.0474	0.16
A2	24	Calsequestrin OS=Homo sapiens GN=CASQ1 PE=3 SV=1	C9JAC8_HUMAN,CASQ1_HUMAN	uniprot-homo+sapiens_reverse.fas	45161.4	0.106	0	0	0	0	0
A2	24	Membrane-associated progesterone receptor component 1 OS=Homo sapiens GN=PGRMC1 PE=1 SV=3	PGRC1_HUMAN	uniprot-homo+sapiens_reverse.fas	21672.2	1	1	1	2	0.00116	0.0769
A2	24	Collagen alpha-2(I) chain OS=Homo sapiens GN=COL1A2 PE=1 SV=7	CO1A2_HUMAN	uniprot-homo+sapiens_reverse.fas	129315	1	6	6	9	0.00521	0.0461
A2	24	Collagen alpha-1(V) chain OS=Homo sapiens GN=COL5A1 PE=1 SV=3	CO5A1_HUMAN	uniprot-homo+sapiens_reverse.fas	183563	1	2	2	3	0.00174	0.0141
A2	24	Collagen alpha-1(XI) chain OS=Homo sapiens GN=COL11A1 PE=1 SV=4	sp|P12107|COBA1_HUMAN	uniprot-organism%3A9606+keyword%3A1185.fasta	181066	0.773	1	1	2	0.00116	0.0105
A2	24	Collagen alpha-1(X) chain OS=Homo sapiens GN=COL10A1 PE=1 SV=2	COAA1_HUMAN	uniprot-homo+sapiens_reverse.fas	66159.7	0.999	2	2	6	0.00347	0.0353
A2	24	Hemoglobin subunit beta OS=Homo sapiens GN=HBB PE=1 SV=2	HBB_HUMAN	uniprot-homo+sapiens_reverse.fas	15998	0.935	1	1	1	0.000578	0.109
A2	24	Collagen alpha-5(IV) chain OS=Homo sapiens GN=COL4A5 PE=1 SV=2	sp|P29400|CO4A5_HUMAN	uniprot-organism%3A9606+keyword%3A1185.fasta	161049	1	3	3	6	0.00347	0.0231
A2	24	Collagen alpha-1(XVIII) chain (Fragment) OS=Homo sapiens GN=COL18A1 PE=1 SV=1	H7C457_HUMAN	uniprot-homo+sapiens_reverse.fas	31027.8	0.89	1	1	2	0.00116	0.0321
A2	24	Collagen alpha-1(III) chain OS=Homo sapiens GN=COL3A1 PE=1 SV=4	sp|P02461|CO3A1_HUMAN	uniprot-organism%3A9606+keyword%3A1185.fasta	138565	1	5	7	16	0.00925	0.0668
A2	24	Cleavage and polyadenylation specificity factor subunit 6 OS=Homo sapiens GN=CPSF6 PE=1 SV=2	sp|Q16630|CPSF6_HUMAN	uniprot-organism%3A9606+keyword%3A1185.fasta	59211	0.664	1	1	2	0.00116	0.0163
A2	24	Collagen alpha-2(V) chain OS=Homo sapiens GN=COL5A2 PE=1 SV=3	CO5A2_HUMAN	uniprot-homo+sapiens_reverse.fas	144910	0.981	1	1	2	0.00116	0.012
A2	24	Transthyretin OS=Homo sapiens GN=TTR PE=1 SV=1	TTHY_HUMAN	uniprot-homo+sapiens_reverse.fas	15886.9	0.829	1	1	1	0.000578	0.116
A2	28	Uncharacterized protein OS=Homo sapiens PE=1 SV=1	B4E1Z4_HUMAN,E7ETN3_HUMAN	uniprot-homo+sapiens_reverse.fas	140944	0.994	1	1	1	0.000588	0.0174
A2	28	Collagen alpha-3(IX) chain OS=Homo sapiens GN=COL9A3 PE=1 SV=2	CO9A3_HUMAN	uniprot-homo+sapiens_reverse.fas	63617.3	1	2	2	2	0.00118	0.0526
A2	28	Plasma protease C1 inhibitor OS=Homo sapiens GN=SERPING1 PE=1 SV=1	H9KV48_HUMAN	uniprot-homo+sapiens_reverse.fas	50990.6	1	3	4	15	0.00881	0.0454
A2	28	Fibrinogen alpha chain OS=Homo sapiens GN=FGA PE=1 SV=2	sp|P02671|FIBA_HUMAN	uniprot-organism%3A9606+keyword%3A1185.fasta	94973.4	1	5	6	21	0.0123	0.0208
A2	28	Collagen alpha-1(V) chain OS=Homo sapiens GN=COL5A1 PE=1 SV=3	CO5A1_HUMAN	uniprot-homo+sapiens_reverse.fas	183563	0.999	1	1	1	0.000588	0.00925
A2	28	Collagen alpha-1(XVII) chain OS=Homo sapiens GN=COL17A1 PE=1 SV=3	sp|Q9UMD9|COHA1_HUMAN	uniprot-organism%3A9606+keyword%3A1185.fasta	150422	0.989	1	1	1	0.000588	0.01
A2	28	Uromodulin OS=Homo sapiens GN=UMOD PE=1 SV=1	sp|P07911|UROM_HUMAN	uniprot-organism%3A9606+keyword%3A1185.fasta	69759.5	1	5	5	9	0.00529	0.0281
A2	28	Collagen alpha-2(V) chain OS=Homo sapiens GN=COL5A2 PE=1 SV=3	CO5A2_HUMAN	uniprot-homo+sapiens_reverse.fas	144910	1	2	2	5	0.00294	0.0207
A2	28	Collagen alpha-1(XVIII) chain (Fragment) OS=Homo sapiens GN=COL18A1 PE=1 SV=1	H7C457_HUMAN	uniprot-homo+sapiens_reverse.fas	31027.8	0.888	0	0	0	0	0
A2	28	Collagen alpha-1(VI) chain OS=Homo sapiens GN=COL6A1 PE=1 SV=3	CO6A1_HUMAN	uniprot-homo+sapiens_reverse.fas	108531	1	3	3	6	0.00353	0.0457
A2	28	Collagen alpha-1(XVIII) chain OS=Homo sapiens GN=COL18A1 PE=1 SV=5	sp|P39060|COIA1_HUMAN	uniprot-organism%3A9606+keyword%3A1185.fasta	178188	0.121	0	0	0	0	0
A2	28	Collagen alpha-2(XI) chain OS=Homo sapiens GN=COL11A2 PE=1 SV=5	sp|P13942|COBA2_HUMAN	uniprot-organism%3A9606+keyword%3A1185.fasta	171790	0.994	1	1	1	0.000588	0.00979
A2	28	Collagen alpha-1(I) chain OS=Homo sapiens GN=COL1A1 PE=1 SV=5	CO1A1_HUMAN	uniprot-homo+sapiens_reverse.fas	138941	1	31	38	109	0.064	0.176
A2	28	Collagen alpha-1(VII) chain OS=Homo sapiens GN=COL7A1 PE=1 SV=2	sp|Q02388|CO7A1_HUMAN	uniprot-organism%3A9606+keyword%3A1185.fasta	295218	0.936	1	1	1	0.000588	0.00577
A2	28	Collagen alpha-5(IV) chain OS=Homo sapiens GN=COL4A5 PE=1 SV=2	sp|P29400|CO4A5_HUMAN	uniprot-organism%3A9606+keyword%3A1185.fasta	161049	1	3	3	5	0.00294	0.0279
A2	28	Desmocollin-2 OS=Homo sapiens GN=DSC2 PE=1 SV=1	sp|Q02487-2|DSC2_HUMAN,sp|Q02487|DSC2_HUMAN	uniprot-organism%3A9606+keyword%3A1185.fasta	99962.6	0.848	0	0	0	0	0
A2	28	Cadherin-1 OS=Homo sapiens GN=CDH1 PE=1 SV=3	CADH1_HUMAN	uniprot-homo+sapiens_reverse.fas	97457.6	0.994	1	1	1	0.000588	0.0193
A2	28	ProSAAS OS=Homo sapiens GN=PCSK1N PE=1 SV=1	PCSK1_HUMAN	uniprot-homo+sapiens_reverse.fas	27373.2	0.994	1	1	4	0.00235	0.0654
A2	28	Collagen alpha-1(III) chain OS=Homo sapiens GN=COL3A1 PE=1 SV=4	sp|P02461|CO3A1_HUMAN	uniprot-organism%3A9606+keyword%3A1185.fasta	138565	1	14	19	44	0.0259	0.171
A2	28	Collagen alpha-4(IV) chain OS=Homo sapiens GN=COL4A4 PE=1 SV=3	CO4A4_HUMAN	uniprot-homo+sapiens_reverse.fas	164040	0.898	0	0	0	0	0
A2	28	Vesicular integral-membrane protein VIP36 OS=Homo sapiens GN=LMAN2 PE=1 SV=1	D6RBV2_HUMAN,LMAN2_HUMAN	uniprot-homo+sapiens_reverse.fas	40229.5	0.677	0	0	0	0	0
A2	28	Apolipoprotein A-IV OS=Homo sapiens GN=APOA4 PE=1 SV=3	APOA4_HUMAN	uniprot-homo+sapiens_reverse.fas	45399.4	0.91	1	1	1	0.000588	0.0758
A2	28	Collagen alpha-3(IV) chain OS=Homo sapiens GN=COL4A3 PE=1 SV=3	sp|Q01955|CO4A3_HUMAN	uniprot-organism%3A9606+keyword%3A1185.fasta	161817	0.995	0	0	0	0	0
A2	28	Collagen alpha-1(IV) chain OS=Homo sapiens GN=COL4A1 PE=1 SV=3	sp|P02462|CO4A1_HUMAN	uniprot-organism%3A9606+keyword%3A1185.fasta	160618	0.997	1	1	1	0.000588	0.0114
A2	28	Collagen alpha-2(I) chain OS=Homo sapiens GN=COL1A2 PE=1 SV=7	CO1A2_HUMAN	uniprot-homo+sapiens_reverse.fas	129315	1	3	3	7	0.00411	0.0395
A2	28	Fibrinogen beta chain OS=Homo sapiens GN=FGB PE=1 SV=2	FIBB_HUMAN	uniprot-homo+sapiens_reverse.fas	55928.6	0.994	1	1	2	0.00118	0.0367
A2	28	Complement C4-A OS=Homo sapiens GN=C4A PE=1 SV=2	sp|P0C0L4|CO4A_HUMAN	uniprot-organism%3A9606+keyword%3A1185.fasta	192787	0.985	1	1	1	0.000588	0.0103
A2	28	Collagen alpha-1(XV) chain OS=Homo sapiens GN=COL15A1 PE=1 SV=2	COFA1_HUMAN	uniprot-homo+sapiens_reverse.fas	141722	0.999	1	1	1	0.000588	0.0122
A2	28	Insulin OS=Homo sapiens GN=INS PE=1 SV=1	INS_HUMAN	uniprot-homo+sapiens_reverse.fas	11981.1	1	5	7	19	0.0112	0.282
A2	28	Membrane-associated progesterone receptor component 1 OS=Homo sapiens GN=PGRMC1 PE=1 SV=3	PGRC1_HUMAN	uniprot-homo+sapiens_reverse.fas	21672.2	1	3	3	6	0.00353	0.0769
A2	28	Collagen alpha-1(X) chain OS=Homo sapiens GN=COL10A1 PE=1 SV=2	COAA1_HUMAN	uniprot-homo+sapiens_reverse.fas	66159.7	0.953	1	1	1	0.000588	0.0221
[truncated: 1,465 more rows]
